# Supplementary material for: Exploring the Diversity and Specificity of Secondary Biosynthetic Potential in Rhodococcus
Source: Mar Drugs. 2024 Sep 6;22(9):409. doi: 10.3390/md22090409 (PMC11433410; doi:10.3390/md22090409)
Supplement: Supplementary file 1 [file marinedrugs-22-00409-s001.zip]

Archive with 4 entries (4 files):
- Table S1. Genomic features and the anti-SMASH results of the 616 Rhodococcus genomes.xlsx
- Table S2. Information about the 12,455 BGCs.xlsx
- Table S3. Information about the RiPPs BGCs and core peptides.xlsx
- Table S4. Metabolite annotation in metabolomic data of Rhodococcus sp. 3Y1.xlsx
