# Supplementary material for: Exploring the Diversity and Specificity of Secondary Biosynthetic Potential in Rhodococcus
Source: Mar Drugs. 2024 Sep 6;22(9):409. doi: 10.3390/md22090409 (PMC11433410; doi:10.3390/md22090409)
Supplement: Supplementary file 1 [file marinedrugs-22-00409-s001.zip › Table S1. Genomic features and the anti-SMASH results of the 616 Rhodococcus genomes.xlsx]

## Sheet: Sheet1
Name	Biosample	Isolation source	Yes Source	ANI_90_Clades	Organism_Name	Assembly_Level	Genome_Size	Checkm-Completeness	Checkm_Contamination	Contig_Count	GC_Percent	Total_Gene_Count	Protein_Coding_Gene_Count	Region_Num	RiPPs	PKSI	NRPS	Others	Terpene	PKSother	PKS-NRP_Hybrids	Saccharides	LAP	T1PKS	NAPAA	NRP-metallophore+NRPS	redox-cofactor	NRPS	NRPS-like	NRPS+terpene	NRPS+RRE-containing	terpene	ectoine	butyrolactone	PKS-like+amglyccycl	lanthipeptide-class-iii	RiPP-like	betalactone	T1PKS+terpene	NRPS+RiPP-like	aminopolycarboxylic-acid	NRPS+NRPS-like	NRPS+redox-cofactor	NRP-metallophore+NRPS+RiPP-like	NRPS-like+betalactone	hglE-KS	arylpolyene	phosphonate	NAPAA+betalactone
GCA_000260815.1	SAMN02470011	soil	No	6	Rhodococcus opacus RKJ300 = JCM 13270	Contig	8231340	93.54	1.52	178	67	7971	7475	43	3	2	31	6	1	0	0	0	0	2	2	1	1	24	5	0	0	1	1	1	0	0	2	2	1	0	0	0	0	0	0
GCA_000583735.1	SAMD00041784	NA	No	6	Rhodococcus wratislaviensis NBRC 100605	Contig	10403277	98.92	3.03	151	67	9523	9127	43	4	2	26	9	1	1	0	0	0	2	1	2	1	21	2	0	0	1	1	3	0	0	2	2	1	0	0	2	0	0	0	1	0	0	0
GCA_030063585.1	SAMN35084004	Poa rhizosphere, soil	No	6	Rhodococcus opacus	Scaffold	9003347	99.34	2.9	134	67	8463	8077	40	3	2	27	6	2	0	0	0	0	2	1	1	1	23	3	0	0	2	1	2	0	0	2	2	0	0	0	0	0	0	0	0	0	0	0
GCA_033042455.1	SAMN37898676	oil-polluted soil, oilfield	No	6	Rhodococcus jostii	Scaffold	9152652	99.59	2.52	101	67	8409	8132	40	2	2	23	11	1	1	0	0	0	2	1	1	1	19	3	0	0	1	1	3	0	0	1	4	1	1	0	0	0	0	0	0	0	0	0
GCA_027270625.1	SAMN32240019	soil, lavsan (polyether fibre) production	No	6	Rhodococcus opacus	Scaffold	9583620	99.42	2.82	138	67	9024	8599	39	3	2	24	8	2	0	0	0	0	2	1	1	1	21	2	0	0	2	1	3	0	0	2	3	0	0	0	0	0	0	0	0	0	0	0
GCA_033101455.1	SAMN37898681	Urtica dioica rhizosphere, soil, petrol station	No	6	Rhodococcus opacus	Scaffold	9618371	98.76	1.78	162	67	8963	8584	39	3	2	25	7	2	0	0	0	0	2	1	1	1	23	1	0	0	2	1	2	0	0	2	3	0	0	0	0	0	0	0	0	0	0	0
GCA_002165735.1	SAMN06957463	garden soil	No	6	Rhodococcus sp. NCIMB 12038	Contig	9266480	99.52	3.41	109	67	8514	8226	37	3	2	21	10	1	0	0	0	0	2	1	1	1	19	1	0	0	1	1	2	0	0	2	4	1	0	0	0	0	0	0	0	0	0	0
GCA_000280725.1	SAMN02471208	NA	No	6	Rhodococcus sp. JVH1	Contig	9181077	99.25	0.33	173	67	8614	8247	36	3	2	21	8	2	0	0	0	0	2	1	1	1	19	1	0	0	2	1	3	0	0	1	3	0	0	0	0	0	0	0	0	0	0	0
GCA_016772255.1	SAMN13510402	mangrove soil	No	6	Rhodococcus sp. 21391	Chromosome	9422906	99.17	2.29	4	67	8979	8438	36	4	2	22	7	1	0	0	0	0	2	2	1	1	17	2	0	0	1	1	1	0	0	3	3	1	0	0	1	0	0	0	0	0	0	0
GCA_029893305.1	SAMN28057966	missing	No	6	Rhodococcus opacus	Contig	8968880	98.76	1.74	80	67	8352	8067	36	3	3	21	8	1	0	0	0	0	3	1	1	1	19	1	0	0	1	1	3	0	0	2	3	0	0	0	0	0	0	0	0	0	0	0
GCA_012396235.1	SAMN14517862	soil	No	6	Rhodococcus opacus	Contig	8111152	99.42	1.77	110	67.5	7643	7288	35	4	2	22	5	2	0	0	0	0	2	1	1	1	20	1	0	0	2	1	2	0	0	3	1	0	0	0	0	0	0	0	0	0	0	0
GCA_000263875.1	SAMN02472143	crude oil-contaminated soil	No	6	Rhodococcus sp. DK17	Contig	9107362	97.66	1.93	135	67	8610	8169	33	3	1	22	5	2	0	0	0	0	1	1	1	1	19	2	0	0	2	1	1	0	0	2	2	0	0	0	0	0	0	0
GCA_003851765.1	SAMD00148910	NA	No	6	Rhodococcus wratislaviensis	Scaffold	9536874	99.52	2.17	193	67	8947	8593	33	3	2	18	8	1	1	0	0	0	2	2	1	1	14	2	0	0	1	1	1	0	0	2	4	1	0	0	0	0	0	0	1	0	0	0
GCA_022985635.2	SAMN26492386	nitrophenolics and trichloroethylene contaminated ground water	No	6	Rhodococcus opacus	Complete Genome	8601311	99.59	1.79	3	67.5	8092	7686	33	2	2	19	7	1	1	0	1	0	2	3	1	1	13	2	0	0	1	1	2	0	0	1	1	1	1	0	1	0	0	0	1	0	0	0
GCA_026062495.1	SAMN31543110	Soil contaminated by oil sludge	No	6	Rhodococcus opacus	Complete Genome	9286873	99.59	1.77	2	67	8634	8226	33	4	2	17	7	2	0	1	0	0	2	1	1	1	15	1	0	0	2	1	3	0	0	3	2	0	0	0	0	0	0	0	0	0	0	0
GCA_030056915.1	SAMN35084015	water	No	6	Rhodococcus sp. IEGM 1307	Scaffold	9292897	99.59	2.85	159	67	8629	8286	33	3	2	19	8	1	0	0	0	0	2	1	1	1	16	2	0	0	1	1	2	0	0	1	2	1	1	0	0	0	0	0	0	0	0	0
GCA_000736435.1	SAMN02769606	hydrocarbon contaminated soil	No	6	Rhodococcus opacus	Chromosome	10118052	99.59	2.7	6	67	9249	8934	32	3	2	15	11	1	0	0	0	0	2	1	2	1	14	0	0	0	1	1	4	0	0	2	3	1	0	0	0	0	0	0	0	0	0	0
GCA_900105905.1	SAMN04490239	NA	No	6	Rhodococcus koreensis	Contig	10311574	99.52	4.95	9	67.5	9528	9140	32	3	2	16	9	1	1	0	0	0	2	1	1	1	15	0	0	0	1	1	2	0	0	2	3	1	0	0	0	0	0	0	0	0	0	0
GCA_017068395.1	SAMN17840530	rhizosphere of apple plantlets grown in replant diseased soil	No	6	Rhodococcus pseudokoreensis	Complete Genome	9866560	99.45	3.24	6	67.5	9085	8798	31	3	2	15	10	1	0	0	0	0	2	1	2	1	13	1	0	0	1	1	1	0	0	2	4	1	0	0	0	0	0	0	0	0	0	0
GCA_019378875.1	SAMN16789174	NA	No	6	Rhodococcus sp. USK10	Complete Genome	9870030	99.44	0.83	3	67	9181	8788	31	3	2	15	9	1	0	1	0	0	2	1	1	1	13	1	0	0	1	1	2	0	0	2	4	1	0	0	0	0	0	0	0	0	0	0
GCA_023667485.1	SAMN24812848	NA	No	13	Rhodococcus sp. MSC1_016	Scaffold	8096768	99.52	2.32	63	65.5	7556	7292	31	2	2	19	7	1	0	0	0	0	2	1	1	1	17	1	0	0	1	1	0	0	0	1	3	1	0	1	0	0	0	0	0	0	0	0
GCA_026810085.1	SAMN32034740	soil	No	6	Rhodococcus sp. JS3073	Complete Genome	9716225	97.19	2.22	2	67	8876	8540	31	4	2	14	9	2	0	0	0	0	2	1	2	1	13	0	0	0	2	1	3	0	0	3	3	0	0	0	0	0	0	0	0	0	0	0
GCA_030058635.1	SAMN35084014	water	No	6	Rhodococcus sp. IEGM 1305	Scaffold	8057470	99.53	2.49	94	67.5	7507	7262	31	2	2	18	8	1	0	0	0	0	2	1	1	1	17	0	0	0	1	1	2	0	0	1	2	1	1	0	0	0	0	0	0	0	0	0
GCA_030656675.1	SAMN36719889	Sod-podzolic soil contaminated with solvents	No	6	Rhodococcus opacus	Complete Genome	9796491	99.59	2.57	4	67	9140	8714	31	3	2	16	8	2	0	0	0	0	2	1	1	1	14	1	0	0	2	1	3	0	0	2	3	0	0	0	0	0	0	0	0	0	0	0
GCA_033101215.1	SAMN37898671	soil, the bank of a pond	No	13	Rhodococcus oxybenzonivorans	Scaffold	7076864	99.52	1.66	51	65.5	6504	6314	31	2	2	19	7	1	0	0	0	0	2	1	1	1	16	2	0	0	1	1	0	0	0	1	3	1	0	1	0	0	0	0	0	0	0	0
GCA_033842605.1	SAMN38186275	soil	No	6	Rhodococcus opacus	Contig	9437007	99.59	4.49	16	67	8884	8429	31	4	2	18	5	2	0	0	0	0	2	1	1	1	15	2	0	0	2	1	2	0	0	3	1	0	0	0	0	0	0	0	0	0	0	0
GCA_900455735.1	SAMEA104062568	soil	No	6	Rhodococcus wratislaviensis	Contig	7777377	99.19	1.24	29	67.5	7153	6968	31	3	2	16	9	1	0	0	0	0	2	1	2	1	15	0	0	0	1	1	2	0	0	2	3	1	0	0	0	0	0	0	0	0	0	0
GCA_002258315.1	SAMN07376354	NA	No	7	Rhodococcus sp. 06-462-5	Scaffold	5760044	98.29	1.88	61	64.5	5437	5321	30	3	1	18	6	2	0	0	0	0	1	1	1	1	15	2	0	0	2	1	2	0	0	1	0	0	0	0	0	0	0	0	0	0	0	0
GCA_022655485.1	SAMN26652345	forest soil	No	6	Rhodococcus opacus	Complete Genome	8778379	98.17	0.86	4	67	8245	7747	30	5	2	16	5	2	0	0	0	0	2	1	1	1	13	1	0	0	2	1	2	0	0	4	1	0	0	0	1	0	0	0	0	0	0	0
GCA_033142265.1	SAMN37898684	soil	No	13	Rhodococcus sp. IEGM 69	Scaffold	6817128	99.01	2.17	124	66	6396	6162	30	2	2	19	6	1	0	0	0	0	2	1	1	1	16	2	0	0	1	1	0	0	0	1	2	1	0	1	0	0	0	0	0	0	0	0
GCA_002258705.1	SAMN07414580	NA	No	5	Rhodococcus fascians	Scaffold	5950557	99.5	1.79	41	64.5	5675	5558	29	3	3	9	11	2	1	0	0	0	3	1	1	1	6	2	0	0	2	1	2	0	0	1	4	0	0	0	0	1	0	0	0	1	1	0
GCA_002259295.1	SAMN07414575	NA	No	5	Rhodococcus fascians	Scaffold	5933541	99.5	1.46	44	64.5	5660	5543	29	3	3	9	11	2	1	0	0	0	3	1	1	1	6	2	0	0	2	1	2	0	0	1	4	0	0	0	0	1	0	0	0	1	1	0
GCA_002259325.1	SAMN07414574	NA	No	5	Rhodococcus fascians	Scaffold	5951417	99.5	1.79	41	64.5	5676	5557	29	3	3	9	11	2	1	0	0	0	3	1	1	1	6	2	0	0	2	1	2	0	0	1	4	0	0	0	0	1	0	0	0	1	1	0
GCA_002259465.1	SAMN07414745	Unknown	No	5	Rhodococcus fascians	Scaffold	5933017	99.5	1.46	46	64.5	5661	5542	29	3	3	9	11	2	1	0	0	0	3	1	1	1	6	2	0	0	2	1	2	0	0	1	4	0	0	0	0	1	0	0	0	1	1	0
GCA_003385055.1	SAMN08775539	missing	No	6	Rhodococcus wratislaviensis	Contig	7835688	99.59	1.24	1	67.5	7185	7007	29	3	2	14	9	1	0	0	0	0	2	1	2	1	13	0	0	0	1	1	2	0	0	2	3	1	0	0	0	0	0	0	0	0	0	0
GCA_014138705.1	SAMN05445745	missing	No	6	Rhodococcus opacus	Contig	7822575	99.59	1.52	6	67.5	7290	7012	29	3	2	17	5	2	0	0	0	0	2	1	1	1	15	1	0	0	2	1	2	0	0	2	1	0	0	0	0	0	0	0	0	0	0	0
GCA_019192725.1	SAMN19998403	soil	No	6	Rhodococcus opacus	Contig	9302517	99.12	3.37	141	67.5	8598	8364	29	3	2	13	10	1	0	0	0	0	2	1	2	1	11	1	0	0	1	1	1	0	0	2	4	1	0	0	0	0	0	0	0	0	0	0
GCA_020542785.1	SAMN20605963	environmental	No	6	Rhodococcus opacus PD630	Complete Genome	9166298	99.16	1.91	4	67	8335	8079	29	3	2	16	7	1	0	0	0	0	2	1	1	1	15	0	0	0	1	1	2	0	0	2	1	1	0	1	0	0	0	0	0	0	0	0
GCA_033101255.1	SAMN37898675	soil, field	No	13	Rhodococcus oxybenzonivorans	Scaffold	7176951	99.4	1.82	39	65.5	6658	6409	29	2	2	17	6	1	1	0	0	0	2	1	1	1	14	2	0	0	1	1	0	0	0	1	2	1	0	1	0	0	0	0	1	0	0	0
GCA_033101295.1	SAMN37898672	oil-polluted soil, oil-gas field	No	13	Rhodococcus oxybenzonivorans	Scaffold	7175976	99.4	1.82	39	65.5	6661	6410	29	2	2	17	6	1	1	0	0	0	2	1	1	1	14	2	0	0	1	1	0	0	0	1	2	1	0	1	0	0	0	0	1	0	0	0
GCA_033101395.1	SAMN37898673	oil-polluted soil, oilfield	No	13	Rhodococcus oxybenzonivorans	Scaffold	6771857	99.4	1.82	54	66	6303	6090	29	2	2	18	6	1	0	0	0	0	2	1	1	1	14	2	0	0	1	1	0	0	0	1	2	1	0	1	1	0	0	0	0	0	0	0
GCA_033142305.1	SAMN37898683	oil-polluted soil, oil-gas field	No	13	Rhodococcus sp. IEGM 27	Scaffold	7220920	99.4	1.82	47	65.5	6692	6443	29	2	2	17	6	1	1	0	0	0	2	1	1	1	15	1	0	0	1	1	0	0	0	1	2	1	0	1	0	0	0	0	1	0	0	0
GCA_001242945.1	SAMEA3296592	NA	No	1	Rhodococcus sp. 311R	Contig	6343721	99.52	0.06	128	62.5	5981	5854	28	3	2	16	6	1	0	0	0	1	2	1	2	0	12	3	1	1	1	1	1	0	1	1	0	0	0	0	0	0	0	0	0	0	0	0
GCA_001646835.1	SAMN04357318	missing	No	3	Rhodococcus ruber	Contig	5303098	98.33	0.46	164	70.5	4994	4825	28	1	2	17	5	3	0	0	0	0	2	1	1	1	13	3	0	0	3	1	1	0	0	0	2	0	0	0	0	0	0	0	0	0	0	0
GCA_002259505.1	SAMN07414744	Unknown	No	5	Rhodococcus fascians	Scaffold	5972200	99.5	2.12	44	64.5	5700	5577	28	3	3	8	11	2	1	0	0	0	3	1	1	1	5	2	0	0	2	1	2	0	0	1	4	0	0	0	0	1	0	0	0	1	1	0
GCA_003130705.1	SAMN07126182	river sediment	No	13	Rhodococcus oxybenzonivorans	Complete Genome	8014224	99.02	2.07	4	65.5	7515	7068	28	3	2	13	9	1	0	0	0	0	2	1	1	1	11	1	0	0	1	1	0	0	0	1	3	1	0	1	0	0	0	0	0	0	0	0
GCA_003852455.1	SAMN08828724	NA	No	1	Rhodococcus sp. KBW08	Scaffold	6952273	99.48	0.05	87	62.5	6480	6348	28	4	2	14	7	1	0	0	0	2	2	1	3	0	11	2	1	1	1	1	1	0	1	1	0	0	0	0	0	0	0	0	0	0	0	0
GCA_012931745.1	SAMN14650034	water	No	6	Rhodococcus opacus	Chromosome	9083541	99.59	2.44	2	67	8479	7998	28	3	2	16	6	1	0	0	0	0	2	1	1	1	14	1	0	0	1	1	2	0	0	2	1	1	0	0	0	0	0	0	0	0	0	0
GCA_017875695.1	SAMN17675020	missing	No	6	Rhodococcus opacus	Contig	7884806	99.59	1.52	2	67.5	7343	7068	28	3	2	16	5	2	0	0	0	0	2	1	1	1	14	1	0	0	2	1	2	0	0	2	1	0	0	0	0	0	0	0	0	0	0	0
GCA_017916235.1	SAMN13939703	technogenic mineral waste	No	6	Rhodococcus opacus	Chromosome	8000761	99.5	2.3	3	67.5	7577	7206	28	3	2	15	6	2	0	0	0	0	2	1	1	1	12	2	0	0	2	1	2	0	0	2	2	0	0	0	0	0	0	0	0	0	0	0
GCA_024438035.1	SAMN29814303	alpine soil	No	13	Rhodococcus sp. FXJ9.536	Contig	5814613	99.18	0.71	63	66	5495	5255	28	2	2	16	6	1	0	1	0	0	2	1	1	1	14	1	0	0	1	1	1	0	0	1	0	1	0	1	0	0	0	0	0	0	0	0
GCA_029076895.1	SAMN33427202	Corn field soil	No	1	Rhodococcus qingshengii	Scaffold	7319997	99.32	1.12	80	62.5	6927	6768	28	4	2	14	6	1	0	1	0	1	2	1	2	1	9	4	1	1	1	1	1	0	1	1	0	0	0	0	0	0	0	0	0	0	0	0
GCA_033101195.1	SAMN37898674	oil-polluted soil, oil-gas field	No	13	Rhodococcus oxybenzonivorans	Scaffold	7019689	99.4	1.82	45	65.5	6534	6280	28	2	2	16	6	1	1	0	0	0	2	1	1	1	14	1	0	0	1	1	0	0	0	1	2	1	0	1	0	0	0	0	1	0	0	0
GCA_910591545.1	SAMEA9114841	NA	No	6	Rhodococcus opacus	Contig	8951454	99.5	3.59	38	67	8444	8031	28	4	2	15	5	2	0	0	0	0	2	1	1	1	13	1	0	0	2	1	2	0	0	3	1	0	0	0	0	0	0	0	0	0	0	0
GCA_000010805.1	SAMD00060964	NA	No	6	Rhodococcus opacus B4	Complete Genome	8834939	99.85	0.33	6	67.5	8248	7953	27	2	2	14	8	1	0	0	0	0	2	2	3	1	11	1	0	0	1	1	1	0	0	1	2	1
GCA_000760675.1	SAMN02569992	NA	No	5	Rhodococcus fascians A3b	Scaffold	6032816	99.5	2	34	64.5	5794	5672	27	3	3	11	8	2	0	0	0	1	3	1	1	1	6	4	0	0	2	1	3	0	0	1	0	0	0	0	0	0	0	0	0	0	1	0
GCA_001685605.1	SAMN02872839	soil sample, Enrichment culture with 4-chlorophenol and 2,4-dichlorophenol	No	6	Rhodococcus opacus	Complete Genome	8637535	99.59	2.51	3	67	7990	7564	27	2	2	14	7	1	1	0	0	0	2	1	1	1	12	1	0	0	1	1	2	0	0	1	1	1	1	0	0	0	0	0	1	0	0	0
GCA_001895005.1	SAMD00046770	NA	No	Singleton_1	Rhodococcus yunnanensis NBRC 103083	Contig	6373933	98.21	1.6	68	64	5851	5727	27	2	2	15	5	2	1	0	0	0	2	1	1	0	10	1	0	0	2	1	0	0	0	2	1	0	0	0	2	1	0	0	0	1	0	0
GCA_002258635.1	SAMN07376368	NA	No	7	Rhodococcus sp. 05-2221-1B	Scaffold	6378031	99.17	3.53	60	65	6118	5997	27	3	2	10	10	2	0	0	0	2	2	1	2	1	5	3	0	0	2	1	2	1	0	0	3	0	0	0	1	0	0	0	0	0	0	0
GCA_002300195.1	SAMN07511352	NA	No	6	Rhodococcus sp. ACPA1	Scaffold	10060829	98.92	2.45	47	67	9265	8934	27	3	2	16	4	2	0	0	0	0	2	1	1	1	15	0	0	0	2	1	2	0	0	2	0	0	0	0	0	0	0	0	0	0	0	0
GCA_003626495.1	SAMN07663063	dry garden soil sample taken near a parking lot	No	6	Rhodococcus opacus	Contig	8814110	98.35	2.55	2	67	8222	7801	27	3	2	16	4	2	0	0	0	0	2	1	1	1	13	1	0	0	2	1	2	0	0	2	0	0	0	0	1	0	0	0	0	0	0	0
GCA_007558985.1	SAMN12234611	Polycyclic aromatic hydrocarbons-contaminated	No	6	Rhodococcus sp. WB9	Complete Genome	7704423	99.48	1.08	1	67.5	7176	6889	27	3	2	14	7	1	0	0	0	0	2	1	1	1	12	1	0	0	1	1	2	0	0	2	2	1	0	0	0	0	0	0	0	0	0	0
GCA_019856255.1	SAMN12617337	soil	No	6	Rhodococcus opacus	Complete Genome	8841474	99.59	2.3	3	67	8238	7814	27	3	2	16	4	2	0	0	0	0	2	1	1	1	14	1	0	0	2	1	2	0	0	2	0	0	0	0	0	0	0	0	0	0	0	0
GCA_030407755.1	SAMN33771948	intestine	No	1	Rhodococcus sp. APC 3903	Scaffold	6972545	99.42	1.61	106	62.5	6547	6398	27	3	2	14	7	1	0	0	0	1	2	2	2	0	11	1	1	1	1	1	1	1	1	1	0	0	0	0	0	0	0	0	0	0	0	0
GCA_000686785.1	SAMN02743364	NA	No	15	Rhodococcus sp. UNC363MFTsu5.1	Scaffold	5667877	98.06	1.95	69	69.5	5345	5228	26	2	2	15	5	2	0	0	0	0	2	2	1	1	12	1	0	0	2	1	1	0	0	1	1	0	0	0	0	0	0	0	0	0	0	0
GCA_000719985.1	SAMN02645506	petroleum zone soil	No	1	Rhodococcus erythropolis	Contig	6937879	98.13	3.28	160	62.5	6605	6428	26	4	2	12	7	1	0	0	0	1	2	1	2	1	9	2	1	1	1	1	1	0	1	1	0	0	0	0	0	0	0	0	0	0	0	0
GCA_001297885.1	SAMN04038417	hydrocarbon-contaminated soil	No	1	Rhodococcus sp. ADH	Contig	7083334	99.52	2.03	129	62.5	6641	6467	26	4	2	13	6	1	0	0	0	1	2	2	2	1	9	2	1	1	1	1	1	0	1	1	0	0	0	0	0	0	0	0	0	0	0	0
GCA_001715845.1	SAMN05526282	Cadmium-contaminated soil	No	1	Rhodococcus erythropolis	Contig	6279737	94.63	1.57	37	62.5	5847	5747	26	4	2	12	7	1	0	0	0	1	2	1	2	1	9	2	1	1	1	1	1	1	1	1	0	0	0	0	0	0	0	0	0	0	0	0
GCA_001757665.1	SAMN04633437	soil	No	1	Rhodococcus sp. 1139	Scaffold	7036205	99.42	0.4	187	62.5	6735	6547	26	4	1	14	6	1	0	0	0	1	1	1	2	1	8	5	1	1	1	1	1	0	1	1	0	0	0	0	0	0	0	0	0	0	0	0
GCA_001894885.1	SAMD00046775	NA	No	Singleton_2	Rhodococcus marinonascens NBRC 14363	Contig	4924407	95.52	1.1	156	64.5	4687	4420	26	1	2	20	2	1	0	0	0	0	2	1	1	1	17	2	0	0	1	1	0	0	0	0	0	0	0	0	0	0	0	0	0	0	0	0
GCA_002258835.1	SAMN07376387	NA	No	9	Rhodococcus sp. 06-156-3	Contig	6298446	99.5	0.96	42	64.5	5898	5782	26	1	3	14	6	2	0	0	0	0	3	1	0	1	9	4	0	0	2	1	2	0	0	0	1	0	0	0	0	1	0	0	0	0	0	0
GCA_002258905.1	SAMN07376366	NA	No	9	Rhodococcus sp. 06-1059B-a	Scaffold	5677914	98.39	1.07	73	64.5	5334	5223	26	2	4	14	4	2	0	0	0	0	4	1	0	1	9	4	0	0	2	1	1	0	0	0	1	0	0	0	0	0	0	0	0	0	0	0
GCA_002259155.1	SAMN07414578	South America	No	9	Rhodococcus sp. 15-1189-1-1a	Contig	6236672	98.84	1.47	69	64.5	5932	5800	26	1	3	13	7	2	0	0	0	0	3	1	0	0	8	4	0	0	2	1	1	1	0	1	2	0	0	0	0	1	0	0	0	1	0	0
GCA_002259285.1	SAMN07414576	NA	No	9	Rhodococcus sp. 14-2686-1-2	Contig	6203961	98.34	1.41	58	64.5	5895	5765	26	1	3	13	7	2	0	0	0	0	3	1	0	0	8	4	0	0	2	1	1	1	0	1	2	0	0	0	0	1	0	0	0	1	0	0
GCA_003313445.1	SAMN08038441	Antarctic soil	No	1	Rhodococcus sp. AQ5-07	Scaffold	6749231	99.52	0.73	33	62.5	6339	6214	26	4	2	12	7	1	0	0	0	1	2	1	2	1	8	3	1	1	1	1	1	1	1	1	0	0	0	0	0	0	0	0	0	0	0	0
GCA_009859915.1	SAMN13151932	bacterial consortium	No	13	Rhodococcus sp. WAY2	Complete Genome	8443333	98.44	2.4	5	65.5	7794	7439	26	2	2	14	7	1	0	0	0	0	2	1	1	1	11	1	0	0	1	1	0	0	0	1	2	1	0	1	1	0	0	0	0	0	0	0
GCA_014230115.1	SAMN15732854	isobutane enrichment from soil	No	6	Rhodococcus sp. 3A	Contig	8742699	98.86	3.21	8	67	8179	7822	26	1	1	16	7	1	0	0	0	0	1	2	1	1	12	2	0	0	1	1	1	0	0	0	2	1	1	0	0	0	0	0	0	0	0	0
GCA_014256275.1	SAMN15495701	isobutane enrichment from soil	No	6	Rhodococcus sp. 4CII	Contig	8824702	98.86	3.21	6	67	8262	7905	26	1	1	16	7	1	0	0	0	0	1	2	1	1	11	2	0	0	1	1	1	0	0	0	2	1	1	0	1	0	0	0	0	0	0	0
GCA_017459785.1	SAMN16344831	ruminant gastrointestinal tract	No	1	Rhodococcus sp. (in: high G+C Gram-positive bacteria)	Contig	7010410	99.42	0.83	68	62.5	6635	6492	26	4	2	13	6	1	0	0	0	1	2	1	2	1	8	4	1	1	1	1	1	0	1	1	0	0	0	0	0	0	0	0	0	0	0	0
GCA_024438075.1	SAMN29790906	oil slime	No	1	Rhodococcus qingshengii	Contig	6984775	99.44	0.66	87	62.5	6638	6480	26	4	2	13	6	1	0	0	0	1	2	1	2	1	10	2	1	1	1	1	1	0	1	1	0	0	0	0	0	0	0	0	0	0	0	0
GCA_027270815.1	SAMN32240007	water	No	1	Rhodococcus erythropolis	Scaffold	6612947	96.65	1.95	56	62.5	6199	6092	26	4	2	11	8	1	0	0	0	1	2	1	2	1	8	2	1	1	1	1	1	1	1	1	0	0	0	0	0	0	0	0	0	0	0	0
GCA_027270845.1	SAMN32240008	ground	No	1	Rhodococcus erythropolis	Scaffold	6675288	96.66	3.38	81	62.5	6278	6158	26	4	2	11	8	1	0	0	0	1	2	1	2	1	8	2	1	1	1	1	1	1	1	1	0	0	0	0	0	0	0	0	0	0	0	0
GCA_030057155.1	SAMN35083993	water	No	1	Rhodococcus erythropolis	Scaffold	6585532	95.63	2.48	66	62.5	6129	6030	26	5	2	11	7	1	0	0	0	1	2	1	2	1	7	3	1	1	1	1	1	1	1	1	0	0	0	0	0	0	0	0	0	0	0	0
GCA_033042295.1	SAMN37898664	soil	No	3	Rhodococcus aetherivorans	Scaffold	6744196	99.52	1.1	80	70	6262	6089	26	4	1	11	6	3	1	0	0	0	1	2	1	1	7	2	0	0	3	1	1	0	0	1	1	0	0	0	0	0	0	1	0	0	0	0
GCA_036888805.1	SAMN40030130	Uncontaminated soil	No	1	Rhodococcus qingshengii	Contig	6759143	99.52	0.08	93	62.5	6318	6194	26	4	2	13	6	1	0	0	0	1	2	1	2	1	9	3	1	1	1	1	1	0	1	1	0	0	0	0	0	0	0	0	0	0	0	0
GCA_900105375.1	SAMN04490220	NA	No	6	Rhodococcus jostii	Contig	9912981	98.15	2.46	6	67	9053	8668	26	2	1	12	7	1	2	1	0	0	1	1	1	1	10	0	0	0	1	1	2	0	0	1	1	1	1	0	1	0	0	0	1	0	0	0
GCA_000341965.1	SAMN02470007	soil	No	3	Rhodococcus ruber BKS 20-38	Contig	6126900	99.11	0.33	108	69.5	5717	5528	25	2	3	12	5	3	0	0	0	0	3	1	1	1	9	2	0	0	3	1	1	0	0	0	1	0	0	0	0	0	0	1	0	0	0	0
GCA_000759005.1	SAMN02864791	Leucanthemum x superbum	No	9	Rhodococcus fascians	Scaffold	5905165	98.84	1.47	67	64.5	5605	5472	25	1	3	12	7	2	0	0	0	0	3	1	1	0	7	3	0	0	2	1	1	1	0	1	2	0	0	0	1	1	0	0	0	0	0	0
GCA_000760775.1	SAMN02569996	NA	No	5	Rhodococcus fascians A78	Scaffold	5999501	99.5	1.81	41	64.5	5696	5598	25	1	2	10	9	2	1	0	0	0	2	1	1	0	7	2	0	0	2	1	3	0	0	1	1	0	0	0	0	1	0	0	0	1	1	0
GCA_000760895.1	SAMN02569988	NA	No	7	Rhodococcus fascians 05-339-1	Scaffold	5725936	99.48	1.71	21	65	5491	5393	25	2	2	13	6	2	0	0	0	1	2	1	1	1	6	4	0	0	2	1	2	1	0	0	0	0	0	0	1	0	0	0	0	1	0	0
GCA_000760975.1	SAMN02569997	Europe	No	5	Rhodococcus fascians D188	Scaffold	5435750	99.05	1.01	48	64.5	5152	5039	25	2	2	10	9	2	0	0	0	1	2	1	1	0	6	3	0	0	2	1	2	0	0	1	2	0	0	0	0	1	0	0	0	0	1	0
GCA_000761035.1	SAMN02570002	NA	No	5	Rhodococcus fascians LMG 3616	Scaffold	5758323	99.5	1.05	42	64.5	5515	5378	25	1	2	12	8	2	0	0	0	0	2	1	1	0	7	4	0	0	2	1	2	0	0	1	1	0	0	0	0	1	0	0	0	0	1	0
GCA_001552595.1	SAMD00046519	NA	No	1	Rhodococcus erythropolis NBRC 15567	Contig	6588929	95.19	3.28	67	62.5	6158	6057	25	4	2	11	7	1	0	0	0	1	2	1	2	1	8	2	1	1	1	1	1	1	1	1	0	0	0	0	0	0	0	0	0	0	0	0
GCA_001662505.1	SAMN05180531	soil	No	1	Rhodococcus qingshengii	Contig	6712257	99.52	0.78	25	62.5	6289	6157	25	4	2	12	6	1	0	0	0	1	2	1	2	1	9	2	1	1	1	1	1	0	1	1	0	0	0	0	0	0	0	0	0	0	0	0
GCA_002258395.1	SAMN07376383	NA	No	9	Rhodococcus sp. 06-156-4C	Contig	6297727	99.5	0.96	47	64.5	5899	5782	25	1	3	13	6	2	0	0	0	0	3	1	0	1	8	4	0	0	2	1	2	0	0	0	1	0	0	0	0	1	0	0	0	0	0	0
GCA_002258405.1	SAMN07376351	NA	No	9	Rhodococcus sp. 06-156-4a	Contig	6296709	99.47	0.96	45	64.5	5896	5780	25	1	3	13	6	2	0	0	0	0	3	1	0	1	8	4	0	0	2	1	2	0	0	0	1	0	0	0	0	1	0	0	0	0	0	0
GCA_002258445.1	SAMN07376350	NA	No	9	Rhodococcus sp. 06-156-3b	Contig	6309665	99.5	0.96	48	64.5	5907	5797	25	1	3	13	6	2	0	0	0	0	3	1	0	1	8	4	0	0	2	1	2	0	0	0	1	0	0	0	0	1	0	0	0	0	0	0
GCA_002258565.1	SAMN07376359	NA	No	7	Rhodococcus sp. 05-2254-6	Scaffold	5660066	98.31	1.87	195	64.5	5490	5268	25	1	1	15	6	2	0	0	0	1	1	1	0	0	12	2	0	0	2	1	2	0	0	0	1	0	0	0	0	0	0	0	0	1	0	0
GCA_002258685.1	SAMN07414581	NA	No	9	Rhodococcus sp. 15-649-1-2	Scaffold	5784253	99.34	0.74	42	64.5	5424	5330	25	1	1	17	4	2	0	0	0	0	1	1	0	1	12	4	0	0	2	1	1	0	0	0	1	0	0	0	0	0	0	0	0	0	0	0
GCA_002258795.1	SAMN07376356	NA	No	9	Rhodococcus sp. 06-156-3C	Contig	6357076	99.5	0.96	46	64.5	5979	5857	25	1	3	13	6	2	0	0	0	0	3	1	0	1	8	4	0	0	2	1	2	0	0	0	1	0	0	0	0	1	0	0	0	0	0	0
GCA_002258975.1	SAMN07376361	NA	No	5	Rhodococcus sp. 05-2256-B4	Scaffold	5769084	99.39	0.52	62	64.5	5520	5386	25	1	2	9	10	2	1	0	0	0	2	1	1	0	5	3	0	0	2	1	2	0	0	1	2	0	0	0	0	1	0	0	0	1	1	0
GCA_002259105.1	SAMN07376373	NA	No	7	Rhodococcus sp. 02-925g	Scaffold	5747931	98.62	1.88	38	64.5	5414	5313	25	3	1	13	6	2	0	0	0	0	1	1	1	1	10	2	0	0	2	1	2	0	0	1	0	0	0	0	0	0	0	0	0	0	0	0
GCA_019266085.1	SAMN04288427	oil-polluted soil	No	1	Rhodococcus sp. FH8	Scaffold	6910321	99.14	0.4	84	62.5	6532	6365	25	4	2	11	7	1	0	0	0	1	2	1	2	1	8	2	1	1	1	1	1	0	1	1	0	0	0	0	0	0	0	0	0	0	0	0
GCA_022134675.1	SAMN20208720	soil	No	1	Rhodococcus erythropolis	Contig	6615774	95.21	3.28	96	62.5	6197	6082	25	4	2	11	7	1	0	0	0	1	2	1	2	1	9	1	1	1	1	1	1	1	1	1	0	0	0	0	0	0	0	0	0	0	0	0
GCA_030056745.1	SAMN35084024	bottom sediments	Yes	1	Rhodococcus sp. IEGM 1406	Scaffold	6375681	99.52	0.73	72	62.5	5937	5837	25	4	2	11	7	1	0	0	0	1	2	1	2	1	8	2	1	1	1	1	1	1	1	1	0	0	0	0	0	0	0	0	0	0	0	0
GCA_030056935.1	SAMN35084013	water	No	1	Rhodococcus sp. IEGM 1302	Scaffold	6223441	99.07	0.24	76	62.5	5838	5728	25	4	2	12	6	1	0	0	0	1	2	1	2	1	9	2	1	1	1	1	1	0	1	1	0	0	0	0	0	0	0	0	0	0	0	0
GCA_030063405.1	SAMN35037065	glacial sediment	Yes	16	Rhodococcus sp. H29-C3	Scaffold	5339474	98.07	0.48	73	62	5046	4870	25	0	1	12	5	2	4	1	0	0	1	1	1	0	8	3	0	0	2	1	1	0	0	0	0	0	0	0	0	1	0	0	1	0	0	0
GCA_030063725.1	SAMN35083995	Cd-contaminated soil, metallurgical enterprise area	No	1	Rhodococcus qingshengii	Scaffold	7078749	99.14	0.45	81	62.5	6622	6483	25	4	2	12	6	1	0	0	0	1	2	1	2	1	9	2	1	1	1	1	1	0	1	1	0	0	0	0	0	0	0	0	0	0	0	0
GCA_030208925.1	SAMN34123808	root/leaf	No	1	Rhodococcus sp. MEB032	Contig	7154115	98.76	1.37	67	62.5	6711	6575	25	4	2	12	6	1	0	0	0	1	2	2	2	1	7	3	1	1	1	1	1	0	1	1	0	0	0	0	0	0	0	0	0	0	0	0
GCA_033042395.1	SAMN37898668	water, enterprise on production of paracetamol	No	1	Rhodococcus erythropolis	Scaffold	6815482	95.82	3.89	53	62.5	6376	6242	25	4	2	11	7	1	0	0	0	1	2	1	2	1	8	2	1	1	1	1	1	1	1	1	0	0	0	0	0	0	0	0	0	0	0	0
GCA_900188125.1	SAMN05421642	missing	No	Singleton_3	Rhodococcus kyotonensis	Scaffold	6311006	98.79	2.23	50	64	5881	5777	25	3	2	9	6	2	1	2	0	1	2	1	2	1	7	1	0	0	2	1	0	0	0	1	2	0	0	0	0	0	0	0	0	1	0	0
GCA_000014565.1	SAMN02604146	NA	No	6	Rhodococcus jostii RHA1	Complete Genome	9702737	99.59	0.33	4	67	9050	8612	24	1	2	14	5	2	0	0	0	0	2	1	1	1	12	1	0	0	2	1	1	0	0	0	1	0	1
GCA_000760835.1	SAMN02569985	NA	No	9	Rhodococcus fascians 02-815	Scaffold	6238839	99.47	0.96	30	64.5	5863	5746	24	1	3	12	6	2	0	0	0	0	3	1	0	1	7	3	0	0	2	1	2	0	0	0	1	0	0	0	1	1	0	0	0	0	0	0
GCA_000761075.1	SAMN02570004	NA	No	14	Rhodococcus fascians LMG 3625	Scaffold	5936761	99.83	1.96	17	64	5771	5673	24	3	1	11	7	2	0	0	0	0	1	1	1	0	7	3	0	0	2	1	2	0	0	1	0	0	0	0	0	1	0	0	0	1	1	0
GCA_001456965.1	SAMN04263893	marine sediment	Yes	1	Rhodococcus qingshengii	Scaffold	7478744	99.41	1.34	76	62.5	7119	6955	24	4	2	9	8	1	0	0	0	1	2	2	2	1	5	2	1	1	1	1	1	0	1	1	1	0	0	0	0	0	0	0	0	0	0	0
GCA_001646745.1	SAMN04357315	Carbendazim-contaminated vegetable field soil	No	1	Rhodococcus qingshengii	Contig	7261179	99.42	0.89	131	62.5	6848	6674	24	5	2	11	5	1	0	0	0	1	2	1	2	1	8	2	1	0	1	1	1	0	1	1	0	0	0	0	0	0	0	0	0	0	0	0
GCA_001652355.1	SAMN04357309	soil	No	1	Rhodococcus sp. AJR001	Contig	7256286	99.46	0.79	167	62.5	6866	6679	24	5	2	11	5	1	0	0	0	1	2	1	1	1	8	2	1	0	1	1	1	0	1	1	0	0	0	0	0	0	0	0	0	1	0	0
GCA_002091955.1	SAMN05846348	soil	No	16	Rhodococcus sp. 1168	Contig	5064793	98.44	0.44	97	62	4724	4526	24	1	1	13	5	2	1	1	0	0	1	1	0	0	9	3	0	0	2	1	0	0	0	0	0	0	0	0	0	1	0	0	0	0	0	0
GCA_002091985.1	SAMN05831618	soil	No	16	Rhodococcus sp. 1163	Contig	4457976	97.75	0.36	43	62.5	4133	4026	24	1	1	16	4	2	0	0	0	0	1	1	1	1	14	1	0	0	2	1	0	0	0	0	0	0	0	0	0	0	0	0	0	0	0	0
GCA_002165495.1	SAMN06177111	NA	No	1	Rhodococcus sp. YL-0	Contig	7233007	99.52	0.5	174	62.5	6849	6662	24	3	2	11	7	1	0	0	0	1	2	1	2	0	9	1	1	1	1	1	1	1	1	1	0	0	0	0	0	0	0	0	0	0	0	0
GCA_002258225.1	SAMN07376393	NA	No	9	Rhodococcus sp. RS1C4	Scaffold	5919240	99.5	0.46	79	64.5	5592	5482	24	1	2	15	4	2	0	0	0	0	2	1	0	1	10	4	0	0	2	1	1	0	0	0	1	0	0	0	0	0	0	0	0	0	0	0
GCA_002258235.1	SAMN07376379	NA	No	7	Rhodococcus sp. 06-470-2	Scaffold	5904599	99.34	1.05	50	65	5659	5548	24	2	2	10	8	2	0	0	0	1	2	1	1	1	5	3	0	0	2	1	2	1	0	0	2	0	0	0	1	0	0	0	0	0	0	0
GCA_002258295.1	SAMN07376357	NA	No	14	Rhodococcus sp. 06-412-2C	Scaffold	6213489	99.83	2.21	30	64	5900	5796	24	2	2	10	8	2	0	0	0	0	2	1	1	0	6	2	0	0	2	1	3	0	0	1	0	0	0	0	0	1	0	0	0	1	1	0
GCA_002258365.1	SAMN07376384	NA	No	5	Rhodococcus sp. 06-221-2	Scaffold	5679241	99.17	2.12	38	64.5	5331	5235	24	2	3	7	10	2	0	0	0	0	3	1	1	1	4	2	0	0	2	1	3	0	0	1	1	0	0	0	0	1	0	0	0	1	1	0
GCA_002258465.1	SAMN07376388	NA	No	5	Rhodococcus sp. 05-2256-B1	Scaffold	5765513	99.5	0.52	42	64.5	5501	5381	24	1	2	8	10	2	1	0	0	0	2	1	1	0	5	2	0	0	2	1	2	0	0	1	2	0	0	0	0	1	0	0	0	1	1	0
GCA_002258485.1	SAMN07376363	NA	No	5	Rhodococcus sp. 05-2256-B2	Scaffold	5767986	99.39	0.52	49	64.5	5512	5383	24	1	2	8	10	2	1	0	0	0	2	1	1	0	5	2	0	0	2	1	2	0	0	1	2	0	0	0	0	1	0	0	0	1	1	0
GCA_002258785.1	SAMN07376378	NA	No	Singleton_4	Rhodococcus sp. 06-235-1A	Scaffold	6095245	99.15	2.94	37	64.5	5836	5733	24	3	1	10	8	2	0	0	0	1	1	1	1	1	7	2	0	0	2	1	2	0	0	1	1	0	0	0	0	0	0	0	0	1	0	0
GCA_002259025.1	SAMN07376365	NA	No	5	Rhodococcus sp. 05-2255-1e	Scaffold	5752907	99.17	1.35	51	64.5	5475	5371	24	3	3	9	7	2	0	0	0	0	3	1	1	0	5	3	0	0	2	1	2	0	0	1	1	0	0	0	0	0	0	0	0	1	1	0
GCA_002259065.1	SAMN07376360	NA	No	5	Rhodococcus sp. 05-2256-B3	Scaffold	5765751	99.5	0.52	42	64.5	5498	5381	24	1	2	8	10	2	1	0	0	0	2	1	1	0	5	2	0	0	2	1	2	0	0	1	2	0	0	0	0	1	0	0	0	1	1	0
GCA_002259345.1	SAMN07414567	NA	No	9	Rhodococcus sp. 06-156-4	Contig	6411857	99.47	2.95	39	64.5	6011	5900	24	1	3	12	6	2	0	0	0	0	3	1	0	1	8	3	0	0	2	1	2	0	0	0	1	0	0	0	0	1	0	0	0	0	0	0
GCA_004803645.1	SAMN10838877	serpentinite minerals	No	1	Rhodococcus qingshengii	Contig	7181410	99.54	0.75	64	62.5	6849	6685	24	4	2	11	6	1	0	0	0	1	2	1	2	1	7	2	1	1	1	1	1	0	1	1	0	0	0	0	0	0	0	0	0	0	0	0
GCA_006543615.1	SAMN10354913	willow soil	No	1	Rhodococcus sp. WS7	Contig	6628199	99.48	0.73	180	62.5	6177	6051	24	4	2	9	8	1	0	0	0	1	2	1	2	1	6	2	1	1	1	1	1	1	1	1	0	0	0	0	0	0	0	0	0	0	0	0
GCA_009495805.1	SAMN13086609	Rotting apple	No	1	Rhodococcus erythropolis	Contig	6625460	95.8	3.65	121	62.5	6232	6078	24	4	2	10	7	1	0	0	0	1	2	1	2	1	7	2	1	1	1	1	1	1	1	1	0	0	0	0	0	0	0	0	0	0	0	0
GCA_013277835.1	SAMN10724081	aquaculture marine sediment	Yes	1	Rhodococcus sp. MS13	Scaffold	6454906	99.59	0.66	22	62.5	5994	5510	24	4	2	10	7	1	0	0	0	1	2	1	2	1	8	1	1	1	1	1	1	1	1	1	0	0	0	0	0	0	0	0	0	0	0	0
GCA_017656075.1	SAMN15407333	soil	No	13	Rhodococcus sp. ZPP	Complete Genome	8473046	99.52	2.3	6	65.5	7966	7516	24	2	2	13	5	1	1	0	0	0	2	1	1	1	11	1	0	0	1	1	0	0	0	1	1	1	0	1	0	0	0	0	0	0	0	0
GCA_017656525.1	SAMN15407981	CGMCC	No	1	Rhodococcus erythropolis	Scaffold	6841692	96.45	3.95	126	62.5	6422	6281	24	3	2	11	7	1	0	0	0	1	2	1	2	0	8	2	1	1	1	1	1	1	1	1	0	0	0	0	0	0	0	0	0	0	0	0
GCA_018343855.1	SAMN17526040	Sand	No	13	Rhodococcus sp. USK13	Complete Genome	7952400	98.89	1.66	3	65.5	7403	7068	24	2	2	12	7	1	0	0	0	0	2	1	1	1	10	1	0	0	1	1	0	0	0	1	3	1	0	1	0	0	0	0	0	0	0	0
GCA_019391295.1	SAMN19834824	nitrile contaminated soil	No	1	Rhodococcus qingshengii	Contig	6980438	99.19	0.33	136	62.5	6662	6487	24	4	2	11	6	1	0	0	0	1	2	1	2	1	7	3	1	1	1	1	1	0	1	1	0	0	0	0	0	0	0	0	0	0	0	0
GCA_021026075.1	SAMN23420022	oil-polluted soil, oil-extracting enterprise	No	1	Rhodococcus qingshengii	Scaffold	6772728	99.33	0.73	78	62.5	6375	6250	24	4	2	9	8	1	0	0	0	1	2	1	2	1	6	2	1	1	1	1	1	0	1	1	0	0	0	0	0	0	0	0	0	1	0	0
GCA_022810425.1	SAMN26885852	ice-free soil under anthropogenic influence from the patio of the Polish Polar Station Hornsund	No	1	Rhodococcus sp. ARC_M13	Contig	6939468	99.59	1.06	116	62.5	6563	6409	24	4	2	10	7	1	0	0	0	1	2	1	2	1	7	2	1	1	1	1	1	0	1	1	0	0	0	0	0	0	0	0	0	0	0	0
GCA_029269915.1	SAMN33620770	Soil beneath coffee tree	No	1	Rhodococcus sp. C3V	Contig	6848786	99.52	0.84	100	62.5	6390	6256	24	4	2	7	9	1	1	0	0	1	2	1	2	1	4	2	1	1	1	1	1	0	1	1	1	0	0	0	0	0	0	0	0	0	0	0
GCA_030056975.1	SAMN35084011	Euphorbia virgata rhizosphere, oil-polluted soil	No	1	Rhodococcus sp. IEGM 1237	Scaffold	6520362	99.52	0.33	71	62.5	6135	6011	24	4	2	12	5	1	0	0	0	1	2	1	2	1	9	2	1	0	1	1	1	0	1	1	0	0	0	0	0	0	0	0	0	0	0	0
GCA_030063525.1	SAMN35084010	surface water reservoir	No	1	Rhodococcus erythropolis	Scaffold	6414068	96.34	2.53	80	62.5	6116	6017	24	4	2	10	7	1	0	0	0	1	2	1	2	1	8	1	1	1	1	1	1	1	1	1	0	0	0	0	0	0	0	0	0	0	0	0
GCA_030063715.1	SAMN35083991	oil-sludge, oil-refining plant	No	1	Rhodococcus qingshengii	Scaffold	7376626	99.59	1.47	140	62.5	7005	6850	24	4	2	10	7	1	0	0	0	1	2	1	2	1	7	2	1	1	1	1	1	0	1	1	0	0	0	0	0	0	0	0	0	0	0	0
GCA_030505055.1	SAMN14559937	CGMCC	No	3	Rhodococcus ruber	Contig	5896929	99.44	0.4	62	70	5531	5378	24	2	2	12	5	3	0	0	0	0	2	1	0	1	9	2	0	0	3	1	1	0	0	0	1	0	0	0	0	0	0	1	0	0	0	0
GCA_030505155.1	SAMN14559934	CGMCC	No	1	Rhodococcus erythropolis	Scaffold	6605664	95.19	3.31	59	62.5	6233	6082	24	3	2	11	7	1	0	0	0	1	2	1	2	0	9	1	1	1	1	1	1	1	1	1	0	0	0	0	0	0	0	0	0	0	0	0
GCA_033142345.1	SAMN37898688	water	No	1	Rhodococcus sp. IEGM 1304	Scaffold	6995782	99.48	0	94	62.5	6605	6461	24	4	2	12	5	1	0	0	0	1	2	1	2	1	9	2	1	0	1	1	1	0	1	1	0	0	0	0	0	0	0	0	0	0	0	0
GCA_033142365.1	SAMN37898686	Cirsium arvense rhizosphere, oil-polluted soil	No	1	Rhodococcus sp. IEGM 1241	Scaffold	7002110	99.52	1.46	70	62.5	6532	6396	24	4	1	10	8	1	0	0	0	1	1	1	2	1	8	1	1	1	1	1	1	1	1	1	0	0	0	0	0	0	0	0	0	0	0	0
GCA_900094765.1	SAMN04487806	NA	No	1	Rhodococcus qingshengii	Scaffold	7478744	99.41	1.34	76	62.5	7112	6948	24	4	2	9	8	1	0	0	0	1	2	2	2	1	5	2	1	1	1	1	1	0	1	1	1	0	0	0	0	0	0	0	0	0	0	0
GCA_000761055.1	SAMN02570003	NA	No	5	Rhodococcus fascians NBRC 12155 = LMG 3623	Scaffold	5774792	99.5	1.46	30	64.5	5448	5331	23	2	2	8	9	2	0	0	0	1	2	1	1	0	4	3	0	0	2	1	2	0	0	1	2	0	0	0	0	1	0	0	0	1	1	0
GCA_001373455.1	SAMEA3249415	NA	No	12	Rhodococcus globerulus	Contig	6444653	98.57	0.81	60	62	6025	5895	23	2	1	16	2	1	1	0	0	0	1	2	0	1	9	2	0	0	1	1	0	0	0	1	1	0	0	0	3	0	0	0	0	0	0	0
GCA_001445685.1	SAMN04251461	apoplast	No	1	Rhodococcus sp. KB6	Scaffold	6998901	99.42	0	165	62.5	6664	6453	23	4	2	10	6	1	0	0	0	1	2	1	2	1	8	1	1	1	1	1	1	0	1	1	0	0	0	0	0	0	0	0	0	0	0	0
GCA_001976025.1	SAMN05935552	farmland	No	1	Rhodococcus sp. D-1	Contig	6934327	99.08	0.66	57	62.5	6564	6427	23	4	2	10	6	1	0	0	0	1	2	1	2	1	7	2	1	1	1	1	1	0	1	1	0	0	0	0	0	0	0	0	0	0	0	0
GCA_002087025.1	SAMN06264123	NA	No	1	Rhodococcus qingshengii	Scaffold	6469205	99.59	0.08	40	62.5	6085	5958	23	4	2	9	7	1	0	0	0	1	2	1	2	1	7	1	1	1	1	1	1	1	1	1	0	0	0	0	0	0	0	0	0	0	0	0
GCA_002258645.1	SAMN07414582	NA	No	14	Rhodococcus sp. 15-649-2-2	Scaffold	6026200	99.83	2.01	52	64	5747	5657	23	3	1	9	8	2	0	0	0	0	1	1	1	0	6	2	0	0	2	1	2	0	0	1	1	0	0	0	0	1	0	0	0	1	1	0
GCA_002258965.1	SAMN07376376	NA	No	7	Rhodococcus sp. 05-339-2	Scaffold	5731661	99.48	1.71	22	65	5486	5384	23	2	2	11	6	2	0	0	0	1	2	1	1	1	5	3	0	0	2	1	2	1	0	0	0	0	0	0	1	0	0	0	0	1	0	0
GCA_009766235.1	SAMN10230470	sludge sample	No	1	Rhodococcus sp. JT-3	Contig	6883014	99.52	0.44	105	62.5	6537	6423	23	3	2	11	6	1	0	0	0	1	2	1	2	0	7	2	1	1	1	1	1	0	1	1	0	0	0	0	1	0	0	0	0	0	0	0
GCA_017168235.1	SAMN14679906	marine sediment	Yes	11	Rhodococcus sp. KRD197	Scaffold	5564651	96.8	2.22	100	64	5242	5085	23	2	1	11	5	2	2	0	0	1	1	1	1	1	9	1	0	0	2	1	0	0	0	0	0	0	0	0	0	0	0	0	1	0	0	0
GCA_021025955.1	SAMN23420028	bottom sediment from lake systems	No	1	Rhodococcus qingshengii	Scaffold	6485093	99.59	1.56	48	62	6170	6022	23	6	1	8	6	1	1	0	0	1	1	1	2	1	5	2	1	0	1	1	1	0	1	1	1	0	0	0	0	0	0	0	1	0	0	0
GCA_021457505.1	SAMN24670450	lake	No	1	Rhodococcus qingshengii	Contig	6788666	99.52	0.13	67	62.5	6465	6345	23	4	2	10	6	1	0	0	0	1	2	1	2	1	7	2	1	1	1	1	1	0	1	1	0	0	0	0	0	0	0	0	0	0	0	0
GCA_022810365.1	SAMN26885850	ice-free soil under anthropogenic influence from the patio of the Polish Polar Station Hornsund	No	1	Rhodococcus sp. ARC_M8	Contig	7055409	99.52	0.66	112	62.5	6649	6490	23	4	2	10	6	1	0	0	0	1	2	1	2	1	7	2	1	1	1	1	1	0	1	1	0	0	0	0	0	0	0	0	0	0	0	0
GCA_023264675.1	SAMN19017667	groundwater	No	Singleton_5	Rhodococcus sp. (in: high G+C Gram-positive bacteria)	Scaffold	6376443	98.8	2.83	109	63.5	6098	5958	23	3	1	11	4	2	1	1	0	0	1	1	1	0	7	3	0	0	2	1	0	1	0	2	0	0	0	0	0	1	0	0	0	0	0	0
GCA_024436645.1	SAMN27884926	groundwater	No	1	Rhodococcus sp. T9N	Scaffold	7377321	99.52	2.12	91	62.5	6960	6809	23	4	2	8	8	1	0	0	0	1	2	1	2	1	5	2	1	1	1	1	1	0	1	1	0	0	0	0	0	0	0	0	0	0	0	0
GCA_027270525.1	SAMN32240016	oil-shale from settling pit	No	1	Rhodococcus qingshengii	Scaffold	6953427	99.08	0.33	169	62.5	6608	6433	23	4	2	10	6	1	0	0	0	1	2	1	2	1	7	2	1	1	1	1	1	0	1	1	0	0	0	0	0	0	0	0	0	0	0	0
GCA_027270535.1	SAMN32240017	oil-polluted soil	No	1	Rhodococcus erythropolis	Scaffold	6486196	92.06	3.18	44	62	6171	6022	23	6	1	8	6	1	1	0	0	1	1	1	2	1	5	2	1	0	1	1	1	0	1	1	1	0	0	0	0	0	0	0	1	0	0	0
GCA_027270755.1	SAMN32240011	oil-polluted soil, oil-extracting enterprise	No	1	Rhodococcus qingshengii	Scaffold	6855953	99.52	0.33	97	62.5	6449	6320	23	4	2	10	6	1	0	0	0	1	2	1	2	1	6	3	1	1	1	1	1	0	1	1	0	0	0	0	0	0	0	0	0	0	0	0
GCA_027583855.1	SAMN20926829	rhizosphere	No	1	Rhodococcus sp. BH5	Scaffold	6842901	99.52	0.3	73	62.5	6518	6366	23	4	2	9	6	1	0	1	0	1	2	1	2	1	6	2	1	1	1	1	1	0	1	1	0	0	0	0	0	0	0	0	0	0	0	0
GCA_029958325.2	SAMN34381693	NA	No	1	Rhodococcus erythropolis	Complete Genome	6699569	96.06	3.22	5	62.5	6194	6064	23	4	3	5	9	1	0	1	0	1	3	1	2	1	3	1	1	1	1	1	1	1	1	1	2	0	0	0	0	0	0	0	0	0	0	0
GCA_030056955.1	SAMN35084012	enviromental	No	1	Rhodococcus sp. IEGM 1251	Scaffold	6514432	99.52	0.33	77	62.5	6126	6005	23	4	2	11	5	1	0	0	0	1	2	1	2	1	9	1	1	0	1	1	1	0	1	1	0	0	0	0	0	0	0	0	0	0	0	0
GCA_030063335.1	SAMN35036659	sediment	Yes	Singleton_6	Rhodococcus sp. G-MC3	Scaffold	5597903	98.02	0.22	102	62.5	5272	5091	23	2	2	9	7	2	1	0	0	0	2	1	1	0	5	3	0	0	2	1	1	0	0	1	1	0	0	0	0	1	0	0	1	0	0	0
GCA_030063645.1	SAMN35084000	oil-polluted soil	No	2	Rhodococcus pyridinivorans	Scaffold	4941646	95.91	2.18	200	68	4732	4480	23	3	1	13	2	3	1	0	0	0	1	1	0	1	10	2	0	0	3	1	0	0	0	2	1	0	0	0	0	0	0	0	0	0	0	0
GCA_033142425.1	SAMN37898694	soil	No	12	Rhodococcus sp. IEGM 1366	Scaffold	7344076	99.19	0.78	42	61.5	6792	6638	23	1	1	14	5	1	1	0	0	0	1	2	0	0	7	2	1	1	1	1	0	0	0	1	2	0	0	0	3	0	0	0	0	0	0	0
GCA_033142445.1	SAMN37898692	soil	No	7	Rhodococcus sp. IEGM 1330	Scaffold	5623659	99.41	1.38	29	64.5	5355	5270	23	2	1	8	9	2	1	0	0	0	1	1	1	0	3	3	0	0	2	1	2	1	0	1	1	0	0	0	1	1	0	0	0	0	0	0
GCA_000333955.1	SAMEA2271987	NA	No	Singleton_7	Rhodococcus sp. AW25M09	Contig	5642031	98.3	0.6	167	64	5398	5220	22	0	1	14	5	2	0	0	0	0	1	1	1	0	9	4	0	0	2	1	1	0	0	0	0	0	0	0	0	1	0	0	0	1	0	0
GCA_000341815.1	SAMN02469985	soil	No	1	Rhodococcus qingshengii BKS 20-40	Contig	6601618	99.34	0.33	104	62.5	6211	6075	22	3	2	11	5	1	0	0	0	1	2	1	2	0	8	2	1	0	1	1	1	0	1	1	0	0	0	0	0	0	0	0	0	0	0	0
GCA_000760905.2	SAMN02569990	NA	No	14	Rhodococcus fascians A21d2	Complete Genome	6009800	99.83	2.09	4	64	5663	5561	22	3	1	8	8	2	0	0	0	0	1	1	1	0	4	3	0	0	2	1	1	0	0	1	2	0	0	0	0	1	0	0	0	1	1	0
GCA_000761015.1	SAMN02570001	NA	No	5	Rhodococcus fascians LMG 3605	Scaffold	5443363	99.39	1.01	28	64.5	5156	5052	22	2	2	8	8	2	0	0	0	1	2	1	1	0	4	3	0	0	2	1	2	0	0	1	1	0	0	0	0	1	0	0	0	0	1	0
GCA_001029585.1	SAMN03653322	leaves/phyllosphere	No	1	Rhodococcus sp. ARP2	Contig	6302038	99.59	0.23	120	62.5	5973	5834	22	4	2	8	7	1	0	0	0	1	2	0	2	1	6	2	1	1	1	1	1	1	1	1	0	0	0	0	0	0	0	0	0	0	0	0
GCA_001653035.1	SAMD00047653	NA	No	1	Rhodococcus sp. YH3-3	Scaffold	7316908	97.38	0.33	38	62	6989	6746	22	4	2	8	7	1	0	0	0	1	2	1	2	1	6	1	1	1	1	1	1	0	1	1	1	0	0	0	0	0	0	0	0	0	0	0
GCA_001894785.1	SAMD00046773	NA	No	5	Rhodococcus fascians NBRC 12155 = LMG 3623	Contig	5773359	99.5	1.46	36	64.5	5437	5327	22	2	2	8	8	2	0	0	0	1	2	1	1	0	4	3	0	0	2	1	2	0	0	1	1	0	0	0	0	1	0	0	0	1	1	0
GCA_001894865.1	SAMD00046769	NA	No	15	Rhodococcus maanshanensis NBRC 100610	Contig	5673710	97.89	2.62	97	69	5226	5092	22	2	3	10	5	2	0	0	0	0	3	2	0	1	7	1	0	0	2	1	2	0	0	1	1	0	0	0	0	0	0	0	0	0	0	0
GCA_002076325.1	SAMN06293076	plant root	No	1	Rhodococcus sp. 66b	Scaffold	6683962	99.59	0.33	57	62.5	6281	6150	22	4	2	8	7	1	0	0	0	1	2	1	2	1	5	2	1	1	1	1	1	1	1	1	0	0	0	0	0	0	0	0	0	0	0	0
GCA_002258205.1	SAMN07376370	NA	No	9	Rhodococcus sp. 06-621-2	Scaffold	6232893	99.3	0.91	67	64.5	5912	5785	22	0	2	13	5	2	0	0	0	0	2	1	0	0	8	4	0	0	2	1	1	0	0	0	0	0	0	0	0	1	0	0	0	1	0	0
GCA_002258625.1	SAMN07376372	NA	No	5	Rhodococcus sp. 05-2254-1	Scaffold	5925275	99.5	3.2	35	64.5	5642	5553	22	2	2	9	7	2	0	0	0	0	2	1	1	0	5	3	0	0	2	1	2	0	0	2	1	0	0	0	0	1	0	0	0	0	0	0
GCA_002258715.1	SAMN07414577	NA	No	9	Rhodococcus sp. 15-1154-1	Scaffold	5984848	99.3	1.07	47	64.5	5639	5516	22	1	2	12	5	2	0	0	0	0	2	1	1	1	9	2	0	0	2	1	1	0	0	0	1	0	0	0	0	0	0	0	0	0	0	0
GCA_002258865.1	SAMN07376367	NA	No	7	Rhodococcus sp. 06-1477-1A	Contig	6048055	99.5	1.71	33	64.5	5709	5600	22	2	2	9	7	2	0	0	0	1	2	1	1	1	4	3	0	0	2	1	2	1	0	0	1	0	0	0	1	0	0	0	0	1	0	0
GCA_002259035.1	SAMN07376362	NA	No	7	Rhodococcus sp. 05-2254-4	Scaffold	5919107	98.84	1.43	30	64.5	5626	5524	22	2	2	11	5	2	0	0	0	2	2	1	0	0	8	2	0	0	2	1	2	0	0	0	0	0	0	0	0	0	0	0	0	1	0	0
GCA_002259075.1	SAMN07414583	NA	No	7	Rhodococcus sp. 15-725-2-2b	Contig	6117770	99.5	2.04	33	64.5	5771	5664	22	3	2	8	7	2	0	0	0	2	2	1	1	1	4	2	0	0	2	1	2	1	0	0	1	0	0	0	1	0	0	0	0	0	0	0
GCA_002259425.1	SAMN07414569	NA	No	9	Rhodococcus sp. 14-2470-1a	Contig	6066727	99.14	0.75	67	64.5	5701	5579	22	1	3	14	2	2	0	0	0	0	3	1	0	1	9	4	0	0	2	1	0	0	0	0	0	0	0	0	0	0	0	0	0	0	0	0
GCA_002744595.1	SAMN07414823	Cloud	No	1	Rhodococcus qingshengii	Contig	7208281	99.19	1.03	117	62.5	6794	6625	22	3	2	9	7	1	0	0	0	1	2	1	2	0	8	0	1	1	1	1	1	1	1	1	0	0	0	0	0	0	0	0	0	0	0	0
GCA_004211705.1	SAMN10678668	Deciduous woodland, University campus	No	12	Rhodococcus sp. (in: high G+C Gram-positive bacteria)	Contig	6895570	98.48	0.82	63	61.5	6366	6198	22	1	1	14	4	1	1	0	0	0	1	2	0	0	7	2	1	1	1	1	0	0	0	1	1	0	0	0	3	0	0	0	0	0	0	0
GCA_012726195.1	SAMN14309756	not applicable	No	26	Rhodococcus sp. HNM0563	Contig	5544902	98.43	1.27	54	65.5	5229	4671	22	2	1	11	6	2	0	0	0	0	1	1	1	1	8	2	0	0	2	1	1	0	0	1	1	0	0	0	0	0	0	1	0	0	0	0
GCA_013277795.1	SAMN10724082	aquaculture marine sediment	Yes	12	Rhodococcus sp. MS16	Scaffold	6965470	98.81	0.48	36	61.5	6478	5927	22	2	1	13	4	1	1	0	0	0	1	2	0	1	7	1	1	1	1	1	0	0	0	1	1	0	0	0	3	0	0	0	0	0	0	0
GCA_014837135.1	SAMN16086886	activated sludge	No	3	Rhodococcus ruber	Contig	5831562	98.68	1.47	108	70.5	5495	5342	22	1	2	11	5	3	0	0	0	0	2	1	0	1	8	2	0	0	3	1	1	0	0	0	1	0	0	0	0	0	0	1	0	0	0	0
GCA_015643565.1	SAMN16807066	oil contaminated soil	No	1	Rhodococcus erythropolis	Contig	6567540	96.38	1.95	75	62.5	6178	6046	22	4	2	7	8	1	0	0	0	1	2	1	2	1	5	1	1	1	1	1	1	1	1	1	0	0	0	0	0	0	0	0	0	0	0	0
GCA_018310395.1	SAMN18970120	oil contaminated soil	No	1	Rhodococcus qingshengii	Scaffold	6807006	99.36	0.11	170	62.5	6377	6280	22	4	2	9	6	1	0	0	0	1	2	1	2	1	6	2	1	1	1	1	1	0	1	1	0	0	0	0	0	0	0	0	0	0	0	0
GCA_018587985.1	SAMN19026550	NA	No	1	Rhodococcus erythropolis	Contig	6553306	95.14	1.93	18	62.5	6057	5962	22	4	2	8	7	1	0	0	0	1	2	1	2	1	5	2	1	1	1	1	1	1	1	1	0	0	0	0	0	0	0	0	0	0	0	0
GCA_019266045.1	SAMN04288108	oil-polluted soil	No	1	Rhodococcus sp. MH15	Scaffold	6849809	99.38	0.73	88	62.5	6478	6295	22	4	2	8	7	1	0	0	0	1	2	1	2	1	6	1	1	1	1	1	1	0	1	1	0	0	0	0	0	0	0	0	0	0	0	0
GCA_024809795.1	SAMN28058314	missing	No	1	Rhodococcus erythropolis	Contig	6708497	94.77	3.21	37	62.5	6239	6125	22	4	2	7	8	1	0	0	0	1	2	1	3	1	4	2	1	1	1	1	1	1	1	1	0	0	0	0	0	0	0	0	0	0	0	0
GCA_026913285.1	SAMN32105469	activated sludge in the pharmaceutical factory	No	3	Rhodococcus sp. A5(2022)	Contig	5990235	99.44	0.73	101	70	5612	5453	22	1	2	10	6	3	0	0	0	0	2	1	1	1	7	2	0	0	3	1	1	0	0	0	2	0	0	0	0	0	0	1	0	0	0	0
GCA_033042205.1	SAMN37898670	soil, lake shore	No	12	Rhodococcus globerulus	Scaffold	7564744	99.19	0.86	134	61.5	7085	6879	22	2	1	13	4	1	1	0	0	0	1	2	0	1	6	2	1	1	1	1	0	0	0	1	1	0	0	0	3	0	0	0	0	0	0	0
GCA_037148775.1	SAMN37642788	mosquito larval water	No	1	Rhodococcus qingshengii	Contig	7164936	99.52	1.32	109	62.5	6908	6741	22	5	2	8	6	1	0	0	0	1	2	1	2	1	5	2	1	1	1	1	1	0	1	1	0	0	0	0	0	0	0	0	0	0	0	0
GCA_900101565.1	SAMN02799641	NA	No	1	Rhodococcus erythropolis	Scaffold	6258066	94.76	1.02	46	62.5	5905	5802	22	3	2	9	7	1	0	0	0	1	2	1	2	0	6	2	1	1	1	1	1	1	1	1	0	0	0	0	0	0	0	0	0	0	0	0
GCA_000760685.1	SAMN02569987	NA	No	14	Rhodococcus fascians 04-516	Scaffold	5816431	99.83	1.61	23	64.5	5506	5420	21	3	1	9	6	2	0	0	0	0	1	1	1	0	6	2	0	0	2	1	1	0	0	1	0	0	0	0	0	1	0	0	0	1	1	0
GCA_000760955.1	SAMN02569995	NA	No	7	Rhodococcus fascians A76	Scaffold	6027849	99.81	1.99	29	64.5	5741	5652	21	1	1	10	7	2	0	0	0	0	1	1	1	0	6	3	0	0	2	1	2	0	0	1	1	0	0	0	0	1	0	0	0	0	0	0
GCA_000760995.1	SAMN02570000	NA	No	5	Rhodococcus fascians LMG 3602	Scaffold	5364048	99.5	0.91	25	64.5	5165	5052	21	1	2	7	8	2	1	0	0	0	2	1	1	0	4	2	0	0	2	1	1	0	0	1	1	0	0	0	0	1	0	0	0	1	1	0
GCA_001426165.1	SAMN04151692	NA	No	5	Rhodococcus sp. Leaf233	Contig	5534279	99.39	1.64	15	64.5	5264	5158	21	1	2	8	8	2	0	0	0	0	2	1	1	0	5	2	0	0	2	1	2	0	0	1	1	0	0	0	0	1	0	0	0	1	1
GCA_001620305.1	SAMN04521220	NA	No	5	Rhodococcus fascians D188	Complete Genome	5502110	99.06	1.34	3	64.5	5181	5066	21	2	2	7	8	2	0	0	0	1	2	1	1	0	3	3	0	0	2	1	2	0	0	1	1	0	0	0	0	1	0	0	0	0	1	0
GCA_001895025.1	SAMD00046765	NA	No	29	Rhodococcus zopfii NBRC 100606 = JCM 9919	Contig	6297215	98.61	3.24	146	68	5963	5750	21	2	1	10	6	2	0	0	0	0	1	1	0	1	7	2	0	0	2	1	0	0	0	0	1	1	0	0	0	0	1	0	0	0	0	0
GCA_001942025.1	SAMN05786337	soil	No	1	Rhodococcus sp. YL-1	Complete Genome	7594958	99.52	0.78	6	62.5	7117	6941	21	4	2	7	7	1	0	0	0	1	2	1	2	1	5	1	1	1	1	1	1	1	1	1	0	0	0	0	0	0	0	0	0	0	0	0
GCA_002258285.1	SAMN07376377	NA	No	7	Rhodococcus sp. 06-418-5	Scaffold	6059477	99.5	1.43	39	64.5	5789	5690	21	1	2	8	8	2	0	0	0	0	2	1	1	1	5	2	0	0	2	1	2	1	0	0	2	0	0	0	0	0	0	0	0	0	0	0
GCA_002258305.1	SAMN07376380	NA	No	7	Rhodococcus sp. 06-469-3-2	Contig	6027902	99.5	1.71	36	64.5	5691	5580	21	2	1	9	7	2	0	0	0	1	1	1	1	1	4	3	0	0	2	1	2	1	0	0	1	0	0	0	1	0	0	0	0	1	0	0
GCA_002258515.1	SAMN07376353	NA	No	7	Rhodococcus sp. 05-2255-3C	Scaffold	5725201	99.39	1.29	63	64.5	5520	5414	21	1	2	9	7	2	0	0	0	0	2	1	1	1	4	3	0	0	2	1	2	1	0	0	0	0	0	0	1	0	0	0	0	1	0	0
GCA_002258545.1	SAMN07376352	NA	No	7	Rhodococcus sp. 05-2255-3B1	Scaffold	5726823	99.39	1.29	46	64.5	5521	5420	21	1	2	9	7	2	0	0	0	0	2	1	1	1	4	3	0	0	2	1	2	1	0	0	0	0	0	0	1	0	0	0	0	1	0	0
GCA_002258555.1	SAMN07376364	NA	No	7	Rhodococcus sp. 05-2254-3	Scaffold	5887027	98.84	1.43	33	64.5	5594	5490	21	1	2	11	5	2	0	0	0	1	2	1	0	0	8	2	0	0	2	1	2	0	0	0	0	0	0	0	0	0	0	0	0	1	0	0
GCA_002259095.1	SAMN07376386	NA	No	7	Rhodococcus sp. 05-2254-2	Scaffold	5887975	98.84	1.43	25	64.5	5588	5487	21	1	2	11	5	2	0	0	0	1	2	1	0	0	8	2	0	0	2	1	2	0	0	0	0	0	0	0	0	0	0	0	0	1	0	0
GCA_002259415.1	SAMN07414570	NA	No	9	Rhodococcus sp. 14-2470-1b	Scaffold	5909703	99.35	1.91	73	64.5	5567	5439	21	1	2	11	5	2	0	0	0	0	2	1	0	0	6	4	0	0	2	1	0	1	0	1	2	0	0	0	0	1	0	0	0	0	0	0
GCA_002300185.1	SAMN07511353	NA	No	12	Rhodococcus sp. ACPA4	Scaffold	7067124	99.19	0.78	9	61.5	6467	6331	21	2	1	12	4	1	1	0	0	0	1	2	0	1	6	1	1	1	1	1	0	0	0	1	1	0	0	0	3	0	0	0	0	0	0	0
GCA_003097035.1	SAMN08776168	missing	No	12	Rhodococcus globerulus	Contig	6771078	99.19	0.78	2	61.5	6287	6146	21	2	1	11	4	2	1	0	0	0	1	2	0	1	5	1	1	1	2	1	0	0	0	1	1	0	0	0	3	0	0	0	0	0	0	0
GCA_004011835.1	SAMN10395175	marine sponge	Yes	22	Rhodococcus spongiicola	Scaffold	3967637	96.65	1.96	29	66.5	3643	3536	21	2	2	13	2	2	0	0	0	0	2	1	1	1	9	3	0	0	2	0	0	0	0	1	0	0	0	0	0	0	0	0	0	0	0	0
GCA_005938745.2	SAMN11620954	soil	No	12	Rhodococcus sp. KBS0724	Contig	7254422	99.19	1.95	3	61.5	6726	6570	21	3	1	10	5	1	1	0	0	0	1	2	0	1	5	1	1	1	1	1	1	0	1	1	1	0	0	0	2	0	0	0	0	0	0	0
GCA_009707305.1	SAMN13241869	Chronically low temperature and dry polar region	No	1	Rhodococcus sp. AQ5-07	Complete Genome	6753902	99.52	0.73	4	62.5	6312	6181	21	4	2	7	7	1	0	0	0	1	2	1	2	1	4	2	1	1	1	1	1	1	1	1	0	0	0	0	0	0	0	0	0	0	0	0
GCA_016463425.1	SAMN16655381	freshwater cyanobacterial bloom	No	1	Rhodococcus sp. (in: high G+C Gram-positive bacteria)	Scaffold	6364707	97.83	0.47	100	62.5	6058	5948	21	3	2	8	7	1	0	0	0	1	2	1	2	0	6	1	1	1	1	1	1	1	1	1	0	0	0	0	0	0	0	0	0	0	0	0
GCA_018283555.1	SAMN18928912	oil-polluted soil	No	1	Rhodococcus erythropolis	Contig	6612324	96.92	2.81	170	62.5	6220	6078	21	4	2	7	7	1	0	0	0	1	2	1	2	1	5	1	1	1	1	1	1	1	1	1	0	0	0	0	0	0	0	0	0	0	0	0
GCA_019048925.1	SAMN19769069	oil-contaminated water	No	1	Rhodococcus qingshengii	Complete Genome	7209323	98.86	2.72	4	62.5	6749	6598	21	4	2	7	7	1	0	0	0	1	2	1	2	1	4	2	1	1	1	1	1	0	1	1	0	0	0	0	0	0	0	0	0	0	0	0
GCA_019734155.1	SAMN14389531	feces	No	1	Rhodococcus qingshengii	Scaffold	6689971	99.47	0.99	44	62.5	6320	6198	21	4	2	7	6	1	1	0	0	1	2	1	2	1	5	1	1	1	1	1	1	0	1	1	0	0	0	0	0	0	0	0	0	0	0	0
GCA_019835465.1	SAMN15016259	NA	No	8	Rhodococcus sp. BP-154	Contig	5521301	99.26	0.94	91	65	5134	5032	21	1	3	10	5	2	0	0	0	0	3	1	1	0	8	1	0	0	2	1	0	0	0	1	2	0	0	0	0	1	0	0	0	0	0	0
GCA_020889545.1	SAMN20060120	marine sediments	Yes	11	Rhodococcus sp. I2R	Scaffold	5290284	97.49	1.11	72	64	4983	4840	21	0	1	8	8	2	2	0	0	0	1	1	2	0	5	2	0	0	2	1	1	1	0	0	0	0	0	0	0	1	0	0	1	0	0	0
GCA_021354605.1	SAMN15683323	leaf litter soil	No	12	Rhodococcus globerulus	Scaffold	7080288	98.41	0.86	91	61.5	6595	6436	21	2	1	11	5	1	1	0	0	0	1	2	0	1	5	1	1	1	1	1	0	0	0	1	2	0	0	0	3	0	0	0	0	0	0	0
GCA_023015605.1	SAMN26635192	offshore sediment	No	26	Rhodococcus sp. F64268	Contig	5241717	98.46	0.77	63	65.5	4924	4775	21	2	1	11	5	2	0	0	0	0	1	1	1	1	9	1	0	0	2	1	1	0	0	1	1	0	0	0	0	0	0	0	0	0	0	0
GCA_025246495.1	SAMN30801627	crude oil contaminated soil	No	1	Rhodococcus qingshengii	Contig	6829559	99.41	0.66	56	62.5	6506	6354	21	4	2	8	6	1	0	0	0	1	2	1	2	1	5	2	1	1	1	1	1	0	1	1	0	0	0	0	0	0	0	0	0	0	0	0
GCA_027270595.1	SAMN32240018	oil-polluted soil	No	15	Rhodococcus maanshanensis	Scaffold	5723819	98.66	3.28	29	69	5399	5263	21	2	2	9	6	2	0	0	0	0	2	1	1	1	7	1	0	0	2	1	1	0	0	1	1	0	0	0	0	0	0	0	0	0	0	0
GCA_036541985.1	SAMN37898689	water	No	1	Rhodococcus sp. IEGM 1306	Scaffold	6528833	99.19	0	49	62.5	6133	6008	21	4	2	9	5	1	0	0	0	1	2	1	2	1	7	1	1	0	1	1	1	0	1	1	0	0	0	0	0	0	0	0	0	0	0	0
GCA_036669995.1	SAMN36988074	soil	No	1	Rhodococcus sp. DN22	Complete Genome	7435512	99.59	1.18	7	62.5	6926	6765	21	4	2	7	7	1	0	0	0	1	2	1	2	1	5	1	1	1	1	1	1	0	1	1	0	0	0	0	0	0	0	0	0	0	0	0
GCA_950061265.1	SAMEA112957775	marine metagenome	Yes	11	uncultured Rhodococcus sp.	Contig	5282249	97.37	1.16	82	64	5027	4869	21	2	1	8	6	2	2	0	0	1	1	1	2	1	6	1	0	0	2	1	1	0	0	0	0	0	0	0	0	0	0	0	1	0	0	0
GCA_950062745.1	SAMEA112958440	marine metagenome	Yes	11	uncultured Rhodococcus sp.	Contig	5164123	97.42	1.11	66	64	4905	4752	21	1	1	8	7	2	2	0	0	1	1	1	2	0	6	1	0	0	2	1	1	0	0	0	0	0	0	0	0	1	0	0	1	0	0	0
GCA_950062835.1	SAMEA112958511	marine metagenome	Yes	11	uncultured Rhodococcus sp.	Contig	5158459	97.42	1.11	70	64	4895	4743	21	1	1	8	7	2	2	0	0	1	1	1	2	0	6	1	0	0	2	1	1	0	0	0	0	0	0	0	0	1	0	0	1	0	0	0
GCA_950062875.1	SAMEA112958495	marine metagenome	Yes	11	uncultured Rhodococcus sp.	Contig	5158008	97.42	1.11	64	64	4900	4748	21	1	1	8	7	2	2	0	0	1	1	1	2	0	6	1	0	0	2	1	1	0	0	0	0	0	0	0	0	1	0	0	1	0	0	0
GCA_950063225.1	SAMEA112957968	marine metagenome	Yes	11	uncultured Rhodococcus sp.	Contig	5157106	97.42	1.11	67	64	4900	4745	21	1	1	8	7	2	2	0	0	1	1	1	2	0	6	1	0	0	2	1	1	0	0	0	0	0	0	0	0	1	0	0	1	0	0	0
GCA_950063375.1	SAMEA112957768	marine metagenome	Yes	11	uncultured Rhodococcus sp.	Contig	5159972	97.42	1.11	68	64	4902	4750	21	1	1	8	7	2	2	0	0	1	1	1	2	0	6	1	0	0	2	1	1	0	0	0	0	0	0	0	0	1	0	0	1	0	0	0
GCA_950073755.1	SAMEA112958365	marine metagenome	Yes	11	uncultured Rhodococcus sp.	Contig	5157557	97.42	1.11	65	64	4897	4744	21	1	1	8	7	2	2	0	0	1	1	1	2	0	6	1	0	0	2	1	1	0	0	0	0	0	0	0	0	1	0	0	1	0	0	0
GCA_000383555.1	SAMN02441641	NA	No	9	Rhodococcus sp. 114MFTsu3.1	Scaffold	5552643	99.17	0.36	35	64.5	5211	5120	20	0	2	12	4	2	0	0	0	0	2	1	0	0	8	3	0	0	2	1	0	0	0	0	1	0	0	0	0	1	0	0	0	0	0	0
GCA_000760755.1	SAMN02569994	NA	No	9	Rhodococcus fascians A73a	Scaffold	5931752	98.84	1.74	23	64.5	5530	5411	20	2	3	8	5	2	0	0	0	0	3	1	1	2	6	1	0	0	2	1	1	0	0	0	0	0	0	0	0	0	0	0	0	0	0	0
GCA_000760855.1	SAMN02569986	NA	No	9	Rhodococcus fascians 02-816c	Scaffold	6084136	98.84	1.2	45	64.5	5877	5772	20	0	3	11	4	2	0	0	0	0	3	1	0	0	7	2	0	0	2	1	1	0	0	0	0	0	0	0	1	1	0	0	0	0	0	0
GCA_000801125.1	SAMN03217555	tannery wastewater	No	2	Rhodococcus sp. Chr-9	Contig	5343335	97.68	1.66	142	67.5	5193	4839	20	3	1	10	3	3	0	0	0	0	1	1	0	1	7	2	0	0	3	1	0	0	0	1	1	0	0	0	0	0	1	0	0	0	0	0
GCA_000949305.1	SAMN03329995	missing	No	12	Rhodococcus sp. AD45	Contig	6794789	99.19	1.77	9	61.5	6268	6138	20	2	1	11	4	1	1	0	0	0	1	2	0	1	5	1	1	1	1	1	0	0	0	1	1	0	0	0	3	0	0	0	0	0	0	0
GCA_001037935.1	SAMN03770810	NA	No	5	Rhodococcus fascians	Contig	5249875	99.34	0.41	21	64.5	4979	4880	20	2	1	7	7	2	1	0	0	0	1	1	1	0	4	2	0	0	2	1	1	0	0	1	1	0	0	0	0	1	0	0	0	0	1	0
GCA_001426085.1	SAMN04151709	NA	No	14	Rhodococcus sp. Leaf278	Contig	5721797	99.12	2.04	45	64	5400	5263	20	1	1	10	6	2	0	0	0	0	1	1	1	1	7	2	0	0	2	1	1	0	0	0	1	0	0	0	0	0	0	0	0	1	1	0
GCA_001682295.1	SAMN04101985	NA	No	1	Rhodococcus sp. 008	Complete Genome	7438324	99.48	0.33	4	62.5	6967	6809	20	4	2	6	7	1	0	0	0	1	2	2	2	1	3	1	1	1	1	1	1	0	1	1	1	0	0	0	0	0	0	0	0	0	0	0
GCA_001894805.1	SAMD00047211	NA	No	12	Rhodococcus globerulus NBRC 14531	Contig	6735237	99.19	0.78	30	61.5	6256	6123	20	2	1	11	4	1	1	0	0	0	1	2	0	1	5	1	1	1	1	1	0	0	0	1	1	0	0	0	3	0	0	0	0	0	0	0
GCA_001894945.1	SAMD00046777	NA	No	3	Rhodococcus ruber NBRC 15591	Contig	5333393	99.27	0.37	56	70.5	4937	4828	20	1	2	8	6	3	0	0	0	0	2	1	1	1	6	1	0	0	3	1	1	0	0	0	2	0	0	0	0	0	0	1	0	0	0	0
GCA_002258575.1	SAMN07376381	NA	No	5	Rhodococcus sp. 05-2254-5	Scaffold	5743904	99.5	1.32	35	64.5	5448	5361	20	1	2	8	7	2	0	0	0	0	2	1	1	0	5	2	0	0	2	1	2	0	0	1	1	0	0	0	0	1	0	0	0	0	0	0
GCA_002258995.1	SAMN07376358	NA	No	7	Rhodococcus sp. 05-2255-2A2	Scaffold	5697788	99.39	1.29	56	65	5471	5369	20	1	2	8	7	2	0	0	0	0	2	1	1	1	4	2	0	0	2	1	2	1	0	0	0	0	0	0	1	0	0	0	0	0	0	0
GCA_002259335.1	SAMN07414571	NA	No	14	Rhodococcus sp. 14-2483-1-1	Scaffold	5778351	99.5	1.84	36	64.5	5452	5356	20	1	0	9	7	2	1	0	0	0	0	1	1	0	6	2	0	0	2	1	2	0	0	1	0	0	0	0	0	1	0	0	0	1	0	0
GCA_002501585.1	SAMN07689502	marine sediment	Yes	1	Rhodococcus sp. H-CA8f	Complete Genome	6497607	99.25	0.94	2	62.5	6123	6025	20	4	2	6	7	1	0	0	0	1	2	1	2	1	3	2	1	1	1	1	1	1	1	1	0	0	0	0	0	0	0	0	0	0	0	0
GCA_003023755.1	SAMN08723114	missing	No	12	Rhodococcus sp. AD45-ID	Scaffold	6452651	99.19	1.11	8	62	5966	5866	20	2	1	11	4	1	1	0	0	0	1	2	0	1	5	1	1	1	1	1	0	0	0	1	1	0	0	0	3	0	0	0	0	0	0	0
GCA_003688915.1	SAMN04495211	marine sponge	Yes	7	Rhodococcus sp. SBT000017	Contig	5648223	98.8	1.45	5	64.5	5438	5280	20	3	2	7	6	2	0	0	0	1	2	1	0	0	2	3	0	0	2	1	1	0	0	0	0	0	0	0	1	1	0	0	0	0	0	0
GCA_003797085.1	SAMN10353455	willow soil	No	12	Rhodococcus sp. WS3	Scaffold	6856161	99.19	1.22	19	61.5	6321	6174	20	2	1	11	4	1	1	0	0	0	1	2	0	1	5	1	1	1	1	1	0	0	0	1	1	0	0	0	3	0	0	0	0	0	0	0
GCA_005049235.1	SAMN11475379	soil	No	15	Rhodococcus oryzae	Contig	5365841	98.39	2.29	31	69	4993	4884	20	2	2	10	4	2	0	0	0	0	2	1	0	1	7	1	0	0	2	1	1	0	0	1	0	0	0	0	1	0	0	0	0	0	0	0
GCA_006384225.1	SAMN08999687	Bioreactor	No	1	Rhodococcus qingshengii	Chromosome	7010185	99.52	0.33	25	62.5	6496	6365	20	4	2	6	7	1	0	0	0	1	2	1	2	1	4	1	1	1	1	1	1	0	1	1	0	0	0	0	0	0	0	0	0	1	0	0
GCA_016722835.2	SAMN17305290	petroleum-contaminated soil, Western Siberia	No	1	Rhodococcus qingshengii	Complete Genome	7015998	99.13	1.72	4	62.5	6561	6395	20	4	2	6	7	1	0	0	0	1	2	1	2	1	3	2	1	1	1	1	1	0	1	1	0	0	0	0	0	0	0	0	0	0	0	0
GCA_017068035.1	SAMN18010187	water	No	1	Rhodococcus erythropolis	Complete Genome	6324063	95.42	1.09	2	62.5	5903	5802	20	4	2	5	8	1	0	0	0	1	2	1	2	1	3	1	1	1	1	1	1	1	1	1	1	0	0	0	0	0	0	0	0	0	0	0
GCA_017168335.1	SAMN14679900	marine sediment	Yes	Singleton_8	Rhodococcus sp. KRD162	Scaffold	5900901	98.1	1.76	109	64	5706	5531	20	2	1	11	4	2	0	0	0	0	1	1	1	1	5	4	0	0	2	1	1	0	0	0	0	0	0	0	1	0	0	0	0	0	0	0
GCA_019334125.1	SAMN20011299	soil of natural resort	No	12	Rhodococcus globerulus	Complete Genome	6739623	98.55	1.14	1	61.5	6188	6070	20	2	1	11	4	1	1	0	0	0	1	2	0	1	5	1	1	1	1	1	0	0	0	1	1	0	0	0	3	0	0	0	0	0	0	0
GCA_022059865.1	SAMN16663087	NA	No	1	Rhodococcus erythropolis	Complete Genome	6945915	97.65	3.33	5	62.5	6490	6343	20	4	2	6	7	1	0	0	0	1	2	1	2	1	4	1	1	1	1	1	1	0	1	1	0	0	0	0	0	0	0	0	0	0	0	0
GCA_022810305.1	SAMN26885849	ice-free soil under anthropogenic influence from the patio of the Polish Polar Station Hornsund	No	28	Rhodococcus sp. ARC_M6	Contig	6341507	99	0.78	135	61	5960	5766	20	3	1	8	6	2	0	0	0	0	1	1	1	0	6	1	1	0	2	1	0	0	1	1	2	0	0	0	0	1	0	0	0	0	0	0
GCA_024349805.1	SAMD00119030	NA	No	1	Rhodococcus erythropolis	Complete Genome	6768296	96.89	2.62	4	62.5	6307	6174	20	4	2	6	7	1	0	0	0	1	2	1	2	1	4	1	1	1	1	1	1	0	1	1	0	0	0	0	0	0	0	0	0	0	0	0
GCA_025961405.1	SAMN28058273	missing	No	1	Rhodococcus erythropolis	Contig	6759720	95.74	3.8	2	62.5	6311	6201	20	4	2	5	8	1	0	0	0	1	2	1	2	1	3	1	1	1	1	1	1	1	1	1	1	0	0	0	0	0	0	0	0	0	0	0
GCA_027854095.1	SAMN32574134	surface water	No	1	Rhodococcus sp. C-2	Scaffold	7039419	99.52	0	39	62.5	6667	6515	20	4	2	7	6	1	0	0	0	1	2	1	2	1	5	1	1	1	1	1	1	0	1	1	0	0	0	0	0	0	0	0	0	0	0	0
GCA_030057095.1	SAMN35083997	Elytrigia repens rhizosphere, oilfield	No	5	Rhodococcus fascians	Scaffold	5255976	99.59	0.88	75	64.5	4976	4863	20	1	1	9	7	2	0	0	0	0	1	1	1	0	6	2	0	0	2	2	1	0	0	1	0	0	0	0	0	1	0	0	0	1	1	0
GCA_030506605.1	SAMN14559933	CGMCC	No	2	Rhodococcus rhodochrous	Contig	5209315	99.44	1.32	64	68	4831	4708	20	0	1	11	5	3	0	0	0	0	1	1	0	0	9	1	0	0	3	1	1	0	0	0	1	0	0	0	0	1	1	0	0	0	0	0
GCA_033042415.1	SAMN37898682	soil	No	14	Rhodococcus yunnanensis	Scaffold	5669020	98.9	1.95	61	64	5376	5241	20	4	1	8	5	2	0	0	0	1	1	1	1	0	5	2	0	0	2	1	1	0	0	1	0	0	0	0	0	0	0	0	0	1	0	0
GCA_033142465.1	SAMN37898690	bottom sediments, stream	Yes	1	Rhodococcus sp. IEGM 1318	Scaffold	6855067	99.59	1.23	63	62.5	6617	6413	20	4	1	8	5	1	1	0	0	1	1	1	2	1	5	2	1	0	1	1	1	0	1	1	0	0	0	0	0	0	0	0	1	0	0	0
GCA_036964505.1	SAMN39466408	bottom sediment:Undecane degraded enrichment	Yes	1	Rhodococcus erythropolis	Scaffold	6313570	94.03	2.23	39	62.5	5925	5833	20	4	2	7	6	1	0	0	0	1	2	1	2	1	6	0	1	1	1	1	1	0	1	1	0	0	0	0	0	0	0	0	0	0	0	0
GCA_037145555.1	SAMN37642967	mosquito	No	12	Rhodococcus globerulus	Contig	7188787	99.22	0.44	113	61.5	6781	6584	20	2	1	11	4	1	1	0	0	0	1	2	0	1	5	2	1	1	1	1	0	0	0	1	1	0	0	0	2	0	0	0	0	0	0	0
GCA_900099725.1	SAMN05444695	missing	No	17	Rhodococcus triatomae	Contig	4734498	98.52	1.21	38	68.5	4465	4366	20	3	1	9	4	2	1	0	0	0	1	1	0	1	6	1	0	0	2	1	1	1	0	2	0	0	0	0	1	0	0	0	0	0	0	0
GCA_900109405.1	SAMN05444583	missing	No	15	Rhodococcus maanshanensis	Contig	5667919	97.95	2.62	61	69	5203	5068	20	2	3	9	4	2	0	0	0	0	3	2	1	1	6	1	0	0	2	1	2	0	0	1	0	0	0	0	0	0	0	0	0	0	0	0
GCA_913060425.1	SAMEA9694981	marine metagenome	Yes	11	uncultured Rhodococcus sp.	Contig	5170381	97.42	1.11	65	64	4905	4750	20	1	1	7	7	2	2	0	0	1	1	1	2	0	5	1	0	0	2	1	1	0	0	0	0	0	0	0	0	1	0	0	1	0	0	0
GCA_918697885.1	SAMEA7892365	NA	No	5	Rhodococcus fascians	Contig	5679420	99.5	1.99	54	64.5	5409	5308	20	1	2	5	9	2	1	0	0	0	2	1	1	0	2	2	0	0	2	1	2	0	0	1	1	0	0	0	0	1	0	0	0	1	1	0
GCA_950061175.1	SAMEA112957921	marine metagenome	Yes	11	uncultured Rhodococcus sp.	Contig	5161684	97.09	1.11	65	64	4887	4734	20	1	1	7	7	2	2	0	0	1	1	1	2	0	5	1	0	0	2	1	1	0	0	0	0	0	0	0	0	1	0	0	1	0	0	0
GCA_950062165.1	SAMEA112958375	marine metagenome	Yes	11	uncultured Rhodococcus sp.	Contig	5163351	97.42	1.11	68	64	4898	4742	20	1	1	7	7	2	2	0	0	1	1	1	2	0	5	1	0	0	2	1	1	0	0	0	0	0	0	0	0	1	0	0	1	0	0	0
GCA_950067665.1	SAMEA112958063	marine metagenome	Yes	11	uncultured Rhodococcus sp.	Contig	5115908	97.42	1.2	78	64	4872	4718	20	1	1	7	7	2	2	0	0	1	1	1	2	0	5	1	0	0	2	1	1	0	0	0	0	0	0	0	0	1	0	0	1	0	0	0
GCA_950071545.1	SAMEA112958482	marine metagenome	Yes	11	uncultured Rhodococcus sp.	Contig	5166178	97.42	1.11	71	64	4907	4751	20	1	1	7	7	2	2	0	0	1	1	1	2	0	5	1	0	0	2	1	1	0	0	0	0	0	0	0	0	1	0	0	1	0	0	0
GCA_950073115.1	SAMEA112957930	marine metagenome	Yes	11	uncultured Rhodococcus sp.	Contig	5370490	97.42	1.11	72	64	5093	4936	20	1	1	7	7	2	2	0	0	1	1	1	2	0	5	1	0	0	2	1	1	0	0	0	0	0	0	0	0	1	0	0	1	0	0	0
GCA_000010105.1	SAMD00060932	seawater	Yes	1	Rhodococcus erythropolis PR4	Complete Genome	6895538	98.7	0.13	4	62.5	6521	6386	19	4	2	5	7	1	0	0	0	1	2	1	2	1	3	1	1	1	1	1	1	1	1	1
GCA_000236965.2	SAMN02469321	NA	No	2	Rhodococcus pyridinivorans AK37	Contig	5244611	97.49	0.89	98	68	5022	4697	19	0	1	11	4	3	0	0	0	0	1	1	0	0	8	1	0	0	3	1	0	0	0	0	1	0	0	0	1	1	1
GCA_000347955.2	SAMN01804522	NA	No	3	Rhodococcus ruber Chol-4	Scaffold	5464707	99.37	0.99	44	70.5	5079	4967	19	1	2	8	5	3	0	0	0	0	2	1	1	1	6	1	0	0	3	1	1	0	0	0	1	0	0	0	0	0	0	1	0	0	0	0
GCA_000470885.1	SAMN02470652	sediment contaminated with chlorinated solvents	No	3	Rhodococcus aetherivorans	Chromosome	6231823	99.19	0.66	3	70.5	5776	5615	19	1	1	7	6	3	1	0	0	0	1	1	1	1	5	1	0	0	3	1	1	0	0	0	1	0	0	0	0	0	0	1	0	0	0	0
GCA_000760815.1	SAMN02569999	glacial ice core	Yes	5	Rhodococcus fascians GIC36	Scaffold	5558171	99.5	1.16	46	64.5	5299	5174	19	2	1	8	6	2	0	0	0	0	1	1	1	1	4	3	0	0	2	1	1	0	0	1	0	0	0	0	0	1	0	0	0	1	1	0
GCA_000760875.1	SAMN02569989	NA	No	5	Rhodococcus fascians 05-561-1	Scaffold	5607439	99.34	1.3	30	64.5	5363	5267	19	2	2	7	6	2	0	0	0	0	2	1	1	1	4	2	0	0	2	1	1	0	0	1	1	0	0	0	0	0	0	0	0	1	1	0
GCA_000760935.2	SAMN02569991	NA	No	14	Rhodococcus fascians A25f	Chromosome	5894616	99.11	2.26	4	64	5570	5477	19	2	0	7	8	2	0	0	0	0	0	1	1	1	4	2	0	0	2	1	2	0	0	1	0	0	0	0	0	1	0	0	0	1	1	0
GCA_000975175.1	SAMN03480662	soil	No	1	Rhodococcus erythropolis	Complete Genome	6865205	96.56	3.46	4	62.5	6416	6296	19	4	2	5	7	1	0	0	0	1	2	1	2	1	3	1	1	1	1	1	1	1	1	1	0	0	0	0	0	0	0	0	0	0	0	0
GCA_001620005.1	SAMN04519625	UCB-1 pistachio rootstock	No	5	Rhodococcus fascians	Complete Genome	5316948	99.34	0.41	2	64.5	5035	4927	19	2	1	5	8	2	1	0	0	0	1	1	1	0	2	2	0	0	2	1	1	1	0	1	1	0	0	0	0	1	0	0	0	0	1	0
GCA_001623435.1	SAMN04589880	soil/petroleum	No	1	Rhodococcus qingshengii	Contig	6399510	99.42	0	10	62.5	6044	5940	19	4	2	6	6	1	0	0	0	1	2	1	2	1	4	1	1	1	1	1	1	0	1	1	0	0	0	0	0	0	0	0	0	0	0	0
GCA_001646675.1	SAMN04357305	air contaminant	No	10	Rhodococcus corynebacterioides	Contig	3900442	91.04	0.88	180	70	3706	3554	19	2	1	11	2	2	1	0	0	0	1	1	1	0	7	3	0	0	2	1	0	0	0	0	0	0	0	0	0	0	0	0	0	0	0	0
GCA_001646825.1	SAMN04357317	missing	No	2	Rhodococcus rhodochrous	Scaffold	5184051	98.28	0.99	105	68	4835	4699	19	0	1	11	5	2	0	0	0	0	1	1	0	0	9	1	0	0	2	1	1	0	0	0	1	0	0	0	0	1	1	0	0	0	0	0
GCA_001831305.1	SAMN05915915	NA	No	1	Rhodococcus erythropolis	Contig	6549507	90.03	1.98	38	62.5	6116	5797	19	3	2	6	7	1	0	0	0	1	2	1	2	0	4	1	1	1	1	1	1	1	1	1	0	0	0	0	0	0	0	0	0	0	0	0
GCA_001890475.2	SAMN05905582	nitrile contaminated soil	No	3	Rhodococcus sp. M8	Contig	6317587	99.06	1.16	13	70.5	5783	5644	19	2	2	7	4	3	1	0	0	0	2	1	1	1	5	1	0	0	3	1	1	0	0	0	0	0	0	0	0	0	0	1	0	0	0	0
GCA_001894985.1	SAMD00046768	NA	No	25	Rhodococcus tukisamuensis NBRC 100609	Contig	5486610	97.22	1.66	66	70	5050	4897	19	2	1	11	3	2	0	0	0	0	1	1	1	1	8	1	0	0	2	1	1	0	0	1	0	0	0	0	0	0	0	0	0	0	0	0
GCA_002079265.1	SAMN04538165	sludge of membrane bioreactor in a waste-water treatment plant	No	1	Rhodococcus sp. BH4	Complete Genome	7019149	99.41	0.99	2	62.5	6552	6426	19	4	2	6	6	1	0	0	0	1	2	1	2	1	4	1	1	1	1	1	1	0	1	1	0	0	0	0	0	0	0	0	0	0	0	0
GCA_002245895.1	SAMN05444668	missing	No	28	Rhodococcus sp. OK302	Contig	6790176	98.38	2.15	2	61.5	6313	6076	19	2	1	6	9	1	0	0	0	0	1	1	1	0	3	1	1	0	1	1	1	0	1	1	4	0	0	0	1	1	0	0	0	0	0	0
GCA_002258885.1	SAMN07376369	NA	No	5	Rhodococcus sp. 06-1474-1B	Scaffold	5339560	99.5	1.96	37	64.5	5059	4963	19	1	2	6	7	2	1	0	0	0	2	1	1	0	3	2	0	0	2	1	1	0	0	1	1	0	0	0	0	1	0	0	0	0	1	0
GCA_002258915.1	SAMN07376374	NA	No	7	Rhodococcus sp. 05-340-2	Scaffold	5983476	99.5	1.94	43	64.5	5682	5584	19	2	2	7	6	2	0	0	0	1	2	1	1	0	4	2	0	0	2	1	2	0	0	1	0	0	0	0	0	1	0	0	0	1	0	0
GCA_002258925.1	SAMN07376375	NA	No	7	Rhodococcus sp. 05-340-1	Scaffold	5983220	99.5	1.94	44	64.5	5691	5590	19	2	2	7	6	2	0	0	0	1	2	1	1	0	4	2	0	0	2	1	2	0	0	1	0	0	0	0	0	1	0	0	0	1	0	0
GCA_002259145.1	SAMN07414579	NA	No	7	Rhodococcus sp. 15-2388-1-1a	Scaffold	6214590	99.81	2.32	55	64.5	5926	5831	19	1	1	8	7	2	0	0	0	0	1	1	1	0	5	2	0	0	2	1	2	0	0	1	1	0	0	0	0	1	0	0	0	0	0	0
GCA_002259165.1	SAMN07376390	NA	No	5	Rhodococcus fascians	Contig	5265844	99.34	0.41	29	64.5	5012	4907	19	2	1	5	8	2	1	0	0	0	1	1	1	0	2	2	0	0	2	1	1	1	0	1	1	0	0	0	0	1	0	0	0	0	1	0
GCA_002259365.1	SAMN07414573	NA	No	7	Rhodococcus sp. 14-2496-1d	Scaffold	5917864	99.37	1.05	55	65	5713	5604	19	2	1	8	6	2	0	0	0	1	1	1	1	1	4	3	0	0	2	1	2	1	0	0	0	0	0	0	0	0	0	0	0	0	0	0
GCA_003050885.1	SAMN08778928	missing	No	15	Rhodococcus sp. OK611	Contig	5731169	98.61	2.95	41	69	5420	5279	19	2	2	7	5	2	1	0	0	0	2	1	0	1	5	1	0	0	2	1	1	0	0	1	1	0	0	0	0	0	0	0	0	0	0	0
GCA_003336925.1	SAMN09240609	soil from the roots of Eucalyptus tree	No	8	Rhodococcus sp. Eu-32	Contig	5612319	98.88	0.83	83	65	5287	5164	19	0	2	7	7	2	0	1	0	0	2	1	1	0	5	1	0	0	2	1	0	0	0	0	4	0	0	0	0	1	0	0	0	0	0	0
GCA_003641205.1	SAMN10180271	podzolic fallow soil sampled from the ARRIAM experimental field	No	Singleton_9	Rhodococcus sp. P1Y	Complete Genome	5868661	97.16	0.22	1	63	5456	5324	19	3	2	7	5	2	0	0	0	0	2	0	0	0	3	2	0	0	2	1	0	0	0	2	2	0	0	0	1	1	0	0	0	0	0	0
GCA_003797745.1	SAMN10352903	willow soil	No	1	Rhodococcus sp. WS1	Contig	6560236	99.48	0.73	8	62.5	6100	6008	19	4	2	4	8	1	0	0	0	1	2	1	2	1	2	1	1	1	1	1	1	1	1	1	0	0	0	0	0	0	0	0	0	0	0	0
GCA_003860625.1	SAMN10462250	Antarctic sea ice	Yes	1	Rhodococcus sp. NJ-530	Complete Genome	7324898	95.81	0.76	5	62.5	6995	6697	19	4	2	6	6	1	0	0	0	1	2	2	2	1	3	1	1	1	1	1	1	0	1	1	0	0	0	0	0	0	0	0	0	0	0	0
GCA_003990875.1	SAMD00143522	NA	No	1	Rhodococcus erythropolis	Contig	6652114	94.82	4.28	3	62.5	6164	6058	19	4	2	5	7	1	0	0	0	1	2	1	2	1	3	1	1	1	1	1	1	1	1	1	0	0	0	0	0	0	0	0	0	0	0	0
GCA_004011825.1	SAMN10395176	marine sponge	Yes	22	Rhodococcus xishaensis	Scaffold	3709357	96.66	0.8	22	66.5	3398	3296	19	2	2	11	2	2	0	0	0	0	2	1	1	1	8	2	0	0	2	0	0	0	0	1	0	0	0	0	0	0	0	0	0	0	0	0
GCA_005503035.1	SAMN08712319	alpine spring water	No	23	Rhodococcus sp. Q	Contig	5685607	98.11	2.6	71	68.5	5300	5190	19	2	1	8	5	2	1	0	0	0	1	2	0	1	5	1	0	0	2	2	1	0	0	1	1	0	0	0	0	0	0	0	0	0	0	0
GCA_006351985.2	SAMN11160054	Chilean kraft-pulp mill effluents	No	3	Rhodococcus ruber	Complete Genome	5564747	99.1	0	3	70.5	5089	4919	19	2	2	6	6	3	0	0	0	0	2	1	1	1	4	1	0	0	3	1	1	0	0	0	2	0	0	0	0	0	0	1	0	0	0	0
GCA_007829555.1	SAMN02744132	NA	No	2	Rhodococcus rhodochrous J45	Scaffold	6361164	98.82	0.7	104	68	5937	5684	19	0	1	7	8	3	0	0	0	0	1	1	0	0	6	0	0	0	3	1	0	0	0	0	5	0	0	0	0	0	1	0	0	0	0	0
GCA_007830015.1	SAMN02744128	NA	No	2	Rhodococcus rhodochrous J38	Scaffold	6020427	98.2	0.99	101	68	5566	5358	19	0	1	10	5	3	0	0	0	0	1	1	0	0	8	0	0	0	3	1	1	0	0	0	1	0	0	0	1	1	1	0	0	0	0	0
GCA_012272955.1	SAMN14484670	activated sludge in our lab	No	3	Rhodococcus sp. DMU1	Complete Genome	6835256	99.52	0.7	2	70	6303	6067	19	2	1	7	5	3	1	0	0	0	1	1	1	1	5	1	0	0	3	1	1	0	0	0	0	0	0	0	0	0	0	1	0	0	0	0
GCA_014635345.1	SAMD00244860	NA	No	Singleton_10	Rhodococcus trifolii	Contig	5289197	94.32	2.58	15	65.5	5033	4944	19	2	1	8	5	2	1	0	0	0	1	2	1	1	5	1	0	0	2	1	0	0	0	1	1	0	0	0	0	0	0	0	0	1	0	0
GCA_014905595.2	SAMD00245770	NA	No	5	Rhodococcus sp. NKCM2511	Scaffold	5285001	99.5	1.55	26	64.5	4985	4905	19	2	2	5	8	2	0	0	0	0	2	1	1	0	2	2	0	0	2	1	2	0	0	1	1	0	0	0	0	1	0	0	0	1	1	0
GCA_015099595.1	SAMD00222554	NA	No	1	Rhodococcus qingshengii	Complete Genome	6726107	99.52	0.78	2	62.5	6252	6124	19	4	2	6	6	1	0	0	0	1	2	1	2	1	4	1	1	1	1	1	1	0	1	1	0	0	0	0	0	0	0	0	0	0	0	0
GCA_015654185.1	SAMN16636446	nitrile contaminated soil	No	3	Rhodococcus sp. M8	Complete Genome	6279546	98.79	1.16	2	70.5	5734	5576	19	2	2	7	4	3	1	0	0	0	2	1	1	1	5	1	0	0	3	1	1	0	0	0	0	0	0	0	0	0	0	1	0	0	0	0
GCA_016598535.1	SAMN17013013	Geothermal soil	No	1	Rhodococcus sp. P-2	Chromosome	6340135	99.19	0.33	1	62.5	5892	5769	19	4	2	6	6	1	0	0	0	1	2	1	2	1	4	1	1	1	1	1	1	0	1	1	0	0	0	0	0	0	0	0	0	0	0	0
GCA_016839185.1	SAMN14323055	Minnesota	No	3	Rhodococcus aetherivorans	Complete Genome	6264215	98.78	0.78	2	70.5	5768	5612	19	1	1	7	6	3	1	0	0	0	1	1	1	1	5	1	0	0	3	1	1	0	0	0	1	0	0	0	0	0	0	1	0	0	0	0
GCA_016905965.1	SAMN17884712	missing	No	5	Rhodococcus fascians	Scaffold	5291011	99.5	0.41	26	64.5	4982	4895	19	1	2	5	9	2	0	0	0	0	2	1	1	0	2	2	0	0	2	1	1	1	0	1	2	0	0	0	0	1	0	0	0	1	1	0
GCA_017068255.1	SAMN17925405	environmental	No	3	Rhodococcus sp. PSBB066	Chromosome	6264326	99.06	0.78	2	70.5	5766	5621	19	1	1	7	6	3	1	0	0	0	1	1	1	1	5	1	0	0	3	1	1	0	0	0	1	0	0	0	0	0	0	1	0	0	0	0
GCA_017068295.1	SAMN17925404	environmental	No	3	Rhodococcus sp. PSBB049	Chromosome	6592310	98.81	0.78	4	70	6069	5874	19	1	1	7	6	3	1	0	0	0	1	1	1	1	5	1	0	0	3	1	1	0	0	0	1	0	0	0	0	0	0	1	0	0	0	0
GCA_017795725.1	SAMN13973197	carbendazim contaminated soil	No	1	Rhodococcus qingshengii	Complete Genome	7479539	98.92	0.73	5	62.5	7059	6854	19	4	2	6	6	1	0	0	0	1	2	1	2	1	4	1	1	1	1	1	1	0	1	1	0	0	0	0	0	0	0	0	0	0	0	0
GCA_017833315.1	SAMN17693820	missing	No	15	Rhodococcus sp. PvR099	Contig	5690814	98.94	3.61	1	69	5290	5165	19	2	3	7	5	2	0	0	0	0	3	1	0	1	5	1	0	0	2	1	1	0	0	1	1	0	0	0	0	0	0	0	0	0	0	0
GCA_017876985.1	SAMN18260143	missing	No	1	Rhodococcus sp. PvP104	Contig	7023435	99.52	1.06	6	62.5	6630	6493	19	4	2	5	7	1	0	0	0	1	2	1	2	1	3	1	1	1	1	1	1	0	1	1	0	0	0	0	0	0	0	0	0	0	0	0
GCA_018588185.1	SAMN14082650	missing	No	1	Rhodococcus sp. WY5	Contig	7349989	99.59	1.32	8	62.5	6918	6759	19	4	2	5	7	1	0	0	0	1	2	1	2	1	3	1	1	1	1	1	1	1	1	1	0	0	0	0	0	0	0	0	0	0	0	0
GCA_020515525.1	SAMN21894551	fermentation bed material	No	Singleton_11	Rhodococcus yananensis	Contig	4246627	94.65	0.91	178	68.5	3934	3791	19	2	1	10	4	2	0	0	0	0	1	1	0	1	9	0	0	0	2	1	1	0	0	1	1	0	0	0	0	0	1	0	0	0	0	0
GCA_021026035.1	SAMN23420024	water	No	2	Rhodococcus rhodochrous	Scaffold	5730104	99.27	0.82	118	68	5373	5221	19	0	1	10	5	3	0	0	0	0	1	1	0	0	9	0	0	0	3	1	0	0	0	0	2	0	0	0	0	1	1	0	0	0	0	0
GCA_021026055.1	SAMN23420023	Unknown	No	2	Rhodococcus pyridinivorans	Scaffold	4948207	96.05	2.2	99	68	4658	4442	19	1	1	9	4	3	1	0	0	0	1	1	0	0	6	2	0	0	3	1	0	0	0	1	1	0	0	0	0	1	1	0	0	0	0	0
GCA_021165915.1	SAMN23560838	soil	No	3	Rhodococcus aetherivorans	Complete Genome	5978842	99.52	0.66	1	70.5	5476	5346	19	1	1	7	6	3	1	0	0	0	1	1	1	1	5	1	0	0	3	1	1	0	0	0	1	0	0	0	0	0	0	1	0	0	0	0
GCA_021165975.1	SAMN23500510	forest soil	No	1	Rhodococcus qingshengii	Complete Genome	7381754	99.33	1.21	5	62.5	6925	6682	19	4	2	5	7	1	0	0	0	1	2	1	2	1	3	1	1	1	1	1	1	0	1	1	0	0	0	0	0	0	0	0	0	0	0	0
GCA_023221595.1	SAMN27755118	soil	No	1	Rhodococcus qingshengii JCM 15477	Complete Genome	7513265	99.52	0.73	6	62.5	7002	6821	19	4	2	5	7	1	0	0	0	1	2	1	2	1	3	1	1	1	1	1	1	0	1	1	0	0	0	0	0	0	0	0	0	1	0	0
GCA_023704055.1	SAMN20345136	NA	No	3	Rhodococcus sp. 11-3	Chromosome	6138195	99.45	1.03	2	70.5	5682	5555	19	1	1	7	6	3	1	0	0	0	1	1	1	1	5	1	0	0	3	1	1	0	0	0	1	0	0	0	0	0	0	1	0	0	0	0
GCA_025722975.1	SAMN31078896	soil	No	3	Rhodococcus aetherivorans	Complete Genome	6558029	99.52	0.77	3	70	5958	5805	19	1	1	7	6	3	1	0	0	0	1	1	1	1	5	1	0	0	3	1	1	0	0	0	1	0	0	0	0	0	0	1	0	0	0	0
GCA_025962035.1	SAMN28058258	missing	No	1	Rhodococcus erythropolis	Contig	6757088	94.07	3.45	2	62.5	6262	6087	19	4	2	4	8	1	0	0	0	1	2	1	3	1	2	1	1	1	1	1	1	1	1	1	0	0	0	0	0	0	0	0	0	0	0	0
GCA_025989245.1	SAMN31496625	soil	No	2	Rhodococcus pyridinivorans	Contig	5419924	97.5	2.87	132	67.5	5116	4846	19	1	1	9	5	2	1	0	0	0	1	1	0	0	7	1	1	0	2	1	0	0	0	1	1	0	0	0	0	1	1	0	0	0	0	0
GCA_026074015.1	SAMD00491760	cruid oil	No	1	Rhodococcus qingshengii	Complete Genome	7135259	99.14	0.48	4	62.5	6761	6594	19	4	2	6	6	1	0	0	0	1	2	2	2	1	3	1	1	1	1	1	1	0	1	1	0	0	0	0	0	0	0	0	0	0	0	0
GCA_027270735.1	SAMN32240010	oil-polluted soil	No	14	Rhodococcus ruber	Scaffold	5857667	99.77	1.13	62	64	5565	5454	19	3	1	8	5	2	0	0	0	0	1	1	1	0	5	2	0	0	2	1	1	1	0	1	0	0	0	0	0	0	0	0	0	1	0	0
GCA_027270775.1	SAMN32240009	oil-polluted soil	No	2	Rhodococcus pyridinivorans	Scaffold	4951076	96.03	2.2	87	68	4666	4454	19	1	1	9	4	3	1	0	0	0	1	1	0	0	6	2	0	0	3	1	0	0	0	1	1	0	0	0	0	1	1	0	0	0	0	0
GCA_028437425.1	SAMN17736553	soil	No	2	Rhodococcus sp. Rp3	Contig	5916803	99.44	0.73	124	68	5425	5282	19	0	1	10	5	3	0	0	0	0	1	1	0	0	9	0	0	0	3	1	0	0	0	0	1	0	0	0	0	1	1	0	0	0	0	0
GCA_030056735.1	SAMN35084025	bottom sediments	Yes	1	Rhodococcus sp. IEGM 1409	Scaffold	6100328	99.25	0.65	58	62.5	5845	5713	19	3	2	8	5	1	0	0	0	0	2	1	2	1	5	2	1	0	1	1	0	0	1	1	0	0	0	0	0	0	0	0	0	1	0	0
GCA_030056795.1	SAMN35084021	oil-polluted soil	No	14	Rhodococcus sp. IEGM 1381	Contig	5499471	98.68	2.01	43	64	5239	5120	19	4	1	6	6	2	0	0	0	0	1	1	1	0	3	2	0	0	2	1	1	0	0	1	0	0	0	0	0	1	0	0	0	1	0	0
GCA_030056995.1	SAMN35084007	underground water, oilfield outline zone	No	3	Rhodococcus ruber	Scaffold	5601287	98.38	0.76	147	70.5	5245	5077	19	1	2	8	5	3	0	0	0	0	2	1	1	1	5	1	0	0	3	1	1	0	0	0	1	0	0	0	1	0	0	1	0	0	0	0
GCA_030057015.1	SAMN35084006	rhizosphere, soil	No	3	Rhodococcus ruber	Scaffold	5539767	98.33	0.48	144	70.5	5201	5039	19	1	2	9	4	3	0	0	0	0	2	1	1	1	7	1	0	0	3	1	1	0	0	0	0	0	0	0	0	0	0	1	0	0	0	0
GCA_030063665.1	SAMN35083998	stratal water, oilfield	No	2	Rhodococcus rhodochrous	Scaffold	5524019	99.41	0.61	105	68.5	5142	5002	19	0	1	11	4	3	0	0	0	0	1	1	0	0	9	1	0	0	3	1	0	0	0	0	1	0	0	0	0	1	1	0	0	0	0	0
GCA_030063705.1	SAMN35083992	water	No	1	Rhodococcus qingshengii	Scaffold	6543870	99.41	0	75	62.5	6196	6065	19	4	2	6	6	1	0	0	0	1	2	1	2	1	4	1	1	1	1	1	1	0	1	1	0	0	0	0	0	0	0	0	0	0	0	0
GCA_030813815.1	SAMN18243130	missing	No	5	Rhodococcus fascians	Contig	5519954	99.5	1.16	3	64.5	5231	5143	19	1	2	5	9	2	0	0	0	0	2	1	1	0	2	2	0	0	2	1	2	0	0	1	1	0	0	0	0	1	0	0	0	1	1	0
GCA_032423855.1	SAMN06131803	NA	No	1	Rhodococcus qingshengii	Scaffold	6730301	99.08	0.41	12	62.5	6255	6141	19	4	2	6	6	1	0	0	0	1	2	1	2	1	4	1	1	1	1	1	1	0	1	1	0	0	0	0	0	0	0	0	0	0	0	0
GCA_034651515.1	SAMN38937135	Superabsorbent polymer granules inoculated with AMF Rhizophagus irregularis DAOM 197198	No	1	Rhodococcus qingshengii	Contig	7134758	99.52	0	126	62.5	6802	6623	19	4	2	6	6	1	0	0	0	1	2	1	2	1	4	1	1	1	1	1	1	0	1	1	0	0	0	0	0	0	0	0	0	0	0	0
GCA_036363425.1	SAMN36083388	nitrile contaminated soil	No	3	Rhodococcus sp. M8-50	Complete Genome	6298463	98.79	1.16	2	70.5	5769	5618	19	2	2	7	4	3	1	0	0	0	2	1	1	1	5	1	0	0	3	1	1	0	0	0	0	0	0	0	0	0	0	1	0	0	0	0
GCA_036363445.1	SAMN36083414	nitrile contaminated soil	No	3	Rhodococcus sp. M8-33	Complete Genome	6270705	98.79	1.16	2	70.5	5748	5595	19	2	2	7	4	3	1	0	0	0	2	1	1	1	5	1	0	0	3	1	1	0	0	0	0	0	0	0	0	0	0	1	0	0	0	0
GCA_036364245.1	SAMN36072627	nitrile contaminated soil	No	3	Rhodococcus sp. M8-35	Complete Genome	6478885	98.79	1.16	3	70	5921	5739	19	2	2	7	4	3	1	0	0	0	2	1	1	1	5	1	0	0	3	1	1	0	0	0	0	0	0	0	0	0	0	1	0	0	0	0
GCA_036628475.1	SAMN39849371	oil contaminated soil	No	3	Rhodococcus sp. IITD102	Contig	5955165	99	0.4	114	70.5	5551	5394	19	1	2	8	5	3	0	0	0	0	2	1	1	1	6	1	0	0	3	1	1	0	0	0	1	0	0	0	0	0	0	1	0	0	0	0
GCA_037327425.1	SAMN40410180	mangrove	No	Singleton_12	Rhodococcus sovatensis	Complete Genome	6015441	98.3	1.32	1	63	5636	5438	19	3	1	6	5	2	1	1	0	0	1	1	1	0	2	3	0	0	2	1	0	0	0	3	1	0	0	0	0	1	0	0	1	0	0	0
GCA_900101735.1	SAMN05444580	missing	No	25	Rhodococcus tukisamuensis	Contig	5489009	97.56	1.66	40	70	5045	4891	19	2	1	11	3	2	0	0	0	0	1	1	1	1	8	1	0	0	2	1	1	0	0	1	0	0	0	0	0	0	0	0	0	0	0	0
GCA_900215125.1	SAMN05447004	missing	No	15	Rhodococcus sp. OK270	Contig	5731757	98.61	2.95	42	69	5423	5280	19	2	2	7	5	2	1	0	0	0	2	1	0	1	5	1	0	0	2	1	1	0	0	1	1	0	0	0	0	0	0	0	0	0	0	0
GCA_937864515.1	SAMEA14036296	freshwater metagenome	No	1	uncultured Rhodococcus sp.	Contig	6822128	99.42	0	50	62.5	6440	6311	19	4	1	6	7	1	0	0	0	1	1	1	2	1	4	1	1	1	1	1	1	1	1	1	0	0	0	0	0	0	0	0	0	0	0	0
GCA_950071205.1	SAMEA112958403	marine metagenome	Yes	11	uncultured Rhodococcus sp.	Contig	5276301	97.42	1.11	72	64	5026	4869	19	1	1	6	7	2	2	0	0	1	1	1	2	0	4	1	0	0	2	1	1	0	0	0	0	0	0	0	0	1	0	0	1	0	0	0
GCA_000454045.1	SAMN02603403	NA	No	1	Rhodococcus erythropolis CCM2595	Complete Genome	6371421	95.28	1.89	2	62.5	5897	5804	18	4	2	4	7	1	0	0	0	1	2	1	2	1	2	1	1	1	1	1	1	1	1	1	0	0	0	0	0	0	0	0	0	0	0	0
GCA_000760735.1	SAMN02569993	NA	No	9	Rhodococcus fascians A44A	Scaffold	5947044	99.5	0.83	9	64.5	5591	5486	18	0	2	8	6	2	0	0	0	0	2	1	1	0	5	2	0	0	2	1	1	0	0	0	1	0	0	0	0	1	0	0	0	0	0	0
GCA_001040705.1	SAMEA3297057	estuary sediments	No	23	Rhodococcus sp. RD6.2	Contig	5572456	98.26	2.29	13	68.5	5131	5008	18	2	1	7	5	2	1	0	0	0	1	2	0	1	3	1	0	0	2	2	0	0	0	1	2	0	0	0	1	0	0	0	0	0	0	0
GCA_001047055.1	SAMD00034188	NA	No	2	Rhodococcus rhodochrous NBRC 16069	Contig	5201718	99.11	0.99	83	68	4830	4705	18	0	1	10	4	3	0	0	0	0	1	1	0	0	9	0	0	0	3	1	0	0	0	0	1	0	0	0	0	1	1	0	0	0	0	0
GCA_001646805.1	SAMN04357314	Industrial wastewater	No	2	Rhodococcus pyridinivorans	Scaffold	5181477	95.94	2.08	154	68	4902	4661	18	0	1	11	4	2	0	0	0	0	1	1	0	0	8	2	1	0	2	1	0	0	0	0	0	0	0	0	0	1	1	0	0	0	0	0
GCA_001700945.1	SAMN04606842	PCBs contaminated soil	No	3	Rhodococcus sp. WB1	Complete Genome	6148559	99.52	0.66	2	70.5	5616	5479	18	2	1	6	5	3	1	0	0	0	1	1	1	1	4	1	0	0	3	1	1	0	0	0	0	0	0	0	0	0	0	1	0	0	0	0
GCA_002258475.1	SAMN07376371	NA	No	5	Rhodococcus sp. 06-1460-1B	Scaffold	5782546	99.39	4.22	46	64.5	5531	5431	18	0	1	7	8	2	0	0	0	0	1	2	1	0	2	3	0	0	2	1	1	0	0	0	1	0	0	0	0	1	0	0	0	0	2	0
GCA_002258735.1	SAMN07376389	watering wand in a greenhouse	No	14	Rhodococcus sp. WWJCD1	Scaffold	5858303	99.83	1.87	41	64	5524	5433	18	3	1	7	5	2	0	0	0	0	1	1	1	0	4	2	0	0	2	1	1	0	0	1	0	0	0	0	0	1	0	0	0	1	0	0
GCA_002259405.1	SAMN07414572	NA	No	7	Rhodococcus sp. 14-2483-1-2	Scaffold	5865108	99.83	1.46	27	64.5	5502	5389	18	2	1	5	8	2	0	0	0	1	1	1	3	0	2	2	0	0	2	1	1	0	0	1	0	0	0	0	0	1	0	0	0	1	0	0
GCA_002259485.1	SAMN07414568	NA	No	7	Rhodococcus sp. 14-1411-2a	Scaffold	5607543	98.84	1.74	27	64.5	5312	5212	18	1	1	10	4	2	0	0	0	1	1	1	0	0	7	1	0	0	2	1	1	0	0	0	0	0	0	0	1	0	0	0	0	1	0	0
GCA_002741725.1	SAMN07836922	ocean	Yes	3	Rhodococcus ruber	Complete Genome	5522075	98.72	0	1	70.5	5094	4953	18	1	2	6	6	3	0	0	0	0	2	1	1	1	4	1	0	0	3	1	1	0	0	0	2	0	0	0	0	0	0	1	0	0	0	0
GCA_002893965.1	SAMN08329308	soil	No	1	Rhodococcus qingshengii	Complete Genome	6700013	99.19	0.18	4	62.5	6357	6242	18	4	2	5	6	1	0	0	0	1	2	1	2	1	3	1	1	1	1	1	1	0	1	1	0	0	0	0	0	0	0	0	0	0	0	0
GCA_003086595.1	SAMN08944468	soil	No	3	Rhodococcus ruber	Complete Genome	5366612	99.27	0.37	1	70.5	4943	4832	18	1	2	6	6	3	0	0	0	0	2	1	1	1	4	1	0	0	3	1	1	0	0	0	2	0	0	0	0	0	0	1	0	0	0	0
GCA_004345605.1	SAMN10872458	missing	No	27	Rhodococcus sp. SMB37	Scaffold	6225368	99.45	1.48	52	65.5	5861	5673	18	2	1	7	5	2	0	1	0	0	1	1	1	1	6	0	0	0	2	1	1	0	0	1	0	0	0	0	0	0	0	0	0	0	0	0
GCA_004563845.1	SAMN11249662	root nodule	No	5	Rhodococcus sp. 1R11	Contig	5478616	99.5	1.16	38	64.5	5220	5112	18	2	1	6	7	2	0	0	0	0	1	1	1	0	3	2	0	0	2	1	2	0	0	1	0	0	0	0	0	1	0	0	0	1	1	0
GCA_006148895.1	SAMN11633062	soil	No	29	Rhodococcus zopfii	Contig	5832175	97.88	1.97	85	68.5	5404	5225	18	1	1	7	7	2	0	0	0	0	1	1	0	1	5	1	0	0	2	1	0	0	0	0	2	1	0	0	0	0	1	0	0	0	0	0
GCA_008306195.1	SAMN10102370	leaves	No	1	Rhodococcus qingshengii	Complete Genome	6846621	99.52	0.5	3	62.5	6357	6211	18	4	2	5	6	1	0	0	0	1	2	1	2	1	3	1	1	1	1	1	1	0	1	1	0	0	0	0	0	0	0	0	0	0	0	0
GCA_011770055.1	SAMN13734961	plant tissue from ornamental nursery	No	8	Rhodococcus sp. B10	Contig	5495644	98.74	0.49	156	65	5225	4682	18	0	3	7	6	2	0	0	0	0	3	1	1	0	5	1	0	0	2	1	0	0	0	0	3	0	0	0	0	1	0	0	0	0	0	0
GCA_012726205.1	SAMN14309757	not applicable	No	Singleton_13	Rhodococcus sp. HNM0569	Contig	4408839	97.86	1.27	47	69	4159	3612	18	2	1	7	4	3	0	1	0	0	1	1	0	1	6	0	0	0	3	1	1	0	0	1	2	0	0	0	0	0	0	0	0	0	0	0
GCA_012844225.1	SAMN14558311	feces	No	20	Rhodococcus sp. 105337	Contig	4461775	96.69	0.5	35	67.5	4190	3661	18	1	1	8	4	4	0	0	0	0	1	1	0	0	6	1	0	0	4	1	0	0	0	1	1	0	0	0	0	1	1	0	0	0	0	0
GCA_014230025.1	SAMN15495700	isobutane enrichment from soil	No	3	Rhodococcus aetherivorans	Contig	6586891	99.16	1.03	6	70	6046	5848	18	1	1	7	5	3	1	0	0	0	1	1	1	1	5	1	0	0	3	1	1	0	0	0	0	0	0	0	0	0	0	1	0	0	0	0
GCA_015034605.1	SAMN16450133	Saratov Oil Refinery	No	1	Rhodococcus qingshengii	Complete Genome	6798722	96.8	0.08	3	62.5	6340	6129	18	4	2	5	6	1	0	0	0	1	2	1	2	1	3	1	1	1	1	1	1	0	1	1	0	0	0	0	0	0	0	0	0	0	0	0
GCA_015678935.1	SAMN16622803	soil	No	1	Rhodococcus qingshengii	Chromosome	6251765	99.19	0	1	62.5	5790	5704	18	4	2	5	6	1	0	0	0	1	2	1	2	1	3	1	1	1	1	1	1	0	1	1	0	0	0	0	0	0	0	0	0	0	0	0
GCA_016804345.1	SAMN12726376	landfill cover soil	No	3	Rhodococcus ruber	Complete Genome	5698851	99.44	0.33	3	70.5	5253	5118	18	1	2	6	6	3	0	0	0	0	2	1	1	1	3	1	0	0	3	1	1	0	0	0	2	0	0	0	1	0	0	1	0	0	0	0
GCA_017910955.1	SAMN17925659	Concrete	No	1	Rhodococcus qingshengii	Complete Genome	6413770	99.52	0	2	62.5	5997	5896	18	4	2	5	6	1	0	0	0	1	2	1	2	1	3	1	1	1	1	1	1	0	1	1	0	0	0	0	0	0	0	0	0	0	0	0
GCA_018729485.1	SAMN19317832	Marine sediment Gulf of Mexico	Yes	1	Rhodococcus sp. GOMB7	Contig	6639181	99.3	0.99	38	62.5	6177	6058	18	4	2	5	6	1	0	0	0	1	2	1	2	1	3	1	1	1	1	1	1	0	1	1	0	0	0	0	0	0	0	0	0	0	0	0
GCA_019834785.1	SAMN15016286	NA	No	8	Rhodococcus sp. BP-324	Contig	5511529	99.26	0.94	70	65	5111	5011	18	1	3	7	5	2	0	0	0	0	3	1	1	0	5	1	0	0	2	1	0	0	0	1	2	0	0	0	0	1	0	0	0	0	0	0
GCA_019835545.1	SAMN15016258	NA	No	8	Rhodococcus sp. BP-148	Contig	5509773	99.37	0.94	60	65	5100	5003	18	1	3	7	5	2	0	0	0	0	3	1	1	0	5	1	0	0	2	1	0	0	0	1	2	0	0	0	0	1	0	0	0	0	0	0
GCA_020535445.1	SAMN22014169	soil	No	1	Rhodococcus qingshengii	Chromosome	6286261	99.52	0.33	1	62.5	5849	5753	18	4	2	5	6	1	0	0	0	1	2	1	2	1	3	1	1	1	1	1	1	0	1	1	0	0	0	0	0	0	0	0	0	0	0	0
GCA_020782825.1	SAMN22815114	Agricultural soils	No	1	Rhodococcus sp. 3-2	Contig	7073413	99.44	1.47	9	62.5	6686	6558	18	4	2	5	6	1	0	0	0	1	2	1	2	1	3	1	1	1	1	1	1	0	1	1	0	0	0	0	0	0	0	0	0	0	0	0
GCA_020809065.1	SAMN19843835	soil	No	1	Rhodococcus sp. C1	Complete Genome	6306490	99.34	0	1	62.5	5849	5752	18	4	2	5	6	1	0	0	0	1	2	1	2	1	3	1	1	1	1	1	1	0	1	1	0	0	0	0	0	0	0	0	0	0	0	0
GCA_021025995.1	SAMN23420027	sewage	No	3	Rhodococcus ruber	Scaffold	5827202	99.33	0.4	121	70.5	5433	5271	18	1	2	7	5	3	0	0	0	0	2	1	1	1	5	1	0	0	3	1	1	0	0	0	1	0	0	0	0	0	0	1	0	0	0	0
GCA_021352185.1	SAMN13442806	soil	No	1	Rhodococcus sp. Ni2	Contig	6301831	99.47	0	4	62.5	5944	5848	18	4	2	5	6	1	0	0	0	1	2	1	2	1	3	1	1	1	1	1	1	0	1	1	0	0	0	0	0	0	0	0	0	0	0	0
GCA_021441945.1	SAMN24596080	surface marine water	Yes	3	Rhodococcus sp. DMF-1	Complete Genome	5832009	99.44	0.4	3	70.5	5458	5288	18	1	2	6	6	3	0	0	0	0	2	1	1	1	4	1	0	0	3	1	1	0	0	0	2	0	0	0	0	0	0	1	0	0	0	0
GCA_021497645.1	SAMN10077188	soil	No	1	Rhodococcus erythropolis	Complete Genome	6641103	94.56	2.64	2	62.5	6161	6045	18	4	2	4	7	1	0	0	0	1	2	1	2	1	2	1	1	1	1	1	1	1	1	1	0	0	0	0	0	0	0	0	0	0	0	0
GCA_021852985.1	SAMN21161766	NA	No	3	Rhodococcus ruber	Contig	6312645	99.04	2.05	25	70	5876	5728	18	2	2	6	5	3	0	0	0	0	2	1	0	1	4	1	0	0	3	1	1	0	0	0	1	0	0	0	0	0	0	1	0	0	0	0
GCA_024498635.1	SAMN23555493	activated sludge	No	1	Rhodococcus qingshengii	Complete Genome	6917920	99.42	0.33	2	62.5	6444	6318	18	4	2	5	6	1	0	0	0	1	2	1	2	1	3	1	1	1	1	1	1	0	1	1	0	0	0	0	0	0	0	0	0	0	0	0
GCA_025370975.1	SAMN30915394	soil	No	1	Rhodococcus qingshengii	Complete Genome	6373845	99.59	0.11	1	62.5	5895	5803	18	4	2	5	6	1	0	0	0	1	2	1	2	1	3	1	1	1	1	1	1	0	1	1	0	0	0	0	0	0	0	0	0	0	0	0
GCA_027270455.1	SAMN32240023	sand from the depth 80 m	No	3	Rhodococcus ruber	Scaffold	5908746	99.33	0.8	127	70	5566	5401	18	1	2	7	5	3	0	0	0	0	2	1	1	1	5	1	0	0	3	1	1	0	0	0	1	0	0	0	0	0	0	1	0	0	0	0
GCA_027270615.1	SAMN32240020	snow, oilfield	No	2	Rhodococcus pyridinivorans	Scaffold	4996308	96.03	2.26	106	68	4736	4521	18	1	1	8	4	3	1	0	0	0	1	1	0	0	6	1	0	0	3	1	0	0	0	1	1	0	0	0	0	1	1	0	0	0	0	0
GCA_027270655.1	SAMN32240021	water, artezian well	No	3	Rhodococcus ruber	Scaffold	5943749	99.33	1.13	135	70	5620	5445	18	1	2	7	5	3	0	0	0	0	2	1	1	1	5	1	0	0	3	1	1	0	0	0	1	0	0	0	0	0	0	1	0	0	0	0
GCA_027270695.1	SAMN32240022	snow, oilfield	No	3	Rhodococcus ruber	Scaffold	5823403	99.33	0.4	114	70.5	5416	5253	18	1	2	7	5	3	0	0	0	0	2	1	1	1	5	1	0	0	3	1	1	0	0	0	1	0	0	0	0	0	0	1	0	0	0	0
GCA_029457415.1	SAMN33589587	soil	No	1	Rhodococcus sp. RCBS9	Complete Genome	6513710	99.47	0.33	1	62.5	6080	5985	18	4	2	5	6	1	0	0	0	1	2	1	2	1	3	1	1	1	1	1	1	0	1	1	0	0	0	0	0	0	0	0	0	0	0	0
GCA_029691645.1	SAMN33926745	freshwater	No	3	Rhodococcus aetherivorans	Complete Genome	6123005	99.45	0.33	1	70.5	5642	5477	18	1	1	6	6	3	1	0	0	0	1	1	1	1	4	1	0	0	3	1	1	0	0	0	1	0	0	0	0	0	0	1	0	0	0	0
GCA_030057035.1	SAMN35084005	Plantago rhizosphere, former landfill area	No	3	Rhodococcus ruber	Scaffold	5563794	99.22	0.4	75	70.5	5184	5038	18	1	2	7	5	3	0	0	0	0	2	1	1	1	4	1	0	0	3	1	1	0	0	0	1	0	0	0	1	0	0	1	0	0	0	0
GCA_030057055.1	SAMN35084008	sand from the depth 6.0 m	No	3	Rhodococcus ruber	Scaffold	5830308	99.33	0.4	163	70.5	5441	5262	18	1	2	7	5	3	0	0	0	0	2	1	1	1	5	1	0	0	3	1	1	0	0	0	1	0	0	0	0	0	0	1	0	0	0	0
GCA_030063535.1	SAMN35084009	sand	No	5	Rhodococcus fascians	Scaffold	5333582	99.5	1.49	14	64.5	5034	4948	18	1	1	6	8	2	0	0	0	0	1	1	1	0	3	2	0	0	2	1	2	0	0	1	1	0	0	0	0	1	0	0	0	1	0	0
GCA_030063605.1	SAMN35084001	oil-contaminated soil	No	3	Rhodococcus ruber	Scaffold	5819461	99	0.4	133	70.5	5419	5246	18	1	2	7	5	3	0	0	0	0	2	1	1	1	4	1	0	0	3	1	1	0	0	0	1	0	0	0	1	0	0	1	0	0	0	0
GCA_030063615.1	SAMN35084003	Plantago major rhizosphere, soil, former landfill area	No	5	Rhodococcus fascians	Scaffold	5141033	99.5	0.51	151	64.5	4945	4807	18	1	1	9	5	2	0	0	0	0	1	0	1	0	5	4	0	0	2	1	1	0	0	1	0	0	0	0	0	1	0	0	0	1	0	0
GCA_030550835.1	SAMN36505074	Rough variant of Nocardia corallina No. 724, Presque Isle Cultures, Presque Isle, Pa.	No	3	Rhodococcus aetherivorans	Complete Genome	6543485	99.19	1.43	7	70.5	6041	5892	18	1	1	6	6	3	1	0	0	0	1	1	1	1	4	1	0	0	3	1	1	0	0	0	1	0	0	0	0	0	0	1	0	0	0	0
GCA_031456435.1	SAMN18245795	missing	No	5	Rhodococcus fascians	Contig	5390363	99.5	1.61	18	64.5	5081	4999	18	1	2	5	8	2	0	0	0	0	2	1	1	0	2	2	0	0	2	1	1	0	0	1	1	0	0	0	0	1	0	0	0	1	1	0
GCA_031456475.1	SAMN18258223	missing	No	5	Rhodococcus sp. 3258	Contig	5390474	99.5	1.61	19	64.5	5079	4998	18	1	2	5	8	2	0	0	0	0	2	1	1	0	2	2	0	0	2	1	1	0	0	1	1	0	0	0	0	1	0	0	0	1	1	0
GCA_031763325.1	SAMN37309689	missing	No	1	Rhodococcus sp. SG20037	Complete Genome	6359223	99.3	0	1	62.5	5875	5769	18	4	2	5	6	1	0	0	0	1	2	1	2	1	3	1	1	1	1	1	1	0	1	1	0	0	0	0	0	0	0	0	0	0	0	0
GCA_032936355.1	SAMN37819405	soil from Antarctica	No	1	Rhodococcus qingshengii	Complete Genome	6435460	99.19	0.06	3	62.5	5997	5875	18	4	2	5	6	1	0	0	0	1	2	1	2	1	3	1	1	1	1	1	1	0	1	1	0	0	0	0	0	0	0	0	0	0	0	0
GCA_033042435.1	SAMN37898680	oil-polluted waste	No	3	Rhodococcus ruber	Scaffold	5825856	99.3	0.4	93	70.5	5403	5243	18	1	2	7	5	3	0	0	0	0	2	1	1	1	5	1	0	0	3	1	1	0	0	0	1	0	0	0	0	0	0	1	0	0	0	0
GCA_034479715.1	SAMN38767693	garbage dump	No	5	Rhodococcus fascians	Complete Genome	5741600	99.5	1.19	2	64.5	5437	5313	18	2	1	7	6	2	0	0	0	0	1	1	1	1	3	3	0	0	2	1	1	0	0	1	0	0	0	0	0	1	0	0	0	1	1	0
GCA_036227525.1	SAMN38224473	FFPE lung sample from 28 year old male soldier collected during 1918 influenza outbreak	No	1	Rhodococcus sp. (in: high G+C Gram-positive bacteria)	Chromosome	6240447	98.44	0.44	1	62.5	5888	5617	18	4	2	5	6	1	0	0	0	1	2	1	2	1	3	1	1	1	1	1	1	0	1	1	0	0	0	0	0	0	0	0	0	0	0	0
GCA_036363005.1	SAMN36083363	nitrile contaminated soil	No	3	Rhodococcus sp. M8-20	Complete Genome	6323599	96.02	1.16	2	70.5	5795	5573	18	2	2	7	4	2	1	0	0	0	2	1	1	1	5	1	0	0	2	1	1	0	0	0	0	0	0	0	0	0	0	1	0	0	0	0
GCA_037463925.1	SAMN40410320	mangrove	No	1	Rhodococcus qingshengii	Complete Genome	6334786	99.14	0	2	62.5	5888	5787	18	4	2	5	6	1	0	0	0	1	2	1	2	1	3	1	1	1	1	1	1	0	1	1	0	0	0	0	0	0	0	0	0	0	0	0
GCA_900455855.1	SAMEA37371418	not available: to be reported later	No	1	Rhodococcus erythropolis	Contig	6551238	95.86	2.64	3	62.5	6041	5927	18	4	2	4	7	1	0	0	0	1	2	1	2	1	2	1	1	1	1	1	1	1	1	1	0	0	0	0	0	0	0	0	0	0	0	0
GCA_937770285.1	SAMEA14028493	sea water	Yes	1	Rhodococcus erythropolis	Contig	6218053	92.44	1.64	20	62.5	5811	5628	18	3	2	5	7	1	0	0	0	1	2	1	2	0	4	0	1	1	1	1	1	1	1	1	0	0	0	0	0	0	0	0	0	0	0	0
GCA_000482405.1	SAMN02441111	NA	No	5	Rhodococcus sp. JG-3	Scaffold	5286918	99.5	0.33	6	64.5	4999	4900	17	1	1	6	7	2	0	0	0	0	1	1	1	0	2	3	0	0	2	1	1	0	0	1	0	0	0	0	0	1	0	0	0	0	1	0
GCA_000760795.1	SAMN02569998	glacial ice core	Yes	5	Rhodococcus fascians GIC26	Scaffold	5334854	99.5	2.39	49	64.5	5037	4926	17	1	1	7	6	2	0	0	0	0	1	1	1	0	3	3	0	0	2	1	1	0	0	1	0	0	0	0	0	1	0	0	0	1	1	0
GCA_000963615.1	SAMN03384349	missing	No	5	Rhodococcus sp. PML026	Scaffold	5177770	98.84	0.41	16	64.5	4877	4756	17	1	1	7	6	2	0	0	0	0	1	1	1	0	3	3	0	0	2	1	1	0	0	1	0	0	0	0	0	1	0	0	0	1	1	0
GCA_000982715.1	SAMN03486836	NA	No	3	Rhodococcus aetherivorans	Complete Genome	5922748	94.36	0.7	1	70.5	5457	5151	17	1	1	6	5	3	1	0	0	0	1	1	1	1	4	1	0	0	3	1	1	0	0	0	0	0	0	0	0	0	0	1	0	0	0	0
GCA_001051275.1	SAMN03753826	soil	No	3	Rhodococcus ruber	Contig	5727003	99.27	0.4	65	70.5	5324	5207	17	1	2	6	5	3	0	0	0	0	2	1	1	1	4	1	0	0	3	1	1	0	0	0	1	0	0	0	0	0	0	1	0	0	0	0
GCA_001645385.1	SAMN04545449	apoplast	No	8	Rhodococcus kyotonensis	Scaffold	5471075	99.21	0.49	41	65	5085	4955	17	1	2	6	5	2	0	1	0	0	2	1	1	0	4	1	0	0	2	1	0	0	0	1	2	0	0	0	0	1	0	0	0	0	0	0
GCA_001646655.1	SAMN04357310	Blood culture	No	2	Rhodococcus gordoniae	Contig	4824352	98.47	0.33	114	68	4506	4348	17	0	1	9	4	3	0	0	0	0	1	1	0	0	6	2	0	0	3	1	1	0	0	0	1	0	0	0	0	1	0	0	0	0	0	0
GCA_001665495.1	SAMN04692018	Unknown	No	2	Rhodococcus sp. 852002-51564_SCH6189132-a	Contig	4862008	99.19	0.99	87	68	4519	4334	17	1	1	7	4	3	1	0	0	0	1	1	0	1	5	1	0	0	3	1	0	0	0	0	1	0	1	0	0	0	1	0	0	0	0	0
GCA_001886355.1	SAMN06011250	soil	No	2	Rhodococcus sp. 2G	Complete Genome	5596514	99.41	0.99	2	67.5	5323	5093	17	2	1	5	6	2	1	0	0	0	1	1	0	0	3	1	1	0	2	1	0	0	0	1	1	0	0	0	0	1	1	0	0	0	0	0
GCA_001894905.1	SAMD00046767	NA	No	2	Rhodococcus pyridinivorans JCM 10940 = NBRC 100608	Contig	5205912	96.69	2.37	41	68	4861	4675	17	0	1	10	4	2	0	0	0	0	1	1	0	0	7	2	1	0	2	1	0	0	0	0	0	0	0	0	0	1	1	0	0	0	0	0
GCA_001894965.1	SAMD00046771	NA	No	17	Rhodococcus triatomae NBRC 103116	Contig	4736014	98.52	1.21	57	68.5	4472	4369	17	3	1	6	4	2	1	0	0	0	1	0	0	1	4	1	0	0	2	1	1	1	0	2	0	0	0	0	1	0	0	0	0	0	0	0
GCA_001895045.1	SAMD00046763	NA	No	19	Rhodococcus coprophilus NBRC 100603	Contig	4549097	96.69	1.04	30	67	4239	4132	17	0	1	9	4	3	0	0	0	0	1	1	0	0	7	0	0	0	3	1	0	0	0	0	1	0	0	0	1	1	1	0	0	0	0	0
GCA_002863905.1	SAMN07821914	activated sludge from pharmaceutical waste in Shaoxing China	No	3	Rhodococcus ruber	Complete Genome	5919443	98.87	1.11	3	70.5	5564	5388	17	1	2	6	5	3	0	0	0	0	2	1	0	1	4	1	0	0	3	1	1	0	0	0	1	0	0	0	0	0	0	1	0	0	0	0
GCA_003586525.1	SAMN07604018	dyed contaminated landsoil	No	3	Rhodococcus ruber	Complete Genome	5907935	99.34	0.89	3	70	5441	5298	17	1	2	6	5	3	0	0	0	0	2	1	0	1	4	1	0	0	3	1	1	0	0	0	1	0	0	0	0	0	0	1	0	0	0	0
GCA_004153645.1	SAMN10756431	soil	No	2	Rhodococcus sp. Q1	Scaffold	4969798	98.86	0.33	26	68	4572	4456	17	1	1	8	4	3	0	0	0	0	1	1	1	1	6	1	0	0	3	1	1	0	0	0	1	0	0	0	0	0	0	0	0	0	0	0
GCA_004328705.1	SAMN10761912	Freshwater sediment	No	Singleton_14	Rhodococcus sp. ABRD24	Complete Genome	5098030	98.53	1.96	1	66.5	4623	4469	17	2	3	6	4	2	0	0	0	0	3	1	0	1	5	0	0	0	2	1	0	0	0	1	0	0	0	0	0	0	0	0	0	0	0	0
GCA_005484805.1	SAMN11388438	air	No	Singleton_15	Rhodococcus sp. SGAir0479	Complete Genome	4974457	98.84	1.07	2	69.5	4661	4544	17	2	1	8	3	3	0	0	0	0	1	2	2	1	6	0	0	0	3	1	0	0	0	1	0	0	0	0	0	0	0	0	0	0	0	0
GCA_015234405.1	SAMN16376687	fecal sample from diarrhoea affected cattle A	No	20	Rhodococcus sp. (in: high G+C Gram-positive bacteria)	Scaffold	4327264	95.5	1.29	119	67.5	4134	4033	17	1	1	8	3	4	0	0	0	0	1	1	0	1	7	0	0	0	4	1	0	0	0	0	1	0	0	0	0	0	1	0	0	0	0	0
GCA_015351415.1	SAMN16606023	gut	No	2	Rhodococcus rhodochrous	Scaffold	6256198	97.43	0.99	76	68	5836	5502	17	0	1	7	6	3	0	0	0	0	1	1	0	0	5	0	0	0	3	1	0	0	0	0	3	0	1	0	1	1	0	0	0	0	0	0
GCA_016598695.1	SAMN17150706	activated sludge	No	2	Rhodococcus pyridinivorans	Complete Genome	5078695	97.07	3.49	2	68	4715	4528	17	1	1	7	4	3	1	0	0	0	1	1	0	0	5	1	0	0	3	1	0	0	0	1	1	0	0	0	0	1	1	0	0	0	0	0
GCA_017168275.1	SAMN14679904	marine sediment	Yes	5	Rhodococcus sp. KRD175	Scaffold	5448500	99.45	0.79	80	64.5	5242	5085	17	1	1	7	6	2	0	0	0	0	1	1	1	0	3	3	0	0	2	1	1	0	0	1	0	0	0	0	0	1	0	0	0	1	1	0
GCA_019317345.1	SAMN20164878	activated sludge	No	2	Rhodococcus sp. LW-XY12	Complete Genome	5802828	99.19	0.99	6	67.5	5427	5163	17	1	1	6	4	3	1	1	0	0	1	1	0	0	4	1	0	0	3	1	0	0	0	1	1	0	0	0	0	1	1	0	0	0	0	0
GCA_019633605.1	SAMN02745947	NA	No	2	Rhodococcus rhodochrous J3	Scaffold	6106854	99.44	0.33	68	68	5628	5463	17	0	1	7	6	3	0	0	0	0	1	1	0	0	5	0	0	0	3	1	0	0	0	0	3	0	0	0	1	1	1	0	0	0	0	0
GCA_019834825.1	SAMN15016283	NA	No	8	Rhodococcus sp. BP-321	Contig	5516627	99.37	0.94	60	65	5107	5010	17	1	2	6	5	2	0	1	0	0	2	1	1	0	4	1	0	0	2	1	0	0	0	1	2	0	0	0	0	1	0	0	0	0	0	0
GCA_019835215.1	SAMN15016273	NA	No	8	Rhodococcus sp. BP-266	Scaffold	5515045	99.37	0.94	62	65	5110	5012	17	1	3	6	5	2	0	0	0	0	3	1	1	0	4	1	0	0	2	1	0	0	0	1	2	0	0	0	0	1	0	0	0	0	0	0
GCA_019835305.1	SAMN15016266	NA	No	8	Rhodococcus sp. BP-257	Contig	5515854	99.37	0.94	55	65	5106	5009	17	1	3	6	5	2	0	0	0	0	3	1	1	0	4	1	0	0	2	1	0	0	0	1	2	0	0	0	0	1	0	0	0	0	0	0
GCA_019835425.1	SAMN15016260	NA	No	8	Rhodococcus sp. BP-250	Scaffold	5511870	99.37	0.94	58	65	5101	5002	17	1	3	6	5	2	0	0	0	0	3	1	1	0	4	1	0	0	2	1	0	0	0	1	2	0	0	0	0	1	0	0	0	0	0	0
GCA_020631775.1	SAMN19928398	compost	No	2	Rhodococcus rhodochrous	Scaffold	6349172	99.33	0.5	37	67.5	5892	5716	17	1	1	6	6	3	0	0	0	0	1	1	0	1	4	0	0	0	3	1	1	0	0	0	3	0	0	0	1	0	1	0	0	0	0	0
GCA_021026015.1	SAMN23420026	moss rhizosphere, soil near a stream at hydropost	No	2	Rhodococcus rhodochrous	Scaffold	5731318	99.27	0.82	105	68	5365	5219	17	0	1	8	5	3	0	0	0	0	1	1	0	0	7	0	0	0	3	1	0	0	0	0	2	0	0	0	0	1	1	0	0	0	0	0
GCA_021026105.1	SAMN23420020	rhizosphere	No	2	Rhodococcus pyridinivorans	Scaffold	5087656	98.14	1.52	56	68	4824	4630	17	0	1	9	5	2	0	0	0	0	1	1	0	0	6	2	1	0	2	1	0	0	0	0	1	0	0	0	0	1	1	0	0	0	0	0
GCA_022810385.1	SAMN26885851	ice-free soil under anthropogenic influence from the patio of the Polish Polar Station Hornsund	No	7	Rhodococcus sp. ARC_M12	Contig	5356934	98.18	0.66	117	64.5	5133	4978	17	1	1	10	3	2	0	0	0	0	1	1	0	1	6	2	0	0	2	1	1	0	0	0	0	0	0	0	1	0	0	0	0	0	0	0
GCA_023278385.1	SAMN19229620	NA	No	3	Rhodococcus ruber	Complete Genome	5952744	99.26	0.73	3	70	5511	5374	17	1	2	6	5	3	0	0	0	0	2	1	0	1	4	1	0	0	3	1	1	0	0	0	1	0	0	0	0	0	0	1	0	0	0	0
GCA_024321955.1	SAMN28125187	soil	No	2	Rhodococcus sp. GA1	Complete Genome	5258851	99.41	1.32	4	68	4886	4685	17	1	1	6	5	3	1	0	0	0	1	1	0	0	4	1	0	0	3	1	1	0	0	1	1	0	0	0	0	1	1	0	0	0	0	0
GCA_030056855.1	SAMN35084018	heavy metal contaminated soil	No	5	Rhodococcus sp. IEGM 1354	Scaffold	5461778	99.5	0.91	118	64.5	5143	5041	17	3	1	5	6	2	0	0	0	0	1	1	1	0	2	2	0	0	2	1	1	0	0	1	0	0	0	0	0	1	0	0	0	1	1	0
GCA_030057105.1	SAMN35083999	Atriplex rhizosphere, soil, former landfill area	No	2	Rhodococcus rhodochrous	Scaffold	5639606	99.27	0.41	94	68	5229	5088	17	0	1	7	6	3	0	0	0	0	1	1	0	0	6	0	0	0	3	1	0	0	0	0	2	0	0	0	0	1	1	0	0	0	0	0
GCA_030490385.1	SAMN36292739	NA	No	3	Rhodococcus ruber	Complete Genome	5948089	98.93	0.4	5	70.5	5526	5391	17	1	2	7	4	3	0	0	0	0	2	1	0	1	5	1	0	0	3	1	1	0	0	0	1	0	0	0	0	0	0	1	0	0	0	0
GCA_030916465.1	SAMN35126420	soil	No	3	Rhodococcus sp. AH-ZY2	Complete Genome	6273260	99.35	1.06	4	70	5829	5664	17	1	2	6	5	3	0	0	0	0	2	1	0	1	4	1	0	0	3	1	1	0	0	0	1	0	0	0	0	0	0	1	0	0	0	0
GCA_036327795.1	SAMN36728887	Plant	No	27	Rhodococcus artemisiae	Contig	7088132	99.36	0.7	53	65.5	6626	6458	17	2	1	6	5	2	0	1	0	0	1	1	1	1	5	0	0	0	2	1	1	0	0	1	0	0	0	0	0	0	0	0	0	0	0	0
GCA_900177695.1	SAMN02745947	NA	No	2	Rhodococcus rhodochrous J3	Scaffold	6106854	99.44	0.33	68	68	5627	5463	17	0	1	7	6	3	0	0	0	0	1	1	0	0	5	0	0	0	3	1	0	0	0	0	3	0	0	0	1	1	1	0	0	0	0	0
GCA_963517305.1	SAMEA114444066	oral metagenome	No	7	uncultured Rhodococcus sp.	Contig	5034238	98.51	2.36	43	65	4825	4733	17	1	1	7	6	2	0	0	0	0	1	1	1	0	3	3	0	0	2	1	1	1	0	0	0	0	0	0	0	1	0	0	0	0	0	0
GCA_000954115.1	SAMN03140693	Arctic Seawater	Yes	7	Rhodococcus sp. B7740	Complete Genome	5341557	98.25	1.77	1	65	5035	4925	16	1	1	5	7	2	0	0	0	1	1	1	1	0	2	2	0	0	2	1	1	1	0	0	0	0	0	0	0	1	0	0	0	0	0	0
GCA_002215235.1	SAMN06759728	soil	No	2	Rhodococcus sp. BUPNP1	Contig	5555112	99.11	0.17	89	68	5119	4987	16	0	1	6	6	3	0	0	0	0	1	1	0	0	5	0	0	0	3	1	0	0	0	0	3	0	0	0	0	1	1	0	0	0	0	0
GCA_014281965.1	SAMN15644292	soil	No	16	Rhodococcus sp. BP22	Contig	4476886	98.4	0.44	34	62	4143	4045	16	0	1	10	3	2	0	0	0	0	1	1	0	0	7	2	0	0	2	1	0	0	0	0	0	0	0	0	0	1	0	0	0	0	0	0
GCA_017875715.1	SAMN17675906	missing	No	3	Rhodococcus ruber	Contig	5620386	99.44	0.4	2	70.5	5164	5038	16	1	2	6	4	3	0	0	0	0	2	1	0	1	4	1	0	0	3	1	1	0	0	0	0	0	0	0	0	0	0	1	0	0	0	0
GCA_019375995.1	SAMN20337528	NA	No	5	Rhodococcus fascians	Contig	5129227	99.39	0.66	50	64.5	4878	4768	16	1	1	6	6	2	0	0	0	0	1	1	1	0	3	2	0	0	2	1	1	0	0	1	0	0	0	0	0	1	0	0	0	1	1	0
GCA_019834505.1	SAMN15016116	NA	No	10	Rhodococcus corynebacterioides	Contig	4049213	94.74	0.99	46	70	3765	3677	16	2	1	7	3	2	1	0	0	0	1	1	1	1	4	2	0	0	2	1	0	0	0	0	0	0	0	0	0	0	0	0	0	0	0	0
GCA_019834565.1	SAMN15016114	NA	No	10	Rhodococcus corynebacterioides	Contig	4061819	94.94	1.08	43	70	3797	3715	16	2	1	5	5	2	1	0	0	0	1	1	1	1	2	2	0	0	2	1	0	0	0	0	0	0	0	0	0	0	0	0	0	0	0	0
GCA_019834795.1	SAMN15016285	NA	No	8	Rhodococcus sp. BP-323	Contig	5515344	99.37	0.94	55	65	5103	5006	16	1	2	5	5	2	0	1	0	0	2	1	1	0	3	1	0	0	2	1	0	0	0	1	2	0	0	0	0	1	0	0	0	0	0	0
GCA_019834845.1	SAMN15016284	NA	No	8	Rhodococcus sp. BP-322	Contig	5514781	99.37	0.94	52	65	5102	5006	16	1	2	5	5	2	0	1	0	0	2	1	1	0	3	1	0	0	2	1	0	0	0	1	2	0	0	0	0	1	0	0	0	0	0	0
GCA_019834855.1	SAMN15016282	NA	No	8	Rhodococcus sp. BP-320	Contig	5518448	99.37	0.94	51	65	5105	5009	16	1	2	5	5	2	0	1	0	0	2	1	1	0	3	1	0	0	2	1	0	0	0	1	2	0	0	0	0	1	0	0	0	0	0	0
GCA_019834875.1	SAMN15016281	NA	No	8	Rhodococcus sp. BP-319	Contig	5516848	99.37	0.94	49	65	5106	5009	16	1	2	5	5	2	0	1	0	0	2	1	1	0	3	1	0	0	2	1	0	0	0	1	2	0	0	0	0	1	0	0	0	0	0	0
GCA_019834905.1	SAMN15016279	NA	No	8	Rhodococcus sp. BP-315	Contig	5518120	99.37	0.94	50	65	5103	5006	16	1	2	5	5	2	0	1	0	0	2	1	1	0	3	1	0	0	2	1	0	0	0	1	2	0	0	0	0	1	0	0	0	0	0	0
GCA_019834925.1	SAMN15016280	NA	No	8	Rhodococcus sp. BP-318	Contig	5289915	99.37	0.94	44	65	4877	4790	16	1	2	5	5	2	0	1	0	0	2	1	1	0	3	1	0	0	2	1	0	0	0	1	2	0	0	0	0	1	0	0	0	0	0	0
GCA_019834985.1	SAMN15016278	NA	No	8	Rhodococcus sp. BP-314	Contig	5289558	99.37	0.94	45	65	4875	4789	16	1	2	5	5	2	0	1	0	0	2	1	1	0	3	1	0	0	2	1	0	0	0	1	2	0	0	0	0	1	0	0	0	0	0	0
GCA_019834995.1	SAMN15016276	NA	No	8	Rhodococcus sp. BP-291	Contig	5517582	99.37	0.94	51	65	5108	5011	16	1	2	5	5	2	0	1	0	0	2	1	1	0	3	1	0	0	2	1	0	0	0	1	2	0	0	0	0	1	0	0	0	0	0	0
GCA_019835085.1	SAMN15016277	NA	No	8	Rhodococcus sp. BP-313	Contig	5517510	99.37	0.94	51	65	5106	5008	16	1	2	5	5	2	0	1	0	0	2	1	1	0	3	1	0	0	2	1	0	0	0	1	2	0	0	0	0	1	0	0	0	0	0	0
GCA_019835095.1	SAMN15016275	NA	No	8	Rhodococcus sp. BP-290	Contig	5289183	99.37	0.94	46	65	4877	4790	16	1	2	5	5	2	0	1	0	0	2	1	1	0	3	1	0	0	2	1	0	0	0	1	2	0	0	0	0	1	0	0	0	0	0	0
GCA_019835125.1	SAMN15016274	NA	No	8	Rhodococcus sp. BP-277	Contig	5290831	99.37	0.94	51	65	4880	4789	16	1	2	5	5	2	0	1	0	0	2	1	1	0	3	1	0	0	2	1	0	0	0	1	2	0	0	0	0	1	0	0	0	0	0	0
GCA_019835185.1	SAMN15016272	NA	No	8	Rhodococcus sp. BP-265	Contig	5521396	99.37	0.94	50	65	5110	5011	16	1	2	5	5	2	0	1	0	0	2	1	1	0	3	1	0	0	2	1	0	0	0	1	2	0	0	0	0	1	0	0	0	0	0	0
GCA_019835205.1	SAMN15016270	NA	No	8	Rhodococcus sp. BP-261	Scaffold	5518369	99.37	0.94	51	65	5111	5013	16	1	2	5	5	2	0	1	0	0	2	1	1	0	3	1	0	0	2	1	0	0	0	1	2	0	0	0	0	1	0	0	0	0	0	0
GCA_019835235.1	SAMN15016271	NA	No	8	Rhodococcus sp. BP-262	Contig	5517261	99.37	0.94	51	65	5105	5006	16	1	2	5	5	2	0	1	0	0	2	1	1	0	3	1	0	0	2	1	0	0	0	1	2	0	0	0	0	1	0	0	0	0	0	0
GCA_019835255.1	SAMN15016269	NA	No	8	Rhodococcus sp. BP-260	Contig	5519800	99.37	0.94	53	65	5108	5010	16	1	2	5	5	2	0	1	0	0	2	1	1	0	3	1	0	0	2	1	0	0	0	1	2	0	0	0	0	1	0	0	0	0	0	0
GCA_019835285.1	SAMN15016268	NA	No	8	Rhodococcus sp. BP-259	Contig	5518781	99.37	0.94	51	65	5110	5014	16	1	2	5	5	2	0	1	0	0	2	1	1	0	3	1	0	0	2	1	0	0	0	1	2	0	0	0	0	1	0	0	0	0	0	0
GCA_019835325.1	SAMN15016267	NA	No	8	Rhodococcus sp. BP-258	Contig	5495596	99.37	0.94	55	65	5079	4981	16	1	2	5	5	2	0	1	0	0	2	1	1	0	3	1	0	0	2	1	0	0	0	1	2	0	0	0	0	1	0	0	0	0	0	0
GCA_019835335.1	SAMN15016264	NA	No	8	Rhodococcus sp. BP-254	Contig	5512992	99.37	0.94	57	65	5103	5005	16	1	2	5	5	2	0	1	0	0	2	1	1	0	3	1	0	0	2	1	0	0	0	1	2	0	0	0	0	1	0	0	0	0	0	0
GCA_019835365.1	SAMN15016265	NA	No	8	Rhodococcus sp. BP-256	Scaffold	5515463	99.37	0.94	52	65	5106	5008	16	1	2	5	5	2	0	1	0	0	2	1	1	0	3	1	0	0	2	1	0	0	0	1	2	0	0	0	0	1	0	0	0	0	0	0
GCA_019835385.1	SAMN15016263	NA	No	8	Rhodococcus sp. BP-253	Contig	5515182	99.37	0.94	57	65	5106	5007	16	1	2	5	5	2	0	1	0	0	2	1	1	0	3	1	0	0	2	1	0	0	0	1	2	0	0	0	0	1	0	0	0	0	0	0
GCA_019835405.1	SAMN15016262	NA	No	8	Rhodococcus sp. BP-252	Contig	5514062	99.37	0.94	55	65	5107	5009	16	1	2	5	5	2	0	1	0	0	2	1	1	0	3	1	0	0	2	1	0	0	0	1	2	0	0	0	0	1	0	0	0	0	0	0
GCA_019835445.1	SAMN15016261	NA	No	8	Rhodococcus sp. BP-251	Scaffold	5514737	99.37	0.94	59	65	5108	5010	16	1	2	5	5	2	0	1	0	0	2	1	1	0	3	1	0	0	2	1	0	0	0	1	2	0	0	0	0	1	0	0	0	0	0	0
GCA_019835485.1	SAMN15016257	NA	No	8	Rhodococcus sp. BP-147	Contig	5517489	99.37	0.94	47	65	5106	5009	16	1	2	5	5	2	0	1	0	0	2	1	1	0	3	1	0	0	2	1	0	0	0	1	2	0	0	0	0	1	0	0	0	0	0	0
GCA_019835525.1	SAMN15016256	NA	No	8	Rhodococcus sp. BP-146	Contig	5511050	99.37	0.94	62	65	5101	5006	16	1	2	5	5	2	0	1	0	0	2	1	1	0	3	1	0	0	2	1	0	0	0	1	2	0	0	0	0	1	0	0	0	0	0	0
GCA_021026175.1	SAMN23420025	oil-polluted soil	No	2	Rhodococcus rhodochrous	Scaffold	6403716	99.44	0.83	163	67.5	5910	5705	16	1	1	7	4	3	0	0	0	0	1	1	0	0	6	0	0	0	3	1	1	0	0	1	0	0	0	0	0	1	1	0	0	0	0	0
GCA_022810405.1	SAMN26885848	ice-free soil under anthropogenic influence from the patio of the Polish Polar Station Hornsund	No	7	Rhodococcus sp. ARC_M5	Contig	5407007	98.79	0.66	79	64.5	5130	5007	16	0	2	8	4	2	0	0	0	0	2	1	0	0	4	2	0	0	2	1	1	0	0	0	0	0	0	0	1	1	0	0	0	0	0	0
GCA_027270635.1	SAMN32240013	ground	No	7	Rhodococcus sp. IEGM 1401	Scaffold	5474529	99.09	0.99	134	64.5	5192	5058	16	1	1	9	3	2	0	0	0	0	1	1	0	1	4	3	0	0	2	1	1	0	0	0	0	0	0	0	1	0	0	0	0	1	0	0
GCA_030056835.1	SAMN35084019	snow, petrol station	No	7	Rhodococcus sp. IEGM 1372	Scaffold	5438829	99.09	0.99	104	65	5166	5039	16	1	1	9	3	2	0	0	0	0	1	1	0	1	4	3	0	0	2	1	1	0	0	0	0	0	0	0	1	0	0	0	0	1	0	0
GCA_033101435.1	SAMN37898679	water	No	2	Rhodococcus pyridinivorans	Scaffold	4952715	95.98	2.2	72	68	4653	4439	16	1	1	6	4	3	1	0	0	0	1	1	0	0	4	1	0	0	3	1	0	0	0	1	1	0	0	0	0	1	1	0	0	0	0	0
GCA_033142325.1	SAMN37898695	snow, petrol station	No	7	Rhodococcus sp. IEGM 1370	Scaffold	5288616	99.17	0.83	78	65	5013	4902	16	2	1	8	3	2	0	0	0	1	1	1	0	1	4	2	0	0	2	1	1	0	0	0	0	0	0	0	1	0	0	0	0	1	0	0
GCA_033142385.1	SAMN37898696	oil-polluted soil, oilfield	No	7	Rhodococcus sp. IEGM 1374	Scaffold	5196262	98.84	0.79	31	64.5	4945	4842	16	0	1	8	5	2	0	0	0	0	1	1	0	0	4	2	0	0	2	1	1	0	0	0	0	0	0	0	1	0	0	0	0	2	0	0
GCA_033142485.1	SAMN37898700	water	No	7	Rhodococcus sp. IEGM 1414	Scaffold	5475010	99.09	0.99	128	64.5	5201	5061	16	1	1	9	3	2	0	0	0	0	1	1	0	1	4	3	0	0	2	1	1	0	0	0	0	0	0	0	1	0	0	0	0	1	0	0
GCA_036964575.1	SAMN39466406	bottom sediment:Undecane degraded enrichment	Yes	7	Rhodococcus sp. (in: high G+C Gram-positive bacteria)	Scaffold	5499846	98.3	0.83	181	64.5	5287	5122	16	1	1	7	5	2	0	0	0	0	1	1	0	1	4	1	0	0	2	1	1	0	0	0	1	0	0	0	1	1	0	0	0	1	0	0
GCA_000763325.2	SAMN02911797	oil-polluted soil	No	2	Rhodococcus sp. p52	Complete Genome	5413283	99.08	0.66	4	68	5137	4922	15	1	1	5	5	3	0	0	0	0	1	1	0	0	3	1	0	0	3	1	1	0	0	1	1	0	0	0	0	1	1	0	0	0	0	0
GCA_001425985.1	SAMN04151576	NA	No	21	Rhodococcus sp. Leaf7	Scaffold	4536885	95.91	1.42	7	67	4262	4164	15	0	1	6	5	2	1	0	0	0	1	0	1	0	5	1	0	0	2	1	0	0	0	0	2	0	0	0	0	0	0	0	0	0	0	1
GCA_001426185.1	SAMN04151697	NA	No	21	Rhodococcus sp. Leaf247	Scaffold	4533613	95.91	1.42	5	67	4263	4165	15	0	1	6	5	2	1	0	0	0	1	0	1	0	5	1	0	0	2	1	0	0	0	0	2	0	0	0	0	0	0	0	0	0	0	1
GCA_001767395.1	SAMN05560454	Sponge from waters off Florida keys	No	Singleton_16	Rhodococcus sp. WMMA185	Complete Genome	4444448	96.85	2.05	1	64	4008	3902	15	1	2	8	2	2	0	0	0	0	2	1	1	1	6	1	0	0	2	1	0	0	0	0	0	0	0	0	0	0	0	0	0	0	0	0
GCA_003350365.1	SAMN09083412	missing	No	24	Rhodococcus sp. AG1013	Scaffold	5864498	99.53	1.98	55	68	5641	5418	15	2	1	8	2	2	0	0	0	0	1	1	0	1	6	1	0	0	2	1	0	0	0	1	0	0	0	0	0	0	0	0	0	0	0	0
GCA_006704125.1	SAMN12158049	soil inside a cave	No	Singleton_17	Rhodococcus spelaei	Scaffold	4805991	97.11	1.21	18	69	4479	4354	15	2	1	6	4	2	0	0	0	0	1	2	0	1	3	1	0	0	2	1	0	0	0	1	1	0	0	0	0	0	0	0	0	0	0	0
GCA_008369235.1	SAMN12305754	petroleum-contaminated soil collected near the petroleum pumping and storage warehouse at the Henryk Arctowski Polish Antarctic Station	No	7	Rhodococcus sp. ANT_H53B	Contig	5176448	99.17	0.87	37	65	4930	4824	15	1	1	8	3	2	0	0	0	0	1	1	0	1	4	2	0	0	2	1	1	0	0	0	0	0	0	0	1	0	0	0	0	1	0	0
GCA_009883715.1	SAMN09909133	soil	No	2	Rhodococcus rhodochrous	Complete Genome	5903823	98.66	1.23	2	68	5361	5191	15	1	1	5	5	3	0	0	0	0	1	1	0	0	4	0	0	0	3	1	1	0	0	1	1	0	0	0	0	1	1	0	0	0	0	0
GCA_012843405.1	SAMN14558279	feces	No	20	Rhodococcus sp. BL-253-APC-6A1W	Contig	4539124	96.69	0.99	38	67.5	4244	3699	15	0	1	7	3	4	0	0	0	0	1	1	0	0	6	0	0	0	4	1	0	0	0	0	0	0	0	0	0	1	1	0	0	0	0	0
GCA_013348805.1	SAMN15150009	blood	No	24	Rhodococcus sp. W8901	Complete Genome	5713496	98.92	2.08	1	68	5370	5149	15	2	1	7	3	2	0	0	0	0	1	1	0	1	6	0	0	0	2	1	0	0	0	1	2	0	0	0	0	0	0	0	0	0	0	0
GCA_013602415.2	SAMN13483355	Garden soil	No	2	Rhodococcus sp. B50	Contig	6157152	99.52	0.33	3	67.5	5668	5477	15	0	1	6	5	3	0	0	0	0	1	1	0	0	4	1	0	0	3	1	1	0	0	0	1	0	0	0	0	1	1	0	0	0	0	0
GCA_014217765.1	SAMN14089707	not applicable	No	17	Rhodococcus triatomae	Complete Genome	4776162	98.2	1.21	1	68.5	4485	4369	15	3	1	4	4	2	1	0	0	0	1	1	0	1	1	1	0	0	2	1	1	1	0	2	0	0	0	0	1	0	0	0	0	0	0	0
GCA_014217785.1	SAMN14089706	not applicable	No	17	Rhodococcus triatomae	Complete Genome	4772018	97.77	1.21	1	68.5	4483	4367	15	3	1	4	4	2	1	0	0	0	1	1	0	1	1	1	0	0	2	1	1	1	0	2	0	0	0	0	1	0	0	0	0	0	0	0
GCA_019835495.1	SAMN15016254	NA	No	4	Rhodococcus sp. BP-369	Scaffold	4760138	96.66	1.66	4	68	4467	4377	15	2	1	6	3	2	1	0	0	0	1	0	1	1	5	1	0	0	2	1	0	0	0	0	0	0	0	0	0	0	0	0	0	0	0	1
GCA_019835555.1	SAMN15016255	NA	No	4	Rhodococcus sp. BP-370	Contig	4760433	96.66	1.66	4	68	4467	4377	15	2	1	6	3	2	1	0	0	0	1	0	1	1	5	1	0	0	2	1	0	0	0	0	0	0	0	0	0	0	0	0	0	0	0	1
GCA_019835585.1	SAMN15016253	NA	No	4	Rhodococcus sp. BP-364	Contig	4760139	96.66	1.66	4	68	4468	4378	15	2	1	6	3	2	1	0	0	0	1	0	1	1	5	1	0	0	2	1	0	0	0	0	0	0	0	0	0	0	0	0	0	0	0	1
GCA_019835605.1	SAMN15016252	NA	No	4	Rhodococcus sp. BP-363	Contig	4760433	96.66	1.66	4	68	4468	4378	15	2	1	6	3	2	1	0	0	0	1	0	1	1	5	1	0	0	2	1	0	0	0	0	0	0	0	0	0	0	0	0	0	0	0	1
GCA_019835615.1	SAMN15016251	NA	No	4	Rhodococcus sp. BP-362	Contig	4759882	96.66	1.66	4	68	4468	4378	15	2	1	6	3	2	1	0	0	0	1	0	1	1	5	1	0	0	2	1	0	0	0	0	0	0	0	0	0	0	0	0	0	0	0	1
GCA_019835645.1	SAMN15016249	NA	No	4	Rhodococcus sp. BP-360	Contig	4760333	96.66	1.66	4	68	4468	4378	15	2	1	6	3	2	1	0	0	0	1	0	1	1	5	1	0	0	2	1	0	0	0	0	0	0	0	0	0	0	0	0	0	0	0	1
GCA_019835665.1	SAMN15016250	NA	No	4	Rhodococcus sp. BP-361	Contig	4760342	96.66	1.66	4	68	4468	4377	15	2	1	6	3	2	1	0	0	0	1	0	1	1	5	1	0	0	2	1	0	0	0	0	0	0	0	0	0	0	0	0	0	0	0	1
GCA_019835685.1	SAMN15016247	NA	No	4	Rhodococcus sp. BP-358	Scaffold	4760138	96.66	1.66	4	68	4468	4378	15	2	1	6	3	2	1	0	0	0	1	0	1	1	5	1	0	0	2	1	0	0	0	0	0	0	0	0	0	0	0	0	0	0	0	1
GCA_019835705.1	SAMN15016248	NA	No	4	Rhodococcus sp. BP-359	Contig	4760462	96.66	1.66	4	68	4467	4377	15	2	1	6	3	2	1	0	0	0	1	0	1	1	5	1	0	0	2	1	0	0	0	0	0	0	0	0	0	0	0	0	0	0	0	1
GCA_019835725.1	SAMN15016246	NA	No	4	Rhodococcus sp. BP-357	Contig	4760433	96.66	1.66	4	68	4468	4377	15	2	1	6	3	2	1	0	0	0	1	0	1	1	5	1	0	0	2	1	0	0	0	0	0	0	0	0	0	0	0	0	0	0	0	1
GCA_019835745.1	SAMN15016244	NA	No	4	Rhodococcus sp. BP-352	Contig	4760010	96.66	1.66	4	68	4468	4378	15	2	1	6	3	2	1	0	0	0	1	0	1	1	5	1	0	0	2	1	0	0	0	0	0	0	0	0	0	0	0	0	0	0	0	1
GCA_019835765.1	SAMN15016245	NA	No	4	Rhodococcus sp. BP-353	Contig	4760307	96.66	1.66	4	68	4467	4378	15	2	1	6	3	2	1	0	0	0	1	0	1	1	5	1	0	0	2	1	0	0	0	0	0	0	0	0	0	0	0	0	0	0	0	1
GCA_019835785.1	SAMN15016242	NA	No	4	Rhodococcus sp. BP-350	Contig	4760012	96.66	1.66	4	68	4467	4376	15	2	1	6	3	2	1	0	0	0	1	0	1	1	5	1	0	0	2	1	0	0	0	0	0	0	0	0	0	0	0	0	0	0	0	1
GCA_019835805.1	SAMN15016243	NA	No	4	Rhodococcus sp. BP-351	Contig	4760433	96.66	1.66	4	68	4467	4377	15	2	1	6	3	2	1	0	0	0	1	0	1	1	5	1	0	0	2	1	0	0	0	0	0	0	0	0	0	0	0	0	0	0	0	1
GCA_019835825.1	SAMN15016240	NA	No	4	Rhodococcus sp. BP-344	Scaffold	4760431	96.66	1.66	4	68	4467	4377	15	2	1	6	3	2	1	0	0	0	1	0	1	1	5	1	0	0	2	1	0	0	0	0	0	0	0	0	0	0	0	0	0	0	0	1
GCA_019835845.1	SAMN15016241	NA	No	4	Rhodococcus sp. BP-349	Scaffold	4760461	96.66	1.66	4	68	4468	4378	15	2	1	6	3	2	1	0	0	0	1	0	1	1	5	1	0	0	2	1	0	0	0	0	0	0	0	0	0	0	0	0	0	0	0	1
GCA_019835855.1	SAMN15016239	NA	No	4	Rhodococcus sp. BP-343	Contig	4760139	96.66	1.66	4	68	4467	4377	15	2	1	6	3	2	1	0	0	0	1	0	1	1	5	1	0	0	2	1	0	0	0	0	0	0	0	0	0	0	0	0	0	0	0	1
GCA_019835885.1	SAMN15016238	NA	No	4	Rhodococcus sp. BP-342	Contig	4760433	96.66	1.66	4	68	4468	4378	15	2	1	6	3	2	1	0	0	0	1	0	1	1	5	1	0	0	2	1	0	0	0	0	0	0	0	0	0	0	0	0	0	0	0	1
GCA_019835905.1	SAMN15016236	NA	No	4	Rhodococcus sp. BP-340	Contig	4759953	96.66	1.66	4	68	4468	4378	15	2	1	6	3	2	1	0	0	0	1	0	1	1	5	1	0	0	2	1	0	0	0	0	0	0	0	0	0	0	0	0	0	0	0	1
GCA_019835925.1	SAMN15016237	NA	No	4	Rhodococcus sp. BP-341	Contig	4760462	96.66	1.66	4	68	4467	4377	15	2	1	6	3	2	1	0	0	0	1	0	1	1	5	1	0	0	2	1	0	0	0	0	0	0	0	0	0	0	0	0	0	0	0	1
GCA_019835945.1	SAMN15016235	NA	No	4	Rhodococcus sp. BP-339	Contig	4760139	96.66	1.66	4	68	4467	4377	15	2	1	6	3	2	1	0	0	0	1	0	1	1	5	1	0	0	2	1	0	0	0	0	0	0	0	0	0	0	0	0	0	0	0	1
GCA_019835965.1	SAMN15016234	NA	No	4	Rhodococcus sp. BP-336	Contig	4760139	96.66	1.66	4	68	4468	4378	15	2	1	6	3	2	1	0	0	0	1	0	1	1	5	1	0	0	2	1	0	0	0	0	0	0	0	0	0	0	0	0	0	0	0	1
GCA_019835985.1	SAMN15016232	NA	No	4	Rhodococcus sp. BP-334	Contig	4760231	96.66	1.66	4	68	4468	4378	15	2	1	6	3	2	1	0	0	0	1	0	1	1	5	1	0	0	2	1	0	0	0	0	0	0	0	0	0	0	0	0	0	0	0	1
GCA_019835995.1	SAMN15016233	NA	No	4	Rhodococcus sp. BP-335	Contig	4760139	96.66	1.66	4	68	4468	4378	15	2	1	6	3	2	1	0	0	0	1	0	1	1	5	1	0	0	2	1	0	0	0	0	0	0	0	0	0	0	0	0	0	0	0	1
GCA_019836025.1	SAMN15016231	NA	No	4	Rhodococcus sp. BP-333	Contig	4760333	96.66	1.66	4	68	4469	4378	15	2	1	6	3	2	1	0	0	0	1	0	1	1	5	1	0	0	2	1	0	0	0	0	0	0	0	0	0	0	0	0	0	0	0	1
GCA_019836045.1	SAMN15016229	NA	No	4	Rhodococcus sp. BP-331	Contig	4759955	96.66	1.66	13	68	4473	4380	15	2	1	6	3	2	1	0	0	0	1	0	1	1	5	1	0	0	2	1	0	0	0	0	0	0	0	0	0	0	0	0	0	0	0	1
GCA_019836085.1	SAMN15016226	NA	No	4	Rhodococcus sp. BP-285	Scaffold	4675196	95.99	1.87	12	68.5	4411	4315	15	3	1	6	2	2	1	0	0	0	1	0	0	2	5	1	0	0	2	1	0	0	0	0	0	0	0	0	0	0	0	0	0	0	0	1
GCA_019836125.1	SAMN15016227	NA	No	4	Rhodococcus sp. BP-288	Contig	4675227	95.99	1.87	15	68.5	4413	4316	15	3	1	6	2	2	1	0	0	0	1	0	0	2	5	1	0	0	2	1	0	0	0	0	0	0	0	0	0	0	0	0	0	0	0	1
GCA_019836165.1	SAMN15016223	NA	No	4	Rhodococcus sp. BP-188	Contig	4674368	95.33	1.87	30	68.5	4420	4318	15	3	1	6	2	2	1	0	0	0	1	0	0	2	5	1	0	0	2	1	0	0	0	0	0	0	0	0	0	0	0	0	0	0	0	1
GCA_019836175.1	SAMN15016225	NA	No	4	Rhodococcus sp. BP-283	Scaffold	4675844	95.99	1.87	13	68.5	4416	4318	15	3	1	6	2	2	1	0	0	0	1	0	0	2	5	1	0	0	2	1	0	0	0	0	0	0	0	0	0	0	0	0	0	0	0	1
GCA_019836205.1	SAMN15016222	NA	No	4	Rhodococcus sp. BP-160	Scaffold	4675022	95.99	1.87	9	68.5	4414	4318	15	3	1	6	2	2	1	0	0	0	1	0	0	2	5	1	0	0	2	1	0	0	0	0	0	0	0	0	0	0	0	0	0	0	0	1
GCA_019836225.1	SAMN15016221	NA	No	4	Rhodococcus sp. BP-149	Contig	4675589	95.99	1.87	14	68.5	4416	4317	15	3	1	6	2	2	1	0	0	0	1	0	0	2	5	1	0	0	2	1	0	0	0	0	0	0	0	0	0	0	0	0	0	0	0	1
GCA_019836245.1	SAMN15016220	NA	No	4	Rhodococcus sp. BP-142	Scaffold	4675534	95.66	1.87	21	68.5	4419	4318	15	3	1	6	2	2	1	0	0	0	1	0	0	2	5	1	0	0	2	1	0	0	0	0	0	0	0	0	0	0	0	0	0	0	0	1
GCA_019836265.1	SAMN15016218	NA	No	4	Rhodococcus sp. BP-107	Scaffold	4675333	95.66	1.87	12	68.5	4415	4318	15	3	1	6	2	2	1	0	0	0	1	0	0	2	5	1	0	0	2	1	0	0	0	0	0	0	0	0	0	0	0	0	0	0	0	1
GCA_019836315.1	SAMN15016219	NA	No	4	Rhodococcus sp. BP-110	Scaffold	4664985	94.8	2.03	91	68.5	4444	4320	15	3	1	6	2	2	1	0	0	0	1	0	0	2	5	1	0	0	2	1	0	0	0	0	0	0	0	0	0	0	0	0	0	0	0	1
GCA_020637575.2	SAMN19928396	compost	No	2	Rhodococcus rhodochrous	Complete Genome	6473592	99.11	0.83	3	67.5	5929	5726	15	0	1	5	6	3	0	0	0	0	1	1	0	0	3	0	0	0	3	1	1	0	0	0	2	0	0	0	1	1	1	0	0	0	0	0
GCA_021165995.1	SAMN23644635	soil	No	2	Rhodococcus pyridinivorans	Complete Genome	5047200	96.39	2.15	3	68	4762	4537	15	1	1	5	4	3	1	0	0	0	1	1	0	0	2	2	0	0	3	1	0	0	0	1	1	0	0	0	0	1	1	0	0	0	0	0
GCA_024438105.1	SAMN29791916	peat	No	2	Rhodococcus rhodochrous	Contig	5733046	99.27	0.89	140	68	5398	5209	15	0	1	5	6	3	0	0	0	0	1	1	0	0	4	0	0	0	3	1	1	0	0	0	2	0	0	0	0	1	1	0	0	0	0	0
GCA_024760325.1	SAMN30434734	Sediment samples were collected from a municipal wastewater treatment outlet located in the intertidal zone of Zhanjiang Bay, China.	No	2	Rhodococcus pyridinivorans	Complete Genome	5373217	97.5	4.52	4	68	5049	4833	15	1	1	5	4	3	1	0	0	0	1	1	0	0	3	1	0	0	3	1	0	0	0	1	1	0	0	0	0	1	1	0	0	0	0	0
GCA_025837095.1	SAMN31157772	isolated from the soil of sugarcane fields	No	Singleton_18	Rhodococcus sp. Z13	Complete Genome	4532339	94.96	0.43	1	70	4148	4012	15	1	2	6	3	3	0	0	0	0	2	1	0	0	3	0	0	0	3	1	0	0	0	1	1	0	0	0	2	0	0	0	0	0	0	0
GCA_027158005.1	SAMN32161930	glacial sediment	Yes	16	Rhodococcus sp. H36-A4	Scaffold	4652229	98.5	0.49	29	62	4304	4202	15	0	0	8	4	2	0	1	0	0	0	1	1	0	5	2	0	0	2	1	0	0	0	0	0	0	0	0	0	1	0	0	0	0	0	0
GCA_033042195.1	SAMN37898665	bottom sediment	Yes	7	Rhodococcus cerastii	Scaffold	5228030	98.84	0.88	52	65	4913	4801	15	2	1	7	3	2	0	0	0	0	1	1	0	1	4	1	0	0	2	1	1	0	0	0	0	0	0	0	1	0	0	0	0	1	0	0
GCA_033042225.1	SAMN37898666	soil	No	7	Rhodococcus cercidiphylli	Scaffold	5505914	98.68	0.66	31	65	5217	5103	15	0	1	8	4	2	0	0	0	0	1	1	0	0	5	1	0	0	2	1	1	0	0	0	0	0	0	0	1	0	0	0	0	1	0	0
GCA_033142395.1	SAMN37898693	soil, roadside	No	7	Rhodococcus sp. IEGM 1343	Scaffold	5209246	99.01	0.66	32	65	4908	4811	15	0	1	8	4	2	0	0	0	0	1	1	0	0	5	1	0	0	2	1	1	0	0	0	0	0	0	0	1	0	0	0	0	1	0	0
GCA_900187265.1	SAMEA4535765	NA	No	2	Rhodococcus rhodochrous	Complete Genome	5274756	99.44	0.99	1	68	4871	4740	15	0	1	6	5	3	0	0	0	0	1	1	0	0	5	0	0	0	3	1	1	0	0	0	1	0	0	0	0	1	1	0	0	0	0	0
GCA_000389715.1	SAMN02471027	intestinal tract	No	18	Rhodococcus rhodnii LMG 5362	Contig	4383575	91.78	1.03	134	69.5	4292	4110	14	4	2	4	2	2	0	0	0	0	2	1	0	1	2	0	0	0	2	1	1	0	0	2	0	0	0	0	1	0	0	0	0	0	0	0
GCA_000834565.1	SAMN03267949	leaf	No	21	Rhodococcus sp. MEB064	Contig	4664255	95.97	2	81	67	4432	4328	14	0	1	7	3	2	1	0	0	0	1	0	1	0	6	1	0	0	2	1	0	0	0	0	0	0	0	0	0	0	0	0	0	0	0	1
GCA_001646725.1	SAMN04357311	soil	No	10	Rhodococcus kroppenstedtii	Scaffold	3910151	93.48	0.33	182	70	3769	3594	14	0	1	7	3	2	1	0	0	0	1	1	1	0	4	2	0	0	2	1	0	0	0	0	0	0	0	0	0	1	0	0	0	0	0	0
GCA_001894925.1	SAMD00046764	NA	No	18	Rhodococcus rhodnii NBRC 100604	Contig	4458924	91.85	1.03	70	69.5	4321	4166	14	4	2	3	3	2	0	0	0	0	2	1	0	0	1	0	0	0	2	1	1	0	0	2	0	0	0	0	1	1	0	0	0	0	0	0
GCA_003004765.2	SAMN08648226	compost	No	2	Rhodococcus rhodochrous	Chromosome	5717651	98.89	0.33	1	68	5235	5043	14	0	1	5	5	3	0	0	0	0	1	1	0	0	4	0	0	0	3	1	1	0	0	0	1	0	0	0	0	1	1	0	0	0	0	0
GCA_003288095.1	SAMN07251647	sediment	Yes	2	Rhodococcus pyridinivorans	Complete Genome	5034221	96.9	3.48	1	68	4707	4473	14	1	1	5	4	3	0	0	0	0	1	1	0	0	3	1	0	0	3	1	0	0	0	1	1	0	0	0	0	1	1	0	0	0	0	0
GCA_011770015.1	SAMN13734962	plant tissue from nut farm	No	10	Rhodococcus kroppenstedtii	Scaffold	4040887	96.32	0.83	157	70	3821	3704	14	1	1	6	3	2	1	0	0	0	1	1	1	1	3	2	0	0	2	1	0	0	0	0	0	0	0	0	0	0	0	0	0	0	0	0
GCA_014854695.1	SAMN08640849	sewage tank	No	2	Rhodococcus rhodochrous	Complete Genome	6088302	99.11	0.91	4	67.5	5633	5485	14	0	1	5	5	3	0	0	0	0	1	1	0	0	4	0	0	0	3	1	1	0	0	0	1	0	0	0	0	1	1	0	0	0	0	0
GCA_019834625.1	SAMN15016115	NA	No	10	Rhodococcus kroppenstedtii	Contig	4209168	96.44	1.41	45	70	3959	3859	14	1	1	5	4	2	1	0	0	0	1	1	1	1	2	2	0	0	2	1	0	0	0	0	1	0	0	0	0	0	0	0	0	0	0	0
GCA_019834665.1	SAMN15016112	NA	No	10	Rhodococcus kroppenstedtii	Contig	4207038	96.44	1.41	39	70	3953	3857	14	1	1	5	4	2	1	0	0	0	1	1	1	1	2	2	0	0	2	1	0	0	0	0	1	0	0	0	0	0	0	0	0	0	0	0
GCA_019836105.1	SAMN15016228	NA	No	4	Rhodococcus sp. BP-316	Contig	4639439	95.66	1.23	18	68.5	4365	4286	14	1	1	6	3	2	1	0	0	0	1	0	1	1	5	1	0	0	2	1	0	0	0	0	0	0	0	0	0	0	0	0	0	0	0	1
GCA_019836145.1	SAMN15016224	NA	No	4	Rhodococcus sp. BP-241	Contig	4732995	95.99	1.44	21	68.5	4495	4410	14	2	1	5	3	2	1	0	0	0	1	0	1	1	4	1	0	0	2	1	0	0	0	0	0	0	0	0	0	0	0	0	0	0	0	1
GCA_022554085.1	SAMN24906810	oil reservoir	No	Singleton_19	Rhodococcus sp. CH91	Contig	4892277	97.05	0.5	40	68	4609	4499	14	0	1	6	3	4	0	0	0	0	1	1	0	0	4	1	0	0	4	1	0	0	0	0	0	0	0	0	0	1	1	0	0	0	0	0
GCA_023238485.1	SAMN27776991	not applicable	No	2	Rhodococcus pyridinivorans	Complete Genome	5237497	97.23	4.35	2	68	4856	4625	14	0	1	5	6	2	0	0	0	0	1	1	0	0	3	1	1	0	2	1	0	0	0	0	2	0	0	0	0	1	1	0	0	0	0	0
GCA_030208955.1	SAMN34123809	root/leaf	No	4	Rhodococcus sp. MEB041	Contig	4571639	95.17	1.16	15	68.5	4355	4275	14	1	1	6	3	2	1	0	0	0	1	0	1	0	5	1	0	0	2	1	0	0	0	0	0	0	0	0	0	0	0	0	0	0	0	1
GCA_030819335.1	SAMN34265314	missing	No	4	Rhodococcus sp. SORGH_AS_0303	Contig	4508481	93.4	1.49	1	68.5	4282	4124	14	1	1	6	3	2	1	0	0	0	1	0	1	1	5	1	0	0	2	1	0	0	0	0	0	0	0	0	0	0	0	0	0	0	0	1
GCA_035918275.1	SAMN38987504	Industrial wastewater from a coking plant	No	2	Rhodococcus sp. PD04	Complete Genome	6073555	99.11	1.01	3	68	5544	5402	14	0	1	4	5	3	0	1	0	0	1	1	0	0	3	0	0	0	3	1	0	0	0	0	1	0	0	0	0	1	1	0	0	0	0	0
GCA_000686025.1	SAMN02743366	NA	No	4	Rhodococcus sp. UNC23MFCrub1.1	Contig	4696620	95.66	1.58	24	68.5	4440	4353	13	1	1	5	3	2	1	0	0	0	1	0	1	1	4	1	0	0	2	1	0	0	0	0	0	0	0	0	0	0	0	0	0	0	0	1
GCA_001620025.1	SAMN04519624	UCB-1 pistachio rootstock	No	10	Rhodococcus sp. PBTS 1	Complete Genome	4251687	96.51	1.41	1	70	3985	3891	13	0	1	5	4	2	1	0	0	0	1	1	1	0	2	2	0	0	2	1	0	0	0	0	1	0	0	0	0	0	0	0	0	0	0	0
GCA_001894765.1	SAMD00046776	NA	No	10	Rhodococcus corynebacterioides NBRC 14404	Contig	3977374	94.94	0.5	14	70.5	3685	3599	13	0	1	6	3	2	1	0	0	0	1	1	1	0	3	2	0	0	2	1	0	0	0	0	0	0	0	0	0	0	0	0	0	0	0	0
GCA_002269365.1	SAMN07510605	soil	No	2	Rhodococcus pyridinivorans	Complete Genome	5303895	96.78	3.56	1	68	4998	4771	13	0	1	5	4	3	0	0	0	0	1	1	0	0	3	1	0	0	3	1	0	0	0	0	1	0	0	0	0	1	1	0	0	0	0	0
GCA_004795915.1	SAMN11370749	NA	No	16	Rhodococcus sp. PAMC28707	Complete Genome	4727363	98.5	0.44	1	62	4347	4207	13	0	1	6	4	2	0	0	0	0	1	1	0	0	3	1	0	0	2	1	1	0	0	0	0	0	0	0	1	1	0	0	0	0	0	0
GCA_008011915.1	SAMN09739484	NA	No	18	Rhodococcus rhodnii	Scaffold	4491802	91.85	1.03	4	69.5	4379	4216	13	3	2	3	3	2	0	0	0	0	2	1	0	0	1	0	0	0	2	1	1	0	0	2	0	0	0	0	1	1	0	0	0	0	0	0
GCA_009831075.1	SAMN13685868	lake sediments	No	2	Rhodococcus rhodochrous	Contig	4985784	99.11	0.33	51	68.5	4573	4451	13	0	1	6	3	3	0	0	0	0	1	1	0	0	5	0	0	0	3	1	0	0	0	0	0	0	0	0	0	1	1	0	0	0	0	0
GCA_016907185.1	SAMN17619962	missing	No	4	Rhodococcus corynebacterioides	Contig	4502610	95.8	1.5	1	68.5	4233	4150	13	1	1	5	3	2	1	0	0	0	1	0	1	1	4	1	0	0	2	1	0	0	0	0	0	0	0	0	0	0	0	0	0	0	0	1
GCA_017832185.1	SAMN17693822	missing	No	4	Rhodococcus sp. PvP016	Contig	4502611	95.8	1.5	1	68.5	4232	4148	13	1	1	5	3	2	1	0	0	0	1	0	1	1	4	1	0	0	2	1	0	0	0	0	0	0	0	0	0	0	0	0	0	0	0	1
GCA_018584375.1	SAMN15567453	ascites	No	10	Rhodococcus kroppenstedtii	Contig	3977933	95.48	0.83	86	70	3751	3638	13	0	1	6	3	2	1	0	0	0	1	1	1	0	3	2	0	0	2	1	0	0	0	0	0	0	0	0	0	0	0	0	0	0	0	0
GCA_019641445.1	SAMN20692147	sludge	No	2	Rhodococcus sp. DMU2021	Contig	5511496	99.22	1.16	118	67.5	5206	4979	13	0	1	5	5	2	0	0	0	0	1	1	0	0	3	1	1	0	2	1	0	0	0	0	1	0	0	0	0	1	1	0	0	0	0	0
GCA_019834535.1	SAMN15016113	NA	No	10	Rhodococcus kroppenstedtii	Contig	4206681	96.44	1.41	35	70	3954	3857	13	0	1	5	4	2	1	0	0	0	1	1	1	0	2	2	0	0	2	1	0	0	0	0	1	0	0	0	0	0	0	0	0	0	0	0
GCA_019834675.1	SAMN15016110	NA	No	10	Rhodococcus corynebacterioides	Contig	4022434	95.04	0.66	43	70.5	3755	3659	13	0	1	5	4	2	1	0	0	0	1	1	1	0	2	2	0	1	2	1	0	0	0	0	0	0	0	0	0	1	0	0	0	0	0	0
GCA_019834685.1	SAMN15016111	NA	No	10	Rhodococcus corynebacterioides	Contig	4014412	94.97	0.66	75	70.5	3758	3659	13	0	1	6	3	2	1	0	0	0	1	1	1	0	3	2	0	0	2	1	0	0	0	0	0	0	0	0	0	1	0	0	0	0	0	0
GCA_019834725.1	SAMN15016109	NA	No	10	Rhodococcus kroppenstedtii	Contig	4262306	96.14	0.83	42	70	3990	3890	13	1	1	5	3	2	1	0	0	0	1	1	1	1	2	2	0	0	2	1	0	0	0	0	0	0	0	0	0	0	0	0	0	0	0	0
GCA_019836065.1	SAMN15016230	NA	No	4	Rhodococcus sp. BP-332	Contig	4497818	95.66	1.71	8	68.5	4239	4158	13	1	1	5	3	2	1	0	0	0	1	0	0	1	4	1	0	0	2	1	0	0	0	0	0	0	0	0	0	0	0	0	0	0	0	1
GCA_020885655.1	SAMD00412678	NA	No	2	Rhodococcus sp. RDE2	Complete Genome	5715406	98.77	0.65	7	68	5367	5219	13	0	1	5	4	3	0	0	0	0	1	1	0	0	3	1	0	0	3	1	0	0	0	0	1	0	0	0	0	1	1	0	0	0	0	0
GCA_023822085.1	SAMN22630081	soil	No	2	Rhodococcus pyridinivorans	Complete Genome	5378452	97.24	3.81	3	68	5027	4809	13	0	1	4	6	2	0	0	0	0	1	1	0	0	2	1	1	0	2	1	0	0	0	0	2	0	0	0	0	1	1	0	0	0	0	0
GCA_024362245.1	SAMN29637735	poultry farm	No	2	Rhodococcus gordoniae	Complete Genome	5091060	98.39	0.66	4	68	4679	4516	13	0	1	4	5	3	0	0	0	0	1	1	1	0	2	1	0	0	3	1	1	0	0	0	1	0	0	0	0	1	0	0	0	0	0	0
GCA_029457455.1	SAMN33321494	petroleum contaminated soil	No	2	Rhodococcus rhodochrous	Complete Genome	5612657	99.02	0.61	3	68	5171	5030	13	0	1	5	4	3	0	0	0	0	1	1	0	0	3	1	0	0	3	1	0	0	0	0	1	0	0	0	0	1	1	0	0	0	0	0
GCA_030818285.1	SAMN34265304	missing	No	4	Rhodococcus sp. SORGH_AS_0301	Contig	4602776	94.9	1.49	2	68.5	4345	4214	13	1	1	5	3	2	1	0	0	0	1	0	1	1	4	1	0	0	2	1	0	0	0	0	0	0	0	0	0	0	0	0	0	0	0	1
GCA_030979975.1	SAMN37117483	NA	No	2	Rhodococcus pyridinivorans	Complete Genome	5098433	97.72	3.28	1	68	4761	4579	13	0	1	4	6	2	0	0	0	0	1	1	0	0	2	1	0	0	2	1	0	0	0	0	2	0	0	0	0	1	1	0	0	0	0	0
GCA_036163995.1	SAMN30552994	NA	No	4	Rhodococcus sp. NBC_00294	Complete Genome	4841103	95.39	1.24	3	68.5	4583	4492	13	1	1	5	3	2	1	0	0	0	1	0	1	1	4	1	0	0	2	1	0	0	0	0	0	0	0	0	0	0	0	0	0	0	0	1
GCA_900111805.1	SAMN05444374	missing	No	10	Rhodococcus kroppenstedtii	Contig	4082826	95.48	0.33	30	70	3859	3752	13	0	1	6	3	2	1	0	0	0	1	1	1	0	3	2	0	0	2	1	0	0	0	0	0	0	0	0	0	1	0	0	0	0	0	0
GCA_900455725.1	SAMEA4412658	blood	No	2	Rhodococcus gordoniae	Contig	4871915	98.86	0.33	3	68	4468	4343	13	0	1	4	5	3	0	0	0	0	1	1	1	0	2	1	0	0	3	1	1	0	0	0	1	0	0	0	0	1	0	0	0	0	0	0
GCA_001426145.1	SAMN04151688	NA	No	4	Rhodococcus sp. Leaf225	Scaffold	4713325	94.78	1.16	26	68.5	4470	4370	12	0	1	4	4	2	1	0	0	0	1	0	1	0	3	1	0	0	2	1	0	0	0	0	1	0	0	0	0	0	0	0	0	0	0	1
GCA_004795875.1	SAMN11370751	NA	No	16	Rhodococcus sp. PAMC28705	Complete Genome	4727363	98.5	0.44	1	62	4339	4198	12	0	1	5	4	2	0	0	0	0	1	1	0	0	3	1	0	0	2	1	1	0	0	0	0	0	0	0	0	1	0	0	0	0	0	0
GCA_019095205.1	SAMN14389653	Soil sample from China, Shenyang	No	2	Rhodococcus pyridinivorans	Complete Genome	5624156	97.34	4.29	5	67.5	5238	5005	12	0	1	5	3	3	0	0	0	0	1	1	0	0	3	1	0	0	3	1	0	0	0	0	0	0	0	0	0	1	1	0	0	0	0	0
GCA_030056895.1	SAMN35084016	soil, parking area	No	7	Rhodococcus sp. IEGM 1341	Scaffold	4741914	91.01	0.88	24	65	4472	4378	12	1	0	6	3	2	0	0	0	0	0	1	0	1	3	1	0	0	2	1	1	0	0	0	0	0	0	0	1	0	0	0	0	1	0	0
GCA_032393075.1	SAMN37483221	NA	No	10	Rhodococcus kroppenstedtii	Complete Genome	4152292	94.47	1.16	1	70	3877	3769	12	0	1	5	3	2	1	0	0	0	1	1	1	0	2	2	0	0	2	1	0	0	0	0	0	0	0	0	0	0	0	0	0	0	0	0
GCA_033101355.1	SAMN37898667	oastal soil	No	10	Rhodococcus kroppenstedtii	Scaffold	4135256	95.81	0.83	28	70	3876	3762	12	0	1	5	3	2	1	0	0	0	1	1	1	0	2	2	0	0	2	1	0	0	0	0	0	0	0	0	0	0	0	0	0	0	0	0
GCA_036173065.1	SAMN30552996	NA	No	4	Rhodococcus sp. NBC_00297	Complete Genome	4808694	95.44	1.23	2	68.5	4524	4431	12	0	1	5	3	2	1	0	0	0	1	0	1	0	4	1	0	0	2	1	0	0	0	0	0	0	0	0	0	0	0	0	0	0	0	1
GCA_900105195.1	SAMN04490240	NA	No	2	Rhodococcus pyridinivorans	Contig	5262484	96.81	2.53	3	68	4894	4704	12	0	1	5	4	2	0	0	0	0	1	1	0	0	3	1	1	0	2	1	0	0	0	0	0	0	0	0	0	1	1	0	0	0	0	0
GCA_001426065.1	SAMN04151700	NA	No	4	Rhodococcus sp. Leaf258	Contig	4709617	94.78	1.16	19	68.5	4452	4366	11	0	1	4	3	2	1	0	0	0	1	0	1	0	3	1	0	0	2	1	0	0	0	0	0	0	0	0	0	0	0	0	0	0	0	1
GCA_016907155.1	SAMN17620119	missing	No	19	Rhodococcus coprophilus	Contig	4578634	96.69	1.04	1	67	4235	4119	11	0	1	3	4	3	0	0	0	0	1	1	0	0	2	0	0	0	3	1	0	0	0	0	1	0	0	0	0	1	1	0	0	0	0	0
GCA_900478115.1	SAMEA4412684	Pond mud	No	19	Rhodococcus coprophilus	Complete Genome	4579834	96.69	1.04	1	67	4236	4121	11	0	1	3	4	3	0	0	0	0	1	1	0	0	2	0	0	0	3	1	0	0	0	0	1	0	0	0	0	1	1	0	0	0	0	0
[truncated: 101 more columns]
