# Supplementary material for: Exploring the Diversity and Specificity of Secondary Biosynthetic Potential in Rhodococcus
Source: Mar Drugs. 2024 Sep 6;22(9):409. doi: 10.3390/md22090409 (PMC11433410; doi:10.3390/md22090409)
Supplement: Supplementary file 1 [file marinedrugs-22-00409-s001.zip › Table S2. Information about the 12,455 BGCs.xlsx]

## Sheet: Sheet1
GBK	Genome	ANI90_Clade	Family Number	Products	BIG-SCAPE_Class	BGC_Length	On_Contig	Most_Similarity_MiBIG_BGC	Total_Blast_Score	MIBiG_similarity_proportion(%)
AP008957.1.region001	GCA_000010105.1	1	12739	LAP	RiPPs	30105	0	BGC0001574	541	11
AP008957.1.region002	GCA_000010105.1	1	11254	T1PKS	PKSI	44431	0	0	0	0
AP008957.1.region003	GCA_000010105.1	1	5115	T1PKS	PKSI	46120	0	BGC0001070	2217	8
AP008957.1.region004	GCA_000010105.1	1	10237	NAPAA	NRPS	33894	0	0	0	0
AP008957.1.region005	GCA_000010105.1	1	14742	NRP-metallophore+NRPS	Others	58005	0	BGC0000349	5542	57
AP008957.1.region006	GCA_000010105.1	1	12286	redox-cofactor	RiPPs	22798	0	BGC0000163	830	3
AP008957.1.region007	GCA_000010105.1	1	6087	NRPS	NRPS	94619	0	BGC0001975	3241	5
AP008957.1.region008	GCA_000010105.1	1	9152	NRPS-like	NRPS	42001	0	BGC0001065	800	2
AP008957.1.region009	GCA_000010105.1	1	8619	NRP-metallophore+NRPS	Others	57938	0	BGC0000371	14051	100
AP008957.1.region010	GCA_000010105.1	1	6122	NRPS+terpene	Others	52951	0	BGC0001006	1541	16
AP008957.1.region011	GCA_000010105.1	1	11242	NRPS+RRE-containing	Others	62864	0	BGC0000325	1073	27
AP008957.1.region012	GCA_000010105.1	1	8080	NRPS	NRPS	65786	0	BGC0001759	462	3
AP008957.1.region013	GCA_000010105.1	1	6143	NRPS	NRPS	56194	0	BGC0000100	583	5
AP008957.1.region014	GCA_000010105.1	1	6142	terpene	Terpene	20945	0	BGC0000664	953	42
AP008957.1.region015	GCA_000010105.1	1	6141	ectoine	Others	10399	0	BGC0000853	897	75
AP008957.1.region016	GCA_000010105.1	1	12742	butyrolactone	Others	10888	0	0	0	0
AP008957.1.region017	GCA_000010105.1	1	10084	PKS-like+amglyccycl	Others	41029	0	BGC0000691	704	7
AP008957.1.region018	GCA_000010105.1	1	11257	lanthipeptide-class-iii	RiPPs	22583	0	0	0	0
AP008957.1.region019	GCA_000010105.1	1	9144	RiPP-like	RiPPs	11931	0	BGC0001534	1381	100
AP011115.1.region001	GCA_000010805.1	6	3838	NRPS	NRPS	96717	0	BGC0001106	1233	9
AP011115.1.region002	GCA_000010805.1	6	217	NRPS	NRPS	43070	0	BGC0000300	599	12
AP011115.1.region003	GCA_000010805.1	6	10135	terpene	Terpene	20707	0	BGC0000664	1018	42
AP011115.1.region004	GCA_000010805.1	6	10141	ectoine	Others	10399	0	BGC0000853	901	75
AP011115.1.region005	GCA_000010805.1	6	4462	NRPS	NRPS	64937	0	BGC0001119	1456	6
AP011115.1.region006	GCA_000010805.1	6	6260	NRPS	NRPS	46820	0	BGC0000417	7078	100
AP011115.1.region007	GCA_000010805.1	6	11120	NRPS	NRPS	54370	0	BGC0001769	1255	5
AP011115.1.region008	GCA_000010805.1	6	11121	RiPP-like	RiPPs	10807	0	0	0	0
AP011115.1.region009	GCA_000010805.1	6	224	NRP-metallophore+NRPS	Others	61829	0	BGC0001027	4068	37
AP011115.1.region010	GCA_000010805.1	6	225	betalactone	Others	26392	0	BGC0000216	502	5
AP011115.1.region011	GCA_000010805.1	6	4925	NRPS	NRPS	64270	0	BGC0000052	1110	7
AP011115.1.region012	GCA_000010805.1	6	9649	T1PKS	PKSI	43480	0	0	0	0
AP011115.1.region013	GCA_000010805.1	6	3825	T1PKS	PKSI	49522	0	BGC0001303	10007	10
AP011115.1.region014	GCA_000010805.1	6	11128	NAPAA	NRPS	33891	0	0	0	0
AP011115.1.region015	GCA_000010805.1	6	9848	butyrolactone	Others	10951	0	BGC0001065	759	3
AP011115.1.region016	GCA_000010805.1	6	7929	betalactone	Others	38068	0	0	0	0
AP011115.1.region017	GCA_000010805.1	6	9852	NRP-metallophore+NRPS	Others	56234	0	BGC0000349	5849	57
AP011115.1.region018	GCA_000010805.1	6	3803	NRP-metallophore+NRPS	Others	60411	0	BGC0000371	1778	45
AP011115.1.region019	GCA_000010805.1	6	3829	NRPS	NRPS	92885	0	BGC0001760	746	14
AP011115.1.region020	GCA_000010805.1	6	235	NRPS	NRPS	102489	0	0	0	0
AP011115.1.region021	GCA_000010805.1	6	5021	redox-cofactor	RiPPs	22769	0	BGC0000163	821	3
AP011115.1.region022	GCA_000010805.1	6	237	NRPS	NRPS	73744	0	BGC0001095	1293	20
AP011115.1.region023	GCA_000010805.1	6	9854	terpene+T1PKS	Others	54031	0	BGC0001006	1547	16
AP011116.1.region001	GCA_000010805.1	6	239	NRPS	NRPS	39481	0	BGC0000291	414	5
AP011116.1.region002	GCA_000010805.1	6	22	NRPS-like	NRPS	41833	0	0	0	0
AP011116.1.region003	GCA_000010805.1	6	5477	NRPS	NRPS	44458	0	BGC0001435	561	8
AP011116.1.region004	GCA_000010805.1	6	5479	NAPAA	NRPS	33879	0	0	0	0
CP000431.1.region001	GCA_000014565.1	6	95	NRPS	NRPS	43528	0	0	0	0
CP000431.1.region002	GCA_000014565.1	6	14190	NRPS	NRPS	97217	0	BGC0001106	1408	12
CP000431.1.region003	GCA_000014565.1	6	3752	NRPS	NRPS	66006	0	BGC0001101	1073	4
CP000431.1.region004	GCA_000014565.1	6	14189	NRPS	NRPS	43043	0	0	0	0
CP000431.1.region005	GCA_000014565.1	6	10135	terpene	Terpene	20737	0	BGC0000664	1013	42
CP000431.1.region006	GCA_000014565.1	6	10141	ectoine	Others	10399	0	BGC0000853	902	75
CP000431.1.region007	GCA_000014565.1	6	4462	NRPS	NRPS	65061	0	BGC0001119	1448	6
CP000431.1.region008	GCA_000014565.1	6	11119	NRPS	NRPS	45686	0	BGC0000417	7575	100
CP000431.1.region009	GCA_000014565.1	6	11120	NRPS+RiPP-like	Others	53167	0	BGC0000038	1250	8
CP000431.1.region010	GCA_000014565.1	6	11123	NRPS	NRPS	42597	0	0	0	0
CP000431.1.region011	GCA_000014565.1	6	9649	T1PKS	PKSI	43495	0	0	0	0
CP000431.1.region012	GCA_000014565.1	6	3825	T1PKS	PKSI	50584	0	BGC0001303	10050	10
CP000431.1.region013	GCA_000014565.1	6	11128	NAPAA	NRPS	33891	0	0	0	0
CP000431.1.region014	GCA_000014565.1	6	119	butyrolactone	Others	10948	0	BGC0001065	1519	5
CP000431.1.region015	GCA_000014565.1	6	9852	NRP-metallophore+NRPS	Others	58288	0	BGC0000349	5867	57
CP000431.1.region016	GCA_000014565.1	6	3829	NRPS	NRPS	84690	0	BGC0001975	5044	5
CP000431.1.region017	GCA_000014565.1	6	3766	NRPS	NRPS	136466	0	BGC0000362	1054	5
CP000431.1.region018	GCA_000014565.1	6	5021	redox-cofactor	RiPPs	22767	0	BGC0000163	834	3
CP000431.1.region019	GCA_000014565.1	6	126	NRPS	NRPS	73134	0	BGC0001945	1914	10
CP000431.1.region020	GCA_000014565.1	6	3769	NRPS	NRPS	56491	0	BGC0001597	611	5
CP000431.1.region021	GCA_000014565.1	6	64	NRPS-like	NRPS	42586	0	BGC0001522	334	2
CP000431.1.region022	GCA_000014565.1	6	10144	terpene	Terpene	20816	0	BGC0001007	1561	15
CP000432.1.region001	GCA_000014565.1	6	37	NRPS	NRPS	44461	0	0	0	0
CP000433.1.region001	GCA_000014565.1	6	66	betalactone	Others	26578	0	BGC0001649	247	6
AHBW01000027.1.region001	GCA_000236965.2	2	9459	NAPAA	NRPS	20936	1	0	0	0
AHBW01000033.1.region001	GCA_000236965.2	2	12270	ectoine	Others	10399	0	BGC0000853	920	75
AHBW01000035.1.region001	GCA_000236965.2	2	10219	terpene	Terpene	21116	0	BGC0001006	1491	16
AHBW01000035.1.region002	GCA_000236965.2	2	12262	NRPS	NRPS	41648	1	BGC0000368	894	11
AHBW01000037.1.region001	GCA_000236965.2	2	4853	NRP-metallophore+NRPS+RiPP-like	Others	60475	0	BGC0000371	1818	45
AHBW01000041.1.region001	GCA_000236965.2	2	381	betalactone	Others	32199	0	0	0	0
AHBW01000044.1.region001	GCA_000236965.2	2	12274	NRPS	NRPS	25797	1	0	0	0
AHBW01000046.1.region001	GCA_000236965.2	2	9453	NRPS	NRPS	58799	0	BGC0000362	1059	5
AHBW01000051.1.region001	GCA_000236965.2	2	5243	terpene	Terpene	20969	0	BGC0000633	738	18
AHBW01000051.1.region002	GCA_000236965.2	2	4074	T1PKS	PKSI	44938	0	0	0	0
AHBW01000052.1.region001	GCA_000236965.2	2	14847	NRPS+redox-cofactor	Others	63919	1	BGC0001975	5279	5
AHBW01000054.1.region001	GCA_000236965.2	2	9458	NRPS-like	NRPS	41160	0	BGC0000130	1376	8
AHBW01000054.1.region002	GCA_000236965.2	2	4855	NRPS	NRPS	60766	1	BGC0001752	2234	11
AHBW01000056.1.region001	GCA_000236965.2	2	12272	terpene	Terpene	20939	1	BGC0000664	965	42
AHBW01000064.1.region001	GCA_000236965.2	2	14838	NRPS	NRPS	43845	1	BGC0001975	8786	7
AHBW01000071.1.region001	GCA_000236965.2	2	11793	NRPS	NRPS	16522	1	BGC0001975	1971	7
AHBW01000072.1.region001	GCA_000236965.2	2	14554	NRPS-like+NRPS	NRPS	9639	1	BGC0001975	4910	7
AHBW01000075.1.region001	GCA_000236965.2	2	17	NRPS	NRPS	8307	1	0	0	0
AHBW01000080.1.region001	GCA_000236965.2	2	9177	NRPS	NRPS	5652	1	0	0	0
AJJH01000002.1.region001	GCA_000260815.1	6	19	NRPS-like	NRPS	7181	1	BGC0000806	506	3
AJJH01000007.1.region001	GCA_000260815.1	6	3838	NRPS	NRPS	74279	0	BGC0001106	1396	12
AJJH01000011.1.region001	GCA_000260815.1	6	5021	redox-cofactor	RiPPs	22743	1	BGC0000163	829	3
AJJH01000018.1.region001	GCA_000260815.1	6	22	NRPS-like	NRPS	42616	0	0	0	0
AJJH01000021.1.region001	GCA_000260815.1	6	23	NRPS	NRPS	22493	1	0	0	0
AJJH01000024.1.region001	GCA_000260815.1	6	9851	NRPS	NRPS	35449	1	BGC0001119	1522	6
AJJH01000024.1.region002	GCA_000260815.1	6	11119	NRPS	NRPS	46141	1	BGC0000417	7274	100
AJJH01000041.1.region001	GCA_000260815.1	6	3835	NRPS	NRPS	40250	1	0	0	0
AJJH01000045.1.region001	GCA_000260815.1	6	5477	NRPS	NRPS	25801	1	0	0	0
AJJH01000056.1.region001	GCA_000260815.1	6	28	NRPS-like	NRPS	27739	1	BGC0001925	1608	22
AJJH01000060.1.region001	GCA_000260815.1	6	10135	terpene	Terpene	20942	0	BGC0000664	1022	42
AJJH01000064.1.region001	GCA_000260815.1	6	11123	NRPS	NRPS	42476	0	BGC0001984	603	25
AJJH01000064.1.region002	GCA_000260815.1	6	11121	RiPP-like	RiPPs	10807	0	0	0	0
AJJH01000064.1.region003	GCA_000260815.1	6	11120	NRPS	NRPS	38068	1	0	0	0
AJJH01000065.1.region001	GCA_000260815.1	6	5203	NRPS	NRPS	21581	1	0	0	0
AJJH01000066.1.region001	GCA_000260815.1	6	92	RiPP-like	RiPPs	4924	1	0	0	0
AJJH01000068.1.region001	GCA_000260815.1	6	35	NRPS	NRPS	32390	1	0	0	0
AJJH01000073.1.region001	GCA_000260815.1	6	36	NRPS-like	NRPS	17191	1	0	0	0
AJJH01000075.1.region001	GCA_000260815.1	6	37	NRPS	NRPS	40034	1	0	0	0
AJJH01000084.1.region001	GCA_000260815.1	6	3295	NRPS-like	NRPS	28349	1	0	0	0
AJJH01000089.1.region001	GCA_000260815.1	6	9447	NRPS	NRPS	6595	1	0	0	0
AJJH01000090.1.region001	GCA_000260815.1	6	121	NRPS	NRPS	50564	1	BGC0001975	3959	5
AJJH01000091.1.region001	GCA_000260815.1	6	5479	NAPAA	NRPS	31267	1	0	0	0
AJJH01000101.1.region001	GCA_000260815.1	6	9649	T1PKS	PKSI	43262	0	0	0	0
AJJH01000101.1.region002	GCA_000260815.1	6	3825	T1PKS	PKSI	50584	0	BGC0001303	10058	10
AJJH01000112.1.region001	GCA_000260815.1	6	9432	NRPS	NRPS	23320	1	BGC0000341	2107	10
AJJH01000114.1.region001	GCA_000260815.1	6	8478	betalactone	Others	20563	1	0	0	0
AJJH01000123.1.region001	GCA_000260815.1	6	10546	NRPS	NRPS	3008	1	0	0	0
AJJH01000124.1.region001	GCA_000260815.1	6	9438	NRPS	NRPS	17892	1	0	0	0
AJJH01000125.1.region001	GCA_000260815.1	6	48	NRPS	NRPS	25160	1	0	0	0
AJJH01000129.1.region001	GCA_000260815.1	6	9663	NRPS	NRPS	32203	1	BGC0001975	8031	7
AJJH01000135.1.region001	GCA_000260815.1	6	50	NRPS	NRPS	43305	1	0	0	0
AJJH01000138.1.region001	GCA_000260815.1	6	51	NRPS	NRPS	4758	1	0	0	0
AJJH01000139.1.region001	GCA_000260815.1	6	10141	ectoine	Others	10399	1	BGC0000853	875	75
AJJH01000141.1.region001	GCA_000260815.1	6	7929	betalactone	Others	38555	0	0	0	0
AJJH01000150.1.region001	GCA_000260815.1	6	54	NRPS	NRPS	13695	1	BGC0001975	4258	7
AJJH01000154.1.region001	GCA_000260815.1	6	55	NRPS	NRPS	13238	1	BGC0001975	6514	7
AJJH01000168.1.region001	GCA_000260815.1	6	9854	terpene+T1PKS	Others	54598	0	BGC0001006	1559	16
AJJH01000170.1.region001	GCA_000260815.1	6	10909	NRPS	NRPS	43753	1	0	0	0
AJJH01000171.1.region001	GCA_000260815.1	6	119	butyrolactone	Others	10927	0	BGC0001065	1509	5
AJJH01000171.1.region002	GCA_000260815.1	6	11130	NRP-metallophore+NRPS	Others	58168	0	BGC0000349	5861	57
AJJH01000175.1.region001	GCA_000260815.1	6	60	NRPS	NRPS	24326	1	BGC0000315	1268	5
AJJH01000177.1.region001	GCA_000260815.1	6	11128	NAPAA	NRPS	33891	0	0	0	0
AJLQ01000003.1.region001	GCA_000263875.1	6	10141	ectoine	Others	10399	0	BGC0000853	902	75
AJLQ01000004.1.region001	GCA_000263875.1	6	10135	terpene	Terpene	20942	0	BGC0000664	1013	42
AJLQ01000011.1.region001	GCA_000263875.1	6	64	NRPS-like	NRPS	21344	1	0	0	0
AJLQ01000014.1.region001	GCA_000263875.1	6	10144	terpene	Terpene	21107	1	BGC0001007	1561	15
AJLQ01000022.1.region001	GCA_000263875.1	6	66	betalactone	Others	25621	0	0	0	0
AJLQ01000035.1.region001	GCA_000263875.1	6	14189	NRPS-like	NRPS	42625	0	0	0	0
AJLQ01000036.1.region001	GCA_000263875.1	6	68	NRPS	NRPS	35511	1	BGC0000341	1194	6
AJLQ01000037.1.region001	GCA_000263875.1	6	9661	NRPS	NRPS	29169	1	0	0	0
AJLQ01000041.1.region001	GCA_000263875.1	6	5062	NRPS	NRPS	42982	1	0	0	0
AJLQ01000068.1.region001	GCA_000263875.1	6	11124	betalactone	Others	29334	0	0	0	0
AJLQ01000076.1.region001	GCA_000263875.1	6	11123	NRPS	NRPS	44539	0	0	0	0
AJLQ01000077.1.region001	GCA_000263875.1	6	73	RiPP-like	RiPPs	5256	1	0	0	0
AJLQ01000078.1.region001	GCA_000263875.1	6	11120	NRPS	NRPS	46289	1	BGC0000038	1249	8
AJLQ01000079.1.region001	GCA_000263875.1	6	11119	NRPS	NRPS	46120	1	BGC0000417	7545	100
AJLQ01000079.1.region002	GCA_000263875.1	6	9851	NRPS	NRPS	35886	1	BGC0001119	1448	6
AJLQ01000080.1.region001	GCA_000263875.1	6	77	NRPS	NRPS	3929	1	0	0	0
AJLQ01000081.1.region001	GCA_000263875.1	6	12734	NRPS	NRPS	7234	1	0	0	0
AJLQ01000095.1.region001	GCA_000263875.1	6	126	NRPS	NRPS	73747	0	BGC0001945	1924	10
AJLQ01000095.1.region002	GCA_000263875.1	6	5021	redox-cofactor	RiPPs	22743	0	BGC0000163	831	3
AJLQ01000099.1.region001	GCA_000263875.1	6	81	NRPS	NRPS	40098	1	0	0	0
AJLQ01000100.1.region001	GCA_000263875.1	6	82	NRPS	NRPS	40181	1	0	0	0
AJLQ01000100.1.region002	GCA_000263875.1	6	11103	NRPS	NRPS	50821	0	0	0	0
AJLQ01000101.1.region001	GCA_000263875.1	6	3829	NRPS	NRPS	85665	0	BGC0001975	6988	5
AJLQ01000102.1.region001	GCA_000263875.1	6	9447	NRPS	NRPS	6217	1	0	0	0
AJLQ01000104.1.region001	GCA_000263875.1	6	11130	NRP-metallophore+NRPS	Others	58180	0	BGC0000349	5864	57
AJLQ01000104.1.region002	GCA_000263875.1	6	119	butyrolactone	Others	10927	1	BGC0001065	1515	5
AJLQ01000108.1.region001	GCA_000263875.1	6	11128	NAPAA	NRPS	33891	0	0	0	0
AJLQ01000109.1.region001	GCA_000263875.1	6	14190	NRPS	NRPS	97229	0	BGC0001106	1406	12
AJLQ01000109.1.region002	GCA_000263875.1	6	95	NRPS	NRPS	32067	1	0	0	0
AJLQ01000116.1.region001	GCA_000263875.1	6	9649	T1PKS	PKSI	34903	1	0	0	0
AJLQ01000130.1.region001	GCA_000263875.1	6	92	RiPP-like	RiPPs	6028	1	0	0	0
AJLQ01000134.1.region001	GCA_000263875.1	6	93	NRPS	NRPS	4880	1	0	0	0
AJLQ01000135.1.region001	GCA_000263875.1	6	94	NRPS	NRPS	26290	1	0	0	0
AKKP01000003.1.region001	GCA_000280725.1	6	95	NRPS	NRPS	44422	0	0	0	0
AKKP01000004.1.region001	GCA_000280725.1	6	14190	NRPS	NRPS	99499	0	BGC0001106	1409	12
AKKP01000005.1.region001	GCA_000280725.1	6	9661	NRPS	NRPS	28421	1	0	0	0
AKKP01000007.1.region001	GCA_000280725.1	6	6490	NRPS	NRPS	3521	1	0	0	0
AKKP01000008.1.region001	GCA_000280725.1	6	10546	NRPS	NRPS	2876	1	0	0	0
AKKP01000009.1.region001	GCA_000280725.1	6	9834	NRPS	NRPS	3533	1	0	0	0
AKKP01000010.1.region001	GCA_000280725.1	6	101	NRPS	NRPS	23239	1	BGC0001101	1070	4
AKKP01000011.1.region001	GCA_000280725.1	6	102	NRPS-like	NRPS	21749	1	0	0	0
AKKP01000028.1.region001	GCA_000280725.1	6	103	betalactone	Others	25863	1	0	0	0
AKKP01000032.1.region001	GCA_000280725.1	6	10135	terpene	Terpene	20942	0	BGC0000664	1012	42
AKKP01000033.1.region001	GCA_000280725.1	6	10141	ectoine	Others	10399	0	BGC0000853	881	75
AKKP01000042.1.region001	GCA_000280725.1	6	60	NRPS	NRPS	24258	1	BGC0000315	1252	5
AKKP01000044.1.region001	GCA_000280725.1	6	9851	NRPS	NRPS	35119	1	BGC0001119	1447	6
AKKP01000044.1.region002	GCA_000280725.1	6	11119	NRPS	NRPS	46030	1	BGC0000417	7504	100
AKKP01000046.1.region001	GCA_000280725.1	6	11120	NRPS	NRPS	53468	0	BGC0000038	1245	8
AKKP01000046.1.region002	GCA_000280725.1	6	11121	RiPP-like	RiPPs	10807	0	0	0	0
AKKP01000046.1.region003	GCA_000280725.1	6	14366	butyrolactone	Others	10999	0	BGC0000171	1286	9
AKKP01000046.1.region004	GCA_000280725.1	6	11123	NRPS	NRPS	44530	0	0	0	0
AKKP01000056.1.region001	GCA_000280725.1	6	7929	betalactone	Others	38063	0	0	0	0
AKKP01000066.1.region001	GCA_000280725.1	6	114	RRE-containing	RiPPs	20300	0	0	0	0
AKKP01000070.1.region001	GCA_000280725.1	6	5247	betalactone	Others	14682	1	BGC0001922	454	5
AKKP01000081.1.region001	GCA_000280725.1	6	9649	T1PKS	PKSI	43288	0	0	0	0
AKKP01000081.1.region002	GCA_000280725.1	6	11127	T1PKS	PKSI	50584	0	BGC0001303	10068	10
AKKP01000085.1.region001	GCA_000280725.1	6	11128	NAPAA	NRPS	33891	0	0	0	0
AKKP01000088.1.region001	GCA_000280725.1	6	119	butyrolactone	Others	10906	0	BGC0001065	1517	5
AKKP01000088.1.region002	GCA_000280725.1	6	11130	NRP-metallophore+NRPS	Others	58192	0	BGC0000349	5851	57
AKKP01000088.1.region003	GCA_000280725.1	6	121	NRPS	NRPS	52065	1	0	0	0
AKKP01000090.1.region001	GCA_000280725.1	6	9663	NRPS	NRPS	30644	1	BGC0001760	750	14
AKKP01000101.1.region001	GCA_000280725.1	6	123	NRPS	NRPS	36126	1	0	0	0
AKKP01000104.1.region001	GCA_000280725.1	6	124	NRPS	NRPS	88886	1	BGC0001894	1603	12
AKKP01000109.1.region001	GCA_000280725.1	6	5021	redox-cofactor	RiPPs	22743	0	BGC0000163	833	3
AKKP01000109.1.region002	GCA_000280725.1	6	126	NRPS	NRPS	73726	0	BGC0001945	1921	10
AKKP01000125.1.region001	GCA_000280725.1	6	127	butyrolactone	Others	7616	1	0	0	0
AKKP01000126.1.region001	GCA_000280725.1	6	10144	terpene	Terpene	20816	0	BGC0001007	1561	15
AKKP01000131.1.region001	GCA_000280725.1	6	3230	NRPS	NRPS	2291	1	0	0	0
AKKP01000146.1.region001	GCA_000280725.1	6	9447	NRPS	NRPS	6201	1	0	0	0
CAPS01000009.1.region001	GCA_000333955.1	Singleton_7	3375	NRPS	NRPS	65800	0	BGC0000362	1066	5
CAPS01000016.1.region001	GCA_000333955.1	Singleton_7	4606	NRPS-like	NRPS	32509	1	0	0	0
CAPS01000018.1.region001	GCA_000333955.1	Singleton_7	3377	NRPS-like	NRPS	26712	1	BGC0000727	3118	20
CAPS01000020.1.region001	GCA_000333955.1	Singleton_7	3378	NRPS	NRPS	54640	0	0	0	0
CAPS01000030.1.region001	GCA_000333955.1	Singleton_7	10741	T1PKS	PKSI	42382	1	0	0	0
CAPS01000036.1.region001	GCA_000333955.1	Singleton_7	3380	NRPS	NRPS	26444	1	0	0	0
CAPS01000040.1.region001	GCA_000333955.1	Singleton_7	4584	NAPAA	NRPS	33966	0	0	0	0
CAPS01000069.1.region001	GCA_000333955.1	Singleton_7	14003	ectoine	Others	10399	0	BGC0000853	737	50
CAPS01000070.1.region001	GCA_000333955.1	Singleton_7	12791	butyrolactone	Others	10915	0	0	0	0
CAPS01000072.1.region001	GCA_000333955.1	Singleton_7	3854	terpene	Terpene	20966	1	BGC0001456	990	37
CAPS01000076.1.region001	GCA_000333955.1	Singleton_7	12793	NRPS-like	NRPS	40271	1	0	0	0
CAPS01000078.1.region001	GCA_000333955.1	Singleton_7	10166	NRPS	NRPS	32238	1	0	0	0
CAPS01000079.1.region001	GCA_000333955.1	Singleton_7	10737	NRPS	NRPS	4885	1	0	0	0
CAPS01000081.1.region001	GCA_000333955.1	Singleton_7	8169	terpene	Terpene	21053	0	BGC0001006	1546	16
CAPS01000106.1.region001	GCA_000333955.1	Singleton_7	3389	NRPS	NRPS	27437	1	0	0	0
CAPS01000107.1.region001	GCA_000333955.1	Singleton_7	3390	NRPS	NRPS	5990	1	BGC0001975	1532	5
CAPS01000108.1.region001	GCA_000333955.1	Singleton_7	3391	NRPS	NRPS	3385	1	0	0	0
CAPS01000109.1.region001	GCA_000333955.1	Singleton_7	3392	NRPS+redox-cofactor	Others	65857	1	BGC0001984	3757	16
CAPS01000112.1.region001	GCA_000333955.1	Singleton_7	3393	arylpolyene	Others	26628	1	0	0	0
CAPS01000121.1.region001	GCA_000333955.1	Singleton_7	3394	NRP-metallophore+NRPS	Others	63898	0	BGC0000300	2844	37
CAPS01000141.1.region001	GCA_000333955.1	Singleton_7	3395	NRPS-like	NRPS	10233	1	0	0	0
CAPS01000148.1.region001	GCA_000333955.1	Singleton_7	3396	NRPS	NRPS	2975	1	0	0	0
AODN01000004.1.region001	GCA_000341815.1	1	10237	NAPAA	NRPS	31669	1	0	0	0
AODN01000007.1.region001	GCA_000341815.1	1	6122	NRPS+terpene	Others	54286	0	BGC0001006	1540	16
AODN01000012.1.region001	GCA_000341815.1	1	11732	NRPS-like	NRPS	22722	1	BGC0000893	1006	17
AODN01000013.1.region001	GCA_000341815.1	1	12287	NRPS	NRPS	40171	1	BGC0001759	461	3
AODN01000017.1.region001	GCA_000341815.1	1	10239	RiPP-like	RiPPs	11931	1	BGC0001534	1383	100
AODN01000022.1.region001	GCA_000341815.1	1	12742	butyrolactone	Others	10888	0	0	0	0
AODN01000025.1.region001	GCA_000341815.1	1	6124	terpene	Terpene	20759	0	BGC0001456	667	25
AODN01000029.1.region001	GCA_000341815.1	1	12285	NRPS	NRPS	30017	1	BGC0001095	755	13
AODN01000030.1.region001	GCA_000341815.1	1	11257	lanthipeptide-class-iii	RiPPs	22583	0	0	0	0
AODN01000038.1.region001	GCA_000341815.1	1	12172	ectoine	Others	10399	0	BGC0000853	898	75
AODN01000038.1.region002	GCA_000341815.1	1	11731	NRPS-like	NRPS	32406	1	BGC0001065	797	2
AODN01000039.1.region001	GCA_000341815.1	1	5115	T1PKS	PKSI	44062	0	BGC0001070	2222	8
AODN01000039.1.region002	GCA_000341815.1	1	11254	T1PKS	PKSI	44944	0	0	0	0
AODN01000050.1.region001	GCA_000341815.1	1	11262	NRPS	NRPS	41985	1	0	0	0
AODN01000057.1.region001	GCA_000341815.1	1	12751	NRPS	NRPS	45137	1	0	0	0
AODN01000067.1.region001	GCA_000341815.1	1	6137	NRPS	NRPS	24036	1	0	0	0
AODN01000068.1.region001	GCA_000341815.1	1	11751	NRPS	NRPS	10190	1	0	0	0
AODN01000069.1.region001	GCA_000341815.1	1	10303	NRPS	NRPS	7618	1	0	0	0
AODN01000085.1.region001	GCA_000341815.1	1	12412	NRPS	NRPS	3210	1	0	0	0
AODN01000089.1.region001	GCA_000341815.1	1	10238	NRP-metallophore+NRPS	Others	58192	0	BGC0000349	5562	57
AODN01000095.1.region001	GCA_000341815.1	1	8619	NRP-metallophore+NRPS	Others	57935	0	BGC0000371	13727	100
AODN01000101.1.region001	GCA_000341815.1	1	12739	LAP	RiPPs	30097	0	BGC0001574	536	11
AOEX01000006.1.region001	GCA_000341965.1	3	10181	terpene	Terpene	20903	0	BGC0000664	988	42
AOEX01000016.1.region001	GCA_000341965.1	3	173	lanthipeptide-class-iv	RiPPs	22709	0	0	0	0
AOEX01000025.1.region001	GCA_000341965.1	3	174	betalactone	Others	31211	0	BGC0000268	626	3
AOEX01000029.1.region001	GCA_000341965.1	3	9966	NRPS	NRPS	23467	1	BGC0001975	2344	10
AOEX01000030.1.region001	GCA_000341965.1	3	11190	NRPS	NRPS	18799	1	BGC0001967	7569	10
AOEX01000031.1.region001	GCA_000341965.1	3	177	NRPS-like+betalactone	Others	42574	0	BGC0001456	950	25
AOEX01000034.1.region001	GCA_000341965.1	3	9180	NRPS	NRPS	23823	1	BGC0001095	764	13
AOEX01000038.1.region001	GCA_000341965.1	3	179	NRPS-like	NRPS	11463	1	BGC0000994	922	13
AOEX01000039.1.region001	GCA_000341965.1	3	9468	NRP-metallophore+NRPS	Others	64932	0	BGC0000371	1767	45
AOEX01000047.1.region001	GCA_000341965.1	3	8683	T1PKS	PKSI	44995	0	0	0	0
AOEX01000049.1.region001	GCA_000341965.1	3	9471	NRPS	NRPS	62029	0	BGC0000325	1075	27
AOEX01000057.1.region001	GCA_000341965.1	3	10491	redox-cofactor	RiPPs	16797	1	BGC0000163	792	3
AOEX01000061.1.region001	GCA_000341965.1	3	9980	NRPS-like	NRPS	42796	0	BGC0000340	579	11
AOEX01000061.1.region002	GCA_000341965.1	3	9979	T1PKS	PKSI	50559	0	BGC0001662	21088	25
AOEX01000063.1.region001	GCA_000341965.1	3	10191	NRPS	NRPS	64150	1	BGC0001967	5874	10
AOEX01000065.1.region001	GCA_000341965.1	3	8575	terpene	Terpene	21167	1	0	0	0
AOEX01000068.1.region001	GCA_000341965.1	3	9973	NRPS	NRPS	31053	1	BGC0000366	1527	11
AOEX01000070.1.region001	GCA_000341965.1	3	5855	NAPAA	NRPS	24191	1	0	0	0
AOEX01000071.1.region001	GCA_000341965.1	3	190	T1PKS	PKSI	4127	1	0	0	0
AOEX01000076.1.region001	GCA_000341965.1	3	191	NRPS	NRPS	1935	1	0	0	0
AOEX01000088.1.region001	GCA_000341965.1	3	8035	NRPS	NRPS	12683	1	BGC0001975	4796	7
AOEX01000094.1.region001	GCA_000341965.1	3	9970	NRPS	NRPS	42132	1	0	0	0
AOEX01000098.1.region001	GCA_000341965.1	3	10177	ectoine	Others	10396	1	BGC0000853	898	75
AOEX01000102.1.region001	GCA_000341965.1	3	9982	butyrolactone	Others	10954	1	0	0	0
AOEX01000105.1.region001	GCA_000341965.1	3	10192	terpene	Terpene	21110	1	BGC0001006	1568	16
ANGC02000001.1.region001	GCA_000347955.2	3	9468	NRP-metallophore+NRPS	Others	64982	0	BGC0000371	2091	54
ANGC02000002.1.region001	GCA_000347955.2	3	10181	terpene	Terpene	20903	0	BGC0000633	979	27
ANGC02000002.1.region002	GCA_000347955.2	3	8569	NRPS	NRPS	54820	0	0	0	0
ANGC02000002.1.region003	GCA_000347955.2	3	9980	NRPS-like	NRPS	42796	0	BGC0000340	581	11
ANGC02000002.1.region004	GCA_000347955.2	3	9979	T1PKS	PKSI	50548	0	BGC0001447	2650	5
ANGC02000003.1.region001	GCA_000347955.2	3	8575	terpene	Terpene	20250	0	0	0	0
ANGC02000003.1.region002	GCA_000347955.2	3	10177	ectoine	Others	10396	0	BGC0000853	894	75
ANGC02000003.1.region003	GCA_000347955.2	3	10192	terpene	Terpene	21125	0	BGC0001007	1571	15
ANGC02000003.1.region004	GCA_000347955.2	3	9471	NRPS	NRPS	45135	1	BGC0000893	1033	17
ANGC02000004.1.region001	GCA_000347955.2	3	9982	butyrolactone	Others	10939	0	0	0	0
ANGC02000004.1.region002	GCA_000347955.2	3	141	NRPS-like+betalactone	Others	39733	0	BGC0001456	950	25
ANGC02000004.1.region003	GCA_000347955.2	3	5375	NAPAA	NRPS	22932	1	0	0	0
ANGC02000006.1.region001	GCA_000347955.2	3	9180	NRPS	NRPS	29467	1	BGC0001103	1305	30
ANGC02000006.1.region002	GCA_000347955.2	3	10491	redox-cofactor	RiPPs	22825	0	BGC0000163	792	3
ANGC02000007.1.region001	GCA_000347955.2	3	5374	betalactone	Others	33457	0	0	0	0
ANGC02000009.1.region001	GCA_000347955.2	3	9970	NRPS	NRPS	41513	1	0	0	0
ANGC02000010.1.region001	GCA_000347955.2	3	8679	NRPS	NRPS	76850	1	BGC0001975	12862	7
ANGC02000016.1.region001	GCA_000347955.2	3	8683	T1PKS	PKSI	45040	0	0	0	0
ANGC02000024.1.region001	GCA_000347955.2	3	11190	NRPS	NRPS	17926	1	BGC0001967	7264	10
KB911544.1.region001	GCA_000383555.1	9	11834	NRPS	NRPS	25037	1	0	0	0
KB911544.1.region002	GCA_000383555.1	9	14082	terpene	Terpene	21119	0	BGC0001006	1541	16
KB911545.1.region001	GCA_000383555.1	9	12822	NRPS	NRPS	49993	0	0	0	0
KB911546.1.region001	GCA_000383555.1	9	13049	NAPAA	NRPS	34065	0	0	0	0
KB911547.1.region001	GCA_000383555.1	9	11647	NRPS+redox-cofactor	Others	131132	0	BGC0000893	481	11
KB911548.1.region001	GCA_000383555.1	9	11839	NRPS	NRPS	24996	1	BGC0000371	650	18
KB911549.1.region001	GCA_000383555.1	9	14083	ectoine	Others	10399	0	BGC0000853	752	50
KB911550.1.region001	GCA_000383555.1	9	13759	T1PKS	PKSI	45061	0	BGC0000151	827	8
KB911550.1.region002	GCA_000383555.1	9	13022	NRPS-like	NRPS	43324	0	BGC0001759	436	3
KB911550.1.region003	GCA_000383555.1	9	13086	NRPS	NRPS	44404	0	BGC0001114	921	10
KB911551.1.region001	GCA_000383555.1	9	14077	terpene	Terpene	20996	0	BGC0001666	754	7
KB911553.1.region001	GCA_000383555.1	9	13214	NRPS	NRPS	35240	1	0	0	0
KB911554.1.region001	GCA_000383555.1	9	13039	NRPS-like	NRPS	42592	0	0	0	0
KB911556.1.region001	GCA_000383555.1	9	13037	T1PKS	PKSI	43322	1	BGC0001759	4242	4
KB911558.1.region001	GCA_000383555.1	9	13822	betalactone	Others	27387	0	0	0	0
KB911562.1.region001	GCA_000383555.1	9	14026	NRPS	NRPS	31202	1	BGC0000893	878	11
KB911563.1.region001	GCA_000383555.1	9	14079	PKS-like+amglyccycl+betalactone	Others	59055	0	BGC0001095	744	13
KB911566.1.region001	GCA_000383555.1	9	12799	NRPS-like	NRPS	21860	1	BGC0001767	1257	38
KB911568.1.region001	GCA_000383555.1	9	14073	NRPS	NRPS	22379	1	BGC0001767	845	23
KB911571.1.region001	GCA_000383555.1	9	13887	NRPS	NRPS	9872	1	0	0	0
APMY01000009.1.region001	GCA_000389715.1	18	14332	NAPAA	NRPS	25588	1	0	0	0
APMY01000014.1.region001	GCA_000389715.1	18	10135	terpene	Terpene	20939	0	BGC0000633	710	18
APMY01000039.1.region001	GCA_000389715.1	18	316	redox-cofactor	RiPPs	22779	1	0	0	0
APMY01000050.1.region001	GCA_000389715.1	18	567	T1PKS	PKSI	19377	1	BGC0000133	511	5
APMY01000059.1.region001	GCA_000389715.1	18	559	RiPP-like	RiPPs	10822	0	0	0	0
APMY01000063.1.region001	GCA_000389715.1	18	319	T1PKS	PKSI	45034	0	0	0	0
APMY01000067.1.region001	GCA_000389715.1	18	4088	ectoine	Others	10402	0	BGC0000853	914	75
APMY01000068.1.region001	GCA_000389715.1	18	564	NRPS	NRPS	45536	1	BGC0000893	792	11
APMY01000070.1.region001	GCA_000389715.1	18	322	bottromycin+RiPP-like	RiPPs	27392	1	BGC0000151	388	8
APMY01000078.1.region001	GCA_000389715.1	18	323	NRPS	NRPS	38362	1	0	0	0
APMY01000093.1.region001	GCA_000389715.1	18	557	NRPS+NRPS-like	NRPS	73870	0	BGC0001039	838	7
APMY01000109.1.region001	GCA_000389715.1	18	10144	terpene	Terpene	21260	1	BGC0001006	1552	16
APMY01000114.1.region001	GCA_000389715.1	18	326	RiPP-like	RiPPs	9614	1	0	0	0
APMY01000118.1.region001	GCA_000389715.1	18	327	butyrolactone	Others	10921	1	0	0	0
CP003761.1.region001	GCA_000454045.1	1	14743	LAP	RiPPs	30105	0	BGC0001574	541	11
CP003761.1.region002	GCA_000454045.1	1	11254	T1PKS	PKSI	44410	0	0	0	0
CP003761.1.region003	GCA_000454045.1	1	5115	T1PKS	PKSI	46111	0	BGC0001070	2219	8
CP003761.1.region004	GCA_000454045.1	1	10237	NAPAA	NRPS	33894	0	0	0	0
CP003761.1.region005	GCA_000454045.1	1	14742	NRP-metallophore+NRPS	Others	57968	0	BGC0000349	5548	57
CP003761.1.region006	GCA_000454045.1	1	12286	redox-cofactor	RiPPs	22798	0	BGC0000163	832	3
CP003761.1.region007	GCA_000454045.1	1	6087	NRPS	NRPS	85376	0	BGC0001975	2944	7
CP003761.1.region008	GCA_000454045.1	1	9152	NRPS-like	NRPS	41992	0	BGC0001065	804	2
CP003761.1.region009	GCA_000454045.1	1	11236	NRP-metallophore+NRPS	Others	57935	0	BGC0000371	13703	100
CP003761.1.region010	GCA_000454045.1	1	6122	NRPS+terpene	Others	52922	0	BGC0001006	1541	16
CP003761.1.region011	GCA_000454045.1	1	11242	NRPS+RRE-containing	Others	62891	0	BGC0000325	1073	27
CP003761.1.region012	GCA_000454045.1	1	9156	NRPS	NRPS	153542	0	BGC0000100	581	5
CP003761.1.region013	GCA_000454045.1	1	6142	terpene	Terpene	20945	0	BGC0000664	954	42
CP003761.1.region014	GCA_000454045.1	1	6141	ectoine	Others	10399	0	BGC0000853	897	75
CP003761.1.region015	GCA_000454045.1	1	11258	butyrolactone	Others	10888	0	0	0	0
CP003761.1.region016	GCA_000454045.1	1	3195	PKS-like+amglyccycl	Others	41029	0	BGC0000691	704	7
CP003761.1.region017	GCA_000454045.1	1	11257	lanthipeptide-class-iii	RiPPs	22583	0	0	0	0
CP003761.1.region018	GCA_000454045.1	1	9144	RiPP-like	RiPPs	11931	0	BGC0001534	1380	100
CM002177.1.region001	GCA_000470885.1	3	5855	NAPAA	NRPS	23958	1	0	0	0
CM002177.1.region002	GCA_000470885.1	3	4637	NRPS-like+betalactone	Others	42020	0	0	0	0
CM002177.1.region003	GCA_000470885.1	3	4959	NRP-metallophore+NRPS	Others	68105	0	BGC0000371	2097	54
CM002177.1.region004	GCA_000470885.1	3	4639	T3PKS	PKSother	41140	0	BGC0000282	1050	100
CM002177.1.region005	GCA_000470885.1	3	5882	terpene	Terpene	19634	0	0	0	0
CM002177.1.region006	GCA_000470885.1	3	10177	ectoine	Others	10396	0	BGC0000853	900	75
CM002177.1.region007	GCA_000470885.1	3	10192	terpene	Terpene	20452	0	BGC0001006	1560	16
CM002177.1.region008	GCA_000470885.1	3	5734	NRPS	NRPS	61356	0	BGC0000325	1058	27
CM002177.1.region009	GCA_000470885.1	3	5886	T1PKS	PKSI	49610	0	BGC0001580	1818	5
CM002177.1.region010	GCA_000470885.1	3	5887	NRPS-like	NRPS	40715	0	BGC0000340	585	11
CM002177.1.region011	GCA_000470885.1	3	5737	NRPS	NRPS	53647	0	BGC0001975	2560	5
CM002177.1.region012	GCA_000470885.1	3	3999	terpene	Terpene	20903	0	BGC0000664	970	42
CM002177.1.region013	GCA_000470885.1	3	3743	NRPS	NRPS	89554	0	BGC0001967	7011	10
CM002177.1.region014	GCA_000470885.1	3	5740	redox-cofactor	RiPPs	22825	0	BGC0001523	410	8
CM002177.1.region015	GCA_000470885.1	3	3745	NRPS	NRPS	60800	0	0	0	0
CM002177.1.region016	GCA_000470885.1	3	5742	betalactone	Others	29385	0	0	0	0
CM002177.1.region017	GCA_000470885.1	3	12574	butyrolactone	Others	10939	0	0	0	0
CM002177.1.region018	GCA_000470885.1	3	5595	furan+T1PKS	Others	60497	0	BGC0000914	813	14
CM002177.1.region019	GCA_000470885.1	3	5854	NRPS	NRPS	53830	0	BGC0002009	1128	5
AXVF01000006.1.region001	GCA_000482405.1	5	9341	NRPS-like	NRPS	29544	1	0	0	0
KI519398.1.region001	GCA_000482405.1	5	13307	NAPAA	NRPS	33951	0	0	0	0
KI519398.1.region002	GCA_000482405.1	5	13294	LAP+NRPS	Others	52803	0	BGC0000125	1110	11
KI519398.1.region003	GCA_000482405.1	5	13308	T1PKS	PKSI	45040	0	0	0	0
KI519398.1.region004	GCA_000482405.1	5	13687	RiPP-like	RiPPs	10840	0	0	0	0
KI519398.1.region005	GCA_000482405.1	5	13179	phosphonate	Others	10867	0	0	0	0
KI519398.1.region006	GCA_000482405.1	5	8175	NRPS-like	NRPS	40806	0	0	0	0
KI519398.1.region007	GCA_000482405.1	5	11385	NRPS	NRPS	49475	0	BGC0000769	1058	7
KI519398.1.region008	GCA_000482405.1	5	13181	NRP-metallophore+NRPS	Others	62522	0	BGC0000300	2846	37
KI519398.1.region009	GCA_000482405.1	5	13192	NRPS-like+arylpolyene	Others	59107	0	BGC0000699	499	6
KI519398.1.region010	GCA_000482405.1	5	13300	redox-cofactor+NRPS	Others	110231	0	0	0	0
KI519398.1.region011	GCA_000482405.1	5	8169	terpene	Terpene	19504	0	BGC0001006	1542	16
KI519398.1.region012	GCA_000482405.1	5	8168	NRPS	NRPS	66754	0	BGC0000893	872	11
KI519398.1.region013	GCA_000482405.1	5	13311	NRPS-like	NRPS	43546	0	0	0	0
KI519398.1.region014	GCA_000482405.1	5	8159	terpene	Terpene	20981	0	BGC0001456	1017	37
KI519398.1.region015	GCA_000482405.1	5	13305	butyrolactone	Others	10915	0	0	0	0
KI519398.1.region016	GCA_000482405.1	5	8161	ectoine	Others	10399	0	BGC0000853	743	50
BAWF01000001.1.region001	GCA_000583735.1	6	11120	NRPS	NRPS	53896	0	BGC0000038	1247	8
BAWF01000001.1.region002	GCA_000583735.1	6	11121	RiPP-like	RiPPs	10807	0	0	0	0
BAWF01000001.1.region003	GCA_000583735.1	6	14366	butyrolactone	Others	10999	0	BGC0000171	1262	9
BAWF01000001.1.region004	GCA_000583735.1	6	11123	NRPS	NRPS	44527	0	0	0	0
BAWF01000002.1.region001	GCA_000583735.1	6	10141	ectoine	Others	10399	0	BGC0000853	900	75
BAWF01000003.1.region001	GCA_000583735.1	6	10135	terpene	Terpene	20942	0	BGC0000633	789	18
BAWF01000005.1.region001	GCA_000583735.1	6	5693	NRPS+NRPS-like	NRPS	50320	0	BGC0001214	723	8
BAWF01000006.1.region001	GCA_000583735.1	6	336	hglE-KS	PKSother	46363	0	0	0	0
BAWF01000007.1.region001	GCA_000583735.1	6	9649	T1PKS	PKSI	44950	0	0	0	0
BAWF01000010.1.region001	GCA_000583735.1	6	11127	T1PKS	PKSI	50575	0	BGC0001303	10085	10
BAWF01000013.1.region001	GCA_000583735.1	6	5213	NRPS	NRPS	65659	0	BGC0000052	1115	7
BAWF01000014.1.region001	GCA_000583735.1	6	3803	NRP-metallophore+NRPS	Others	60395	0	BGC0000371	1766	45
BAWF01000015.1.region001	GCA_000583735.1	6	9851	NRPS	NRPS	35094	1	BGC0001119	1447	6
BAWF01000015.1.region002	GCA_000583735.1	6	6260	NRPS	NRPS	47083	0	BGC0000417	7218	100
BAWF01000016.1.region001	GCA_000583735.1	6	7929	betalactone	Others	37220	0	BGC0000081	146	1
BAWF01000018.1.region001	GCA_000583735.1	6	344	NRPS	NRPS	31951	1	BGC0000254	490	10
BAWF01000019.1.region001	GCA_000583735.1	6	345	NRPS	NRPS	22455	1	0	0	0
BAWF01000023.1.region001	GCA_000583735.1	6	3838	NRPS	NRPS	48912	1	BGC0001106	1382	12
BAWF01000023.1.region002	GCA_000583735.1	6	95	NRPS	NRPS	28781	1	0	0	0
BAWF01000027.1.region001	GCA_000583735.1	6	3829	NRPS	NRPS	93513	0	BGC0001760	746	14
BAWF01000030.1.region001	GCA_000583735.1	6	349	NRPS	NRPS	21705	1	0	0	0
BAWF01000033.1.region001	GCA_000583735.1	6	11125	RiPP-like	RiPPs	10846	0	0	0	0
BAWF01000035.1.region001	GCA_000583735.1	6	351	butyrolactone	Others	10927	0	0	0	0
BAWF01000036.1.region001	GCA_000583735.1	6	10909	NRPS	NRPS	35402	1	BGC0001894	895	9
BAWF01000047.1.region001	GCA_000583735.1	6	9854	T1PKS+terpene	Others	54250	1	BGC0001006	1561	16
BAWF01000056.1.region001	GCA_000583735.1	6	354	NRPS-like	NRPS	21549	1	0	0	0
BAWF01000065.1.region001	GCA_000583735.1	6	355	NRPS-like	NRPS	22074	1	BGC0000806	518	3
BAWF01000076.1.region001	GCA_000583735.1	6	60	NRPS	NRPS	22462	1	0	0	0
BAWF01000078.1.region001	GCA_000583735.1	6	357	NRPS+NRPS-like	NRPS	19401	1	0	0	0
BAWF01000086.1.region001	GCA_000583735.1	6	10920	NRPS	NRPS	11725	1	0	0	0
BAWF01000089.1.region001	GCA_000583735.1	6	359	NRPS	NRPS	9721	1	0	0	0
BAWF01000093.1.region001	GCA_000583735.1	6	9852	NRP-metallophore+NRPS	Others	58135	0	BGC0000349	5856	57
BAWF01000093.1.region002	GCA_000583735.1	6	9848	butyrolactone	Others	10906	0	BGC0000093	454	2
BAWF01000093.1.region003	GCA_000583735.1	6	11128	NAPAA	NRPS	33891	0	0	0	0
BAWF01000094.1.region001	GCA_000583735.1	6	10526	betalactone	Others	24893	0	0	0	0
BAWF01000095.1.region001	GCA_000583735.1	6	10908	NRPS	NRPS	58168	0	0	0	0
BAWF01000096.1.region001	GCA_000583735.1	6	365	NRPS	NRPS	32553	1	BGC0001785	862	4
BAWF01000096.1.region002	GCA_000583735.1	6	9657	redox-cofactor	RiPPs	22743	0	BGC0000163	835	3
BAWF01000096.1.region003	GCA_000583735.1	6	126	NRPS	NRPS	73714	0	BGC0001945	1931	10
BAWF01000101.1.region001	GCA_000583735.1	6	368	RRE-containing	RiPPs	6918	1	0	0	0
BAWF01000113.1.region001	GCA_000583735.1	6	10548	NRPS	NRPS	2168	1	0	0	0
BAWF01000114.1.region001	GCA_000583735.1	6	370	NRPS	NRPS	2152	1	0	0	0
BAWF01000116.1.region001	GCA_000583735.1	6	371	NRPS	NRPS	1879	1	0	0	0
JMLQ01000001.1.region001	GCA_000686025.1	4	7423	NRPS	NRPS	50506	0	BGC0000291	326	3
JMLQ01000001.1.region002	GCA_000686025.1	4	7422	NRPS-like	NRPS	43552	0	BGC0001615	1198	42
JMLQ01000002.1.region001	GCA_000686025.1	4	7670	NRPS	NRPS	85089	0	0	0	0
JMLQ01000002.1.region002	GCA_000686025.1	4	7289	NRPS	NRPS	57622	0	0	0	0
JMLQ01000003.1.region001	GCA_000686025.1	4	8186	terpene	Terpene	20999	0	BGC0001006	1538	16
JMLQ01000003.1.region002	GCA_000686025.1	4	7674	NRPS	NRPS	53527	0	BGC0000033	890	2
JMLQ01000004.1.region001	GCA_000686025.1	4	7678	ectoine	Others	10399	0	BGC0000853	746	50
JMLQ01000004.1.region002	GCA_000686025.1	4	5631	terpene	Terpene	20993	0	BGC0000633	741	18
JMLQ01000005.1.region001	GCA_000686025.1	4	7292	T3PKS	PKSother	41041	0	BGC0000806	350	3
JMLQ01000007.1.region001	GCA_000686025.1	4	7418	NAPAA+betalactone	Others	56626	0	BGC0000052	1126	7
JMLQ01000010.1.region001	GCA_000686025.1	4	7664	NRP-metallophore+NRPS	Others	56422	1	BGC0000349	4522	42
JMLQ01000012.1.region001	GCA_000686025.1	4	10396	redox-cofactor	RiPPs	22883	0	0	0	0
JMLQ01000016.1.region001	GCA_000686025.1	4	5626	T1PKS	PKSI	41364	1	0	0	0
JMLO01000001.1.region001	GCA_000686785.1	15	8189	NRPS	NRPS	66775	0	BGC0001597	615	5
JMLO01000001.1.region002	GCA_000686785.1	15	8191	T1PKS	PKSI	50605	0	BGC0000609	894	4
JMLO01000001.1.region003	GCA_000686785.1	15	9405	terpene	Terpene	13425	1	0	0	0
JMLO01000002.1.region001	GCA_000686785.1	15	9400	ectoine	Others	10399	0	BGC0000853	902	75
JMLO01000003.1.region001	GCA_000686785.1	15	510	NRPS	NRPS	67462	0	BGC0000268	1304	3
JMLO01000003.1.region002	GCA_000686785.1	15	14263	NRPS-like	NRPS	32062	1	BGC0000382	881	21
JMLO01000004.1.region001	GCA_000686785.1	15	14204	butyrolactone	Others	10813	0	0	0	0
JMLO01000004.1.region002	GCA_000686785.1	15	14205	NAPAA	NRPS	33891	0	0	0	0
JMLO01000005.1.region001	GCA_000686785.1	15	11699	NRPS	NRPS	22348	1	BGC0001065	558	2
JMLO01000005.1.region002	GCA_000686785.1	15	14265	redox-cofactor	RiPPs	22743	0	0	0	0
JMLO01000013.1.region001	GCA_000686785.1	15	14646	NRPS	NRPS	111311	1	BGC0000081	1261	1
JMLO01000015.1.region001	GCA_000686785.1	15	14207	NRPS	NRPS	58687	0	BGC0000111	1205	21
JMLO01000016.1.region001	GCA_000686785.1	15	11703	butyrolactone+T1PKS	Others	48288	1	0	0	0
JMLO01000016.1.region002	GCA_000686785.1	15	508	RiPP-like	RiPPs	10804	0	0	0	0
JMLO01000019.1.region001	GCA_000686785.1	15	503	NAPAA	NRPS	34035	0	BGC0000368	889	11
JMLO01000020.1.region001	GCA_000686785.1	15	14654	T1PKS	PKSI	44992	0	BGC0000339	779	11
JMLO01000024.1.region001	GCA_000686785.1	15	14271	terpene	Terpene	20948	0	BGC0000664	1004	42
JMLO01000033.1.region001	GCA_000686785.1	15	11708	betalactone	Others	30695	0	0	0	0
JMLO01000038.1.region001	GCA_000686785.1	15	11709	NRPS	NRPS	38033	1	BGC0001975	3316	5
JMLO01000040.1.region001	GCA_000686785.1	15	11710	NRPS	NRPS	37329	1	BGC0001975	4861	7
JMLO01000043.1.region001	GCA_000686785.1	15	11711	NRPS	NRPS	25824	1	0	0	0
JMLO01000046.1.region001	GCA_000686785.1	15	11712	NRPS	NRPS	17831	1	0	0	0
JMLO01000051.1.region001	GCA_000686785.1	15	11713	NRPS	NRPS	8401	1	0	0	0
JMLO01000054.1.region001	GCA_000686785.1	15	14657	NRPS	NRPS	6474	1	0	0	0
JMLO01000059.1.region001	GCA_000686785.1	15	11715	NRPS	NRPS	3022	1	0	0	0
KK366015.1.region001	GCA_000686785.1	15	6284	NRP-metallophore+NRPS	Others	58337	0	BGC0000349	6015	57
JOIL01000001.1.region001	GCA_000719985.1	1	10238	NRP-metallophore+NRPS	Others	58192	0	BGC0000349	5541	57
JOIL01000001.1.region002	GCA_000719985.1	1	10237	NAPAA	NRPS	31797	1	0	0	0
JOIL01000002.1.region001	GCA_000719985.1	1	11731	NRPS-like	NRPS	42253	0	BGC0001065	796	2
JOIL01000002.1.region002	GCA_000719985.1	1	11732	NRPS-like	NRPS	22249	1	BGC0000893	1014	17
JOIL01000004.1.region001	GCA_000719985.1	1	12285	NRPS	NRPS	31064	1	BGC0001095	754	13
JOIL01000004.1.region002	GCA_000719985.1	1	12286	redox-cofactor	RiPPs	22798	0	BGC0000163	832	3
JOIL01000005.1.region001	GCA_000719985.1	1	11263	NRP-metallophore+NRPS	Others	57941	0	BGC0000371	13719	100
JOIL01000006.1.region001	GCA_000719985.1	1	5115	T1PKS	PKSI	44047	0	BGC0001070	2221	8
JOIL01000006.1.region002	GCA_000719985.1	1	11254	T1PKS	PKSI	44899	0	0	0	0
JOIL01000006.1.region003	GCA_000719985.1	1	12281	LAP	RiPPs	25465	1	BGC0001574	539	11
JOIL01000008.1.region001	GCA_000719985.1	1	11257	lanthipeptide-class-iii	RiPPs	22583	0	0	0	0
JOIL01000010.1.region001	GCA_000719985.1	1	5102	NRPS+RRE-containing	Others	62900	0	BGC0000325	1082	27
JOIL01000010.1.region002	GCA_000719985.1	1	6122	NRPS+terpene	Others	54286	0	BGC0001006	1540	16
JOIL01000011.1.region001	GCA_000719985.1	1	12283	butyrolactone	Others	10888	0	0	0	0
JOIL01000012.1.region001	GCA_000719985.1	1	12172	ectoine	Others	10399	0	BGC0000853	814	75
JOIL01000014.1.region001	GCA_000719985.1	1	12287	NRPS	NRPS	32243	1	BGC0001759	461	3
JOIL01000019.1.region001	GCA_000719985.1	1	6124	terpene	Terpene	20945	0	BGC0001456	714	25
JOIL01000020.1.region001	GCA_000719985.1	1	6143	NRPS	NRPS	56122	0	BGC0000100	481	5
JOIL01000025.1.region001	GCA_000719985.1	1	5396	NRPS	NRPS	44407	0	BGC0000877	421	5
JOIL01000027.1.region001	GCA_000719985.1	1	10239	RiPP-like	RiPPs	11931	1	BGC0001534	1375	100
JOIL01000044.1.region001	GCA_000719985.1	1	12142	phenazine	Others	20384	1	BGC0000936	1759	85
JOIL01000051.1.region001	GCA_000719985.1	1	11250	NRPS	NRPS	13958	1	BGC0001975	5026	5
JOIL01000056.1.region001	GCA_000719985.1	1	11751	NRPS	NRPS	10472	1	0	0	0
JOIL01000060.1.region001	GCA_000719985.1	1	10303	NRPS	NRPS	8446	1	0	0	0
JOIL01000061.1.region001	GCA_000719985.1	1	11753	NRPS	NRPS	6734	1	0	0	0
JOIL01000062.1.region001	GCA_000719985.1	1	6140	NRPS	NRPS	6498	1	0	0	0
CP008947.1.region001	GCA_000736435.1	6	3792	NRPS	NRPS	50702	0	0	0	0
CP008947.1.region002	GCA_000736435.1	6	5695	NRPS	NRPS	46368	0	0	0	0
CP008947.1.region003	GCA_000736435.1	6	3221	betalactone	Others	29858	0	BGC0001533	654	5
CP008947.1.region004	GCA_000736435.1	6	3838	NRPS	NRPS	96992	0	BGC0001106	1416	12
CP008947.1.region005	GCA_000736435.1	6	4094	T1PKS+terpene	Others	53888	0	BGC0001007	1561	15
CP008947.1.region006	GCA_000736435.1	6	126	NRPS	NRPS	73000	0	BGC0001945	1931	10
CP008947.1.region007	GCA_000736435.1	6	9657	redox-cofactor	RiPPs	22743	0	BGC0000163	833	3
CP008947.1.region008	GCA_000736435.1	6	6264	NRPS	NRPS	64622	0	BGC0001785	862	4
CP008947.1.region009	GCA_000736435.1	6	10908	NRPS	NRPS	56228	0	0	0	0
CP008947.1.region010	GCA_000736435.1	6	10909	NRPS	NRPS	47898	0	BGC0001894	1122	15
CP008947.1.region011	GCA_000736435.1	6	3829	NRPS	NRPS	92510	0	BGC0001760	746	14
CP008947.1.region012	GCA_000736435.1	6	3803	NRP-metallophore+NRPS	Others	58856	0	BGC0000371	1775	45
CP008947.1.region013	GCA_000736435.1	6	9852	NRP-metallophore+NRPS	Others	58133	0	BGC0000349	5794	57
CP008947.1.region014	GCA_000736435.1	6	119	butyrolactone	Others	10038	0	BGC0001065	1033	4
CP008947.1.region015	GCA_000736435.1	6	11128	NAPAA	NRPS	33891	0	0	0	0
CP008947.1.region016	GCA_000736435.1	6	11127	T1PKS	PKSI	50015	0	BGC0001303	10098	10
CP008947.1.region017	GCA_000736435.1	6	9649	T1PKS	PKSI	44968	0	0	0	0
CP008947.1.region018	GCA_000736435.1	6	11125	RiPP-like	RiPPs	9837	0	0	0	0
CP008947.1.region019	GCA_000736435.1	6	5213	NRPS	NRPS	65072	0	BGC0000052	1118	7
CP008947.1.region020	GCA_000736435.1	6	7929	betalactone	Others	38064	0	0	0	0
CP008947.1.region021	GCA_000736435.1	6	11123	NRPS	NRPS	42140	0	0	0	0
CP008947.1.region022	GCA_000736435.1	6	14366	butyrolactone	Others	10999	0	BGC0000171	1273	9
CP008947.1.region023	GCA_000736435.1	6	11121	RiPP-like	RiPPs	10807	0	0	0	0
CP008947.1.region024	GCA_000736435.1	6	11120	NRPS	NRPS	53890	0	BGC0000038	1257	8
CP008947.1.region025	GCA_000736435.1	6	11119	NRPS	NRPS	44740	0	BGC0000417	7236	100
CP008947.1.region026	GCA_000736435.1	6	4462	NRPS	NRPS	65964	0	BGC0001975	4318	7
CP008947.1.region027	GCA_000736435.1	6	10141	ectoine	Others	10399	0	BGC0000853	899	75
CP008947.1.region028	GCA_000736435.1	6	10135	terpene	Terpene	20942	0	BGC0000664	1015	42
CP008948.1.region001	GCA_000736435.1	6	127	butyrolactone	Others	10927	0	0	0	0
CP008949.1.region001	GCA_000736435.1	6	3821	butyrolactone	Others	10927	0	0	0	0
CP008950.1.region001	GCA_000736435.1	6	3822	NRPS	NRPS	29791	1	BGC0001435	569	8
CP008951.1.region001	GCA_000736435.1	6	3823	betalactone	Others	27266	0	BGC0000216	507	5
JOKB01000006.1.region001	GCA_000759005.1	9	14014	NRPS-like	NRPS	21881	1	BGC0000401	730	33
JOKB01000008.1.region001	GCA_000759005.1	9	13037	T1PKS	PKSI	46516	0	BGC0001759	4932	7
JOKB01000010.1.region001	GCA_000759005.1	9	13874	NRPS-like	NRPS	39756	1	0	0	0
JOKB01000014.1.region001	GCA_000759005.1	9	14015	NRPS	NRPS	49840	0	BGC0000162	440	4
JOKB01000015.1.region001	GCA_000759005.1	9	12799	NRP-metallophore+NRPS	Others	25233	1	BGC0001211	1444	40
JOKB01000019.1.region001	GCA_000759005.1	9	11760	NAPAA	NRPS	28898	1	0	0	0
JOKB01000025.1.region001	GCA_000759005.1	9	14077	terpene	Terpene	20996	0	BGC0000664	954	42
JOKB01000028.1.region001	GCA_000759005.1	9	13876	RiPP-like	RiPPs	10810	1	0	0	0
JOKB01000028.1.region002	GCA_000759005.1	9	11763	NRPS-like	NRPS	42263	0	0	0	0
JOKB01000028.1.region003	GCA_000759005.1	9	13214	NRPS	NRPS	54706	0	0	0	0
JOKB01000029.1.region001	GCA_000759005.1	9	14083	ectoine	Others	10399	0	BGC0000853	751	50
JOKB01000036.1.region001	GCA_000759005.1	9	13211	NRPS	NRPS	18969	1	BGC0001767	910	30
JOKB01000041.1.region001	GCA_000759005.1	9	13052	NRPS	NRPS	41803	1	BGC0000893	881	11
JOKB01000045.1.region001	GCA_000759005.1	9	13950	T1PKS	PKSI	35868	1	0	0	0
JOKB01000045.1.region002	GCA_000759005.1	9	13949	NRPS	NRPS	24415	1	BGC0001443	3180	44
JOKB01000057.1.region001	GCA_000759005.1	9	11770	NRPS	NRPS	25078	1	BGC0001968	1299	9
JOKB01000057.1.region002	GCA_000759005.1	9	13438	butyrolactone	Others	10972	0	0	0	0
JOKB01000058.1.region001	GCA_000759005.1	9	13759	T1PKS	PKSI	43729	1	BGC0000151	577	8
JOKB01000059.1.region001	GCA_000759005.1	9	11773	betalactone	Others	25404	0	BGC0001095	743	13
JOKB01000064.1.region001	GCA_000759005.1	9	11774	NRPS+NRPS-like	NRPS	7257	1	0	0	0
JOKB01000065.1.region001	GCA_000759005.1	9	11775	PKS-like+amglyccycl	Others	41038	0	0	0	0
JOKB01000065.1.region002	GCA_000759005.1	9	14082	terpene	Terpene	21119	0	BGC0001006	1542	16
JOKB01000065.1.region003	GCA_000759005.1	9	11834	NRPS	NRPS	23608	1	0	0	0
JOKB01000066.1.region001	GCA_000759005.1	9	11647	NRPS+redox-cofactor	Others	142464	1	BGC0000893	471	11
JOKB01000066.1.region002	GCA_000759005.1	9	13823	betalactone	Others	27254	0	BGC0000279	462	4
JMEY01000005.1.region001	GCA_000760675.1	5	11555	NAPAA	NRPS	33945	0	0	0	0
JMEY01000005.1.region002	GCA_000760675.1	5	11371	LAP	RiPPs	23515	0	BGC0001574	490	11
JMEY01000005.1.region003	GCA_000760675.1	5	13192	NRPS-like+arylpolyene	Others	61018	0	BGC0000699	499	6
JMEY01000006.1.region001	GCA_000760675.1	5	13950	T1PKS	PKSI	35872	1	0	0	0
JMEY01000009.1.region001	GCA_000760675.1	5	13438	butyrolactone	Others	10972	0	0	0	0
JMEY01000009.1.region002	GCA_000760675.1	5	11770	NRPS	NRPS	24361	1	BGC0001214	893	12
JMEY01000011.1.region001	GCA_000760675.1	5	13692	T1PKS	PKSI	46441	0	BGC0001759	5597	11
JMEY01000015.1.region001	GCA_000760675.1	5	11326	NRPS	NRPS	4063	1	0	0	0
JMEY01000016.1.region001	GCA_000760675.1	5	11675	NRPS-like	NRPS	1280	1	0	0	0
JMEY01000017.1.region001	GCA_000760675.1	5	11378	NRPS	NRPS	5036	1	0	0	0
JMEY01000019.1.region001	GCA_000760675.1	5	13775	NRPS	NRPS	88662	0	0	0	0
JMEY01000023.1.region001	GCA_000760675.1	5	8169	terpene	Terpene	21143	0	BGC0001006	1542	16
JMEY01000023.1.region002	GCA_000760675.1	5	13310	NRPS	NRPS	56966	1	BGC0000033	896	2
JMEY01000028.1.region001	GCA_000760675.1	5	11568	NRPS-like	NRPS	42733	0	BGC0000893	4253	52
JMEY01000029.1.region001	GCA_000760675.1	5	13311	NRPS-like	NRPS	43546	0	0	0	0
JMEY01000030.1.region001	GCA_000760675.1	5	3263	butyrolactone	Others	11026	1	0	0	0
JMEY01000031.1.region001	GCA_000760675.1	5	13308	T1PKS	PKSI	45040	0	0	0	0
JMEY01000031.1.region002	GCA_000760675.1	5	3323	NRPS	NRPS	49861	0	0	0	0
JMEY01000033.1.region001	GCA_000760675.1	5	13181	NRP-metallophore+NRPS	Others	62531	0	BGC0000300	2852	37
JMEY01000033.1.region002	GCA_000760675.1	5	13687	RiPP-like	RiPPs	10840	0	0	0	0
JMEY01000033.1.region003	GCA_000760675.1	5	13179	phosphonate	Others	10861	0	0	0	0
JMEY01000033.1.region004	GCA_000760675.1	5	8175	NRPS-like	NRPS	40319	0	0	0	0
JMEY01000033.1.region005	GCA_000760675.1	5	11577	betalactone+NRPS	Others	52859	0	BGC0000125	1108	11
JMEY01000034.1.region001	GCA_000760675.1	5	8159	terpene	Terpene	20981	0	BGC0001456	1017	37
JMEY01000034.1.region002	GCA_000760675.1	5	13305	butyrolactone	Others	10915	0	0	0	0
JMEY01000034.1.region003	GCA_000760675.1	5	8161	ectoine	Others	10399	0	BGC0000853	743	50
JMEY01000034.1.region004	GCA_000760675.1	5	11581	redox-cofactor	RiPPs	23939	0	0	0	0
JMFD01000002.1.region001	GCA_000760685.1	14	4602	lanthipeptide-class-i	RiPPs	37164	0	BGC0000883	533	10
JMFD01000003.1.region001	GCA_000760685.1	14	4606	NRPS-like	NRPS	42541	0	0	0	0
JMFD01000003.1.region002	GCA_000760685.1	14	4605	phosphonate	Others	10867	0	0	0	0
JMFD01000004.1.region001	GCA_000760685.1	14	14003	ectoine	Others	10399	0	BGC0000853	743	50
JMFD01000004.1.region002	GCA_000760685.1	14	12791	butyrolactone	Others	10915	0	0	0	0
JMFD01000006.1.region001	GCA_000760685.1	14	4603	NRPS	NRPS	41982	1	0	0	0
JMFD01000006.1.region002	GCA_000760685.1	14	12783	RiPP-like	RiPPs	5848	1	0	0	0
JMFD01000012.1.region001	GCA_000760685.1	14	10737	NRPS	NRPS	5036	1	0	0	0
JMFD01000013.1.region001	GCA_000760685.1	14	8169	terpene	Terpene	21146	0	BGC0001006	1544	16
JMFD01000013.1.region002	GCA_000760685.1	14	12794	NRPS	NRPS	57520	0	BGC0000893	870	11
JMFD01000013.1.region003	GCA_000760685.1	14	12793	NRPS-like	NRPS	41765	0	0	0	0
JMFD01000013.1.region004	GCA_000760685.1	14	11637	NRPS	NRPS	75504	0	BGC0000300	1179	37
JMFD01000015.1.region001	GCA_000760685.1	14	4584	NAPAA	NRPS	33948	0	0	0	0
JMFD01000018.1.region001	GCA_000760685.1	14	12100	terpene	Terpene	20966	0	BGC0000664	974	42
JMFD01000020.1.region001	GCA_000760685.1	14	12779	arylpolyene	Others	41173	0	BGC0001759	492	3
JMFD01000020.1.region002	GCA_000760685.1	14	10622	NRPS	NRPS	42406	0	BGC0000125	1121	11
JMFD01000020.1.region003	GCA_000760685.1	14	12894	lassopeptide	RiPPs	22610	0	BGC0000291	613	3
JMFD01000020.1.region004	GCA_000760685.1	14	4591	redox-cofactor+NRPS	Others	123159	0	0	0	0
JMFD01000023.1.region001	GCA_000760685.1	14	10730	T1PKS	PKSI	45121	0	0	0	0
JMFD01000023.1.region002	GCA_000760685.1	14	4607	NRPS	NRPS	49156	0	BGC0000362	677	5
JMFD01000023.1.region003	GCA_000760685.1	14	11646	NRP-metallophore+NRPS	Others	62406	0	BGC0000300	2845	37
JMEX01000004.1.region001	GCA_000760735.1	9	14077	terpene	Terpene	20996	0	BGC0001666	754	7
JMEX01000004.1.region002	GCA_000760735.1	9	14083	ectoine	Others	10399	0	BGC0000853	753	50
JMEX01000005.1.region001	GCA_000760735.1	9	14079	PKS-like+amglyccycl+betalactone	Others	59098	0	BGC0001095	745	13
JMEX01000005.1.region002	GCA_000760735.1	9	13052	NRPS	NRPS	65876	0	BGC0000893	881	11
JMEX01000005.1.region003	GCA_000760735.1	9	14082	terpene	Terpene	21119	0	BGC0001006	1541	16
JMEX01000005.1.region004	GCA_000760735.1	9	11647	NRPS+redox-cofactor	Others	131147	0	BGC0000893	481	11
JMEX01000008.1.region001	GCA_000760735.1	9	13037	T1PKS	PKSI	45105	0	BGC0001759	4932	7
JMEX01000008.1.region002	GCA_000760735.1	9	13049	NAPAA	NRPS	33999	0	0	0	0
JMEX01000008.1.region003	GCA_000760735.1	9	13022	NRPS-like	NRPS	43353	0	BGC0001759	407	3
JMEX01000008.1.region004	GCA_000760735.1	9	13759	T1PKS	PKSI	45094	0	BGC0000151	827	8
JMEX01000008.1.region005	GCA_000760735.1	9	11547	NRPS	NRPS	53796	0	0	0	0
JMEX01000008.1.region006	GCA_000760735.1	9	13822	betalactone	Others	27367	0	BGC0000466	482	6
JMEX01000008.1.region007	GCA_000760735.1	9	13039	NRPS-like	NRPS	41541	0	0	0	0
JMEX01000008.1.region008	GCA_000760735.1	9	11679	NRPS	NRPS	49215	0	BGC0000162	439	4
JMEX01000008.1.region009	GCA_000760735.1	9	11551	NRPS	NRPS	42712	0	BGC0001114	918	10
JMEX01000008.1.region010	GCA_000760735.1	9	11552	NRP-metallophore+NRPS	Others	86330	0	BGC0001211	2305	60
JMEX01000009.1.region001	GCA_000760735.1	9	13438	butyrolactone	Others	10972	0	0	0	0
JMEX01000009.1.region002	GCA_000760735.1	9	13949	NRPS	NRPS	51452	0	BGC0000362	4205	7
JMEW01000002.1.region001	GCA_000760755.1	9	11517	T1PKS	PKSI	23777	1	0	0	0
JMEW01000003.1.region001	GCA_000760755.1	9	14079	betalactone+PKS-like+amglyccycl	Others	60056	0	BGC0001095	744	13
JMEW01000004.1.region001	GCA_000760755.1	9	11519	NRPS+betalactone	Others	49972	0	BGC0000162	931	8
JMEW01000004.1.region002	GCA_000760755.1	9	13039	NRPS-like	NRPS	42592	0	0	0	0
JMEW01000006.1.region001	GCA_000760755.1	9	11521	NRPS	NRPS	8272	1	BGC0001967	3485	10
JMEW01000010.1.region001	GCA_000760755.1	9	13759	T1PKS	PKSI	41415	1	0	0	0
JMEW01000010.1.region002	GCA_000760755.1	9	13214	NRPS	NRPS	54736	0	0	0	0
JMEW01000012.1.region001	GCA_000760755.1	9	14083	ectoine	Others	10399	0	BGC0000853	750	50
JMEW01000012.1.region002	GCA_000760755.1	9	14077	terpene	Terpene	20996	0	BGC0001666	754	7
JMEW01000014.1.region001	GCA_000760755.1	9	13052	NRPS	NRPS	55927	0	BGC0000893	881	11
JMEW01000014.1.region002	GCA_000760755.1	9	14082	terpene	Terpene	21119	0	BGC0001006	1540	16
JMEW01000015.1.region001	GCA_000760755.1	9	13950	T1PKS	PKSI	35822	1	0	0	0
JMEW01000015.1.region002	GCA_000760755.1	9	13949	NRPS	NRPS	50274	0	BGC0000362	4784	7
JMEW01000015.1.region003	GCA_000760755.1	9	13438	butyrolactone	Others	10972	0	0	0	0
JMEW01000016.1.region001	GCA_000760755.1	9	13887	NRPS	NRPS	9319	1	0	0	0
JMEW01000021.1.region001	GCA_000760755.1	9	13049	NAPAA	NRPS	34032	0	0	0	0
JMEW01000021.1.region002	GCA_000760755.1	9	11533	redox-cofactor	RiPPs	23149	0	0	0	0
JMEW01000021.1.region003	GCA_000760755.1	9	12797	redox-cofactor	RiPPs	23936	0	0	0	0
JMEW01000021.1.region004	GCA_000760755.1	9	11647	NRPS	NRPS	97028	0	BGC0000893	481	11
JMEW01000023.1.region001	GCA_000760755.1	9	11536	NRP-metallophore+NRPS	Others	100885	1	BGC0001767	2210	30
JMEU01000002.1.region001	GCA_000760775.1	5	13438	butyrolactone	Others	10972	0	0	0	0
JMEU01000002.1.region002	GCA_000760775.1	5	11770	NRPS	NRPS	24361	1	BGC0001214	893	12
JMEU01000004.1.region001	GCA_000760775.1	5	13692	T1PKS	PKSI	46423	0	BGC0001759	5597	11
JMEU01000006.1.region001	GCA_000760775.1	5	8161	ectoine	Others	10399	0	BGC0000853	746	50
JMEU01000006.1.region002	GCA_000760775.1	5	13305	butyrolactone	Others	10960	0	0	0	0
JMEU01000006.1.region003	GCA_000760775.1	5	8159	terpene	Terpene	20981	0	BGC0001456	1017	37
JMEU01000007.1.region001	GCA_000760775.1	5	13916	NRPS	NRPS	23805	1	BGC0001504	678	25
JMEU01000010.1.region001	GCA_000760775.1	5	13181	NRP-metallophore+NRPS	Others	61216	1	BGC0000300	2854	37
JMEU01000013.1.region001	GCA_000760775.1	5	11555	NAPAA	NRPS	33951	0	0	0	0
JMEU01000015.1.region001	GCA_000760775.1	5	11378	NRPS	NRPS	5034	1	0	0	0
JMEU01000016.1.region001	GCA_000760775.1	5	13311	NRPS-like	NRPS	41555	0	0	0	0
JMEU01000016.1.region002	GCA_000760775.1	5	8168	NRPS	NRPS	60340	0	BGC0000893	871	11
JMEU01000016.1.region003	GCA_000760775.1	5	8169	terpene	Terpene	21143	0	BGC0001006	1541	16
JMEU01000019.1.region001	GCA_000760775.1	5	11326	NRPS	NRPS	4063	1	0	0	0
JMEU01000021.1.region001	GCA_000760775.1	5	11384	betalactone	Others	28088	0	0	0	0
JMEU01000032.1.region001	GCA_000760775.1	5	13684	NRPS	NRPS	49861	0	0	0	0
JMEU01000036.1.region001	GCA_000760775.1	5	8175	NRPS-like	NRPS	42601	0	0	0	0
JMEU01000036.1.region002	GCA_000760775.1	5	13179	phosphonate	Others	10861	0	0	0	0
JMEU01000036.1.region003	GCA_000760775.1	5	13687	RiPP-like	RiPPs	10840	0	0	0	0
JMEU01000037.1.region001	GCA_000760775.1	5	13294	NRPS	NRPS	44374	0	BGC0000125	1108	11
JMEU01000037.1.region002	GCA_000760775.1	5	11390	T1PKS+PKS-like	PKSother	48264	0	BGC0001534	1298	100
JMEU01000037.1.region003	GCA_000760775.1	5	3263	butyrolactone	Others	11026	0	0	0	0
JMEU01000037.1.region004	GCA_000760775.1	5	13308	T1PKS	PKSI	45040	0	0	0	0
JMEU01000040.1.region001	GCA_000760775.1	5	10104	arylpolyene	Others	41158	0	BGC0000699	499	6
JMEU01000040.1.region002	GCA_000760775.1	5	13775	NRPS+redox-cofactor	Others	104709	0	0	0	0
JMES01000001.1.region001	GCA_000760795.1	5	9341	NRPS-like	NRPS	33716	1	0	0	0
JMES01000004.1.region001	GCA_000760795.1	5	13294	NRPS	NRPS	44374	0	BGC0000125	1108	11
JMES01000010.1.region001	GCA_000760795.1	5	13307	NAPAA	NRPS	33951	0	0	0	0
JMES01000017.1.region001	GCA_000760795.1	5	8161	ectoine	Others	10399	0	BGC0000853	743	50
JMES01000017.1.region002	GCA_000760795.1	5	13305	butyrolactone	Others	11017	0	0	0	0
JMES01000017.1.region003	GCA_000760795.1	5	8159	terpene	Terpene	20981	0	BGC0001456	1017	37
JMES01000018.1.region001	GCA_000760795.1	5	13181	NRP-metallophore+NRPS	Others	61322	1	BGC0000300	2859	37
JMES01000019.1.region001	GCA_000760795.1	5	10725	NRPS+redox-cofactor	Others	121806	0	0	0	0
JMES01000029.1.region001	GCA_000760795.1	5	13684	NRPS	NRPS	36013	1	0	0	0
JMES01000034.1.region001	GCA_000760795.1	5	13311	NRPS-like	NRPS	41557	0	0	0	0
JMES01000034.1.region002	GCA_000760795.1	5	8168	NRPS	NRPS	65312	0	BGC0000893	870	11
JMES01000034.1.region003	GCA_000760795.1	5	8169	terpene	Terpene	21143	0	BGC0001006	1546	16
JMES01000042.1.region001	GCA_000760795.1	5	13687	RiPP-like	RiPPs	10864	0	0	0	0
JMES01000042.1.region002	GCA_000760795.1	5	13179	phosphonate	Others	10867	0	0	0	0
JMES01000042.1.region003	GCA_000760795.1	5	8175	NRPS-like	NRPS	42586	0	0	0	0
JMES01000044.1.region001	GCA_000760795.1	5	10741	T1PKS	PKSI	45040	0	BGC0000151	824	8
JMES01000045.1.region001	GCA_000760795.1	5	13298	arylpolyene	Others	41158	0	BGC0000699	502	6
JMER01000002.1.region001	GCA_000760815.1	5	13311	NRPS-like	NRPS	41535	0	0	0	0
JMER01000002.1.region002	GCA_000760815.1	5	8168	NRPS	NRPS	60340	0	BGC0000893	871	11
JMER01000002.1.region003	GCA_000760815.1	5	8169	terpene	Terpene	21143	0	BGC0001006	1542	16
JMER01000005.1.region001	GCA_000760815.1	5	13298	arylpolyene	Others	41158	0	BGC0000699	499	6
JMER01000008.1.region001	GCA_000760815.1	5	9341	NRPS-like	NRPS	35983	1	0	0	0
JMER01000009.1.region001	GCA_000760815.1	5	13687	RiPP-like	RiPPs	10840	0	0	0	0
JMER01000009.1.region002	GCA_000760815.1	5	13179	phosphonate	Others	10861	0	0	0	0
JMER01000009.1.region003	GCA_000760815.1	5	8175	NRPS-like	NRPS	42616	0	BGC0001918	693	16
JMER01000013.1.region001	GCA_000760815.1	5	13307	NAPAA	NRPS	33951	0	0	0	0
JMER01000014.1.region001	GCA_000760815.1	5	13775	NRPS+redox-cofactor	Others	104671	0	0	0	0
JMER01000015.1.region001	GCA_000760815.1	5	13294	NRPS	NRPS	27015	1	0	0	0
JMER01000017.1.region001	GCA_000760815.1	5	13181	NRP-metallophore+NRPS	Others	43978	1	BGC0000300	2847	37
JMER01000019.1.region001	GCA_000760815.1	5	11422	redox-cofactor	RiPPs	22810	0	0	0	0
JMER01000019.1.region002	GCA_000760815.1	5	13308	T1PKS	PKSI	45040	0	0	0	0
JMER01000020.1.region001	GCA_000760815.1	5	8159	terpene	Terpene	20981	0	BGC0001456	1017	37
JMER01000020.1.region002	GCA_000760815.1	5	13305	butyrolactone	Others	10915	0	0	0	0
JMER01000020.1.region003	GCA_000760815.1	5	8161	ectoine	Others	10399	0	BGC0000853	743	50
JMER01000027.1.region001	GCA_000760815.1	5	13684	NRPS	NRPS	49861	0	BGC0000362	1051	5
JMER01000030.1.region001	GCA_000760815.1	5	11378	NRPS	NRPS	5036	1	0	0	0
JMFF01000004.1.region001	GCA_000760835.1	9	13113	butyrolactone	Others	10960	0	0	0	0
JMFF01000004.1.region002	GCA_000760835.1	9	13016	redox-cofactor	RiPPs	19136	1	0	0	0
JMFF01000005.1.region001	GCA_000760835.1	9	13438	butyrolactone	Others	10972	0	0	0	0
JMFF01000005.1.region002	GCA_000760835.1	9	11770	NRPS	NRPS	24361	1	BGC0001214	893	12
JMFF01000008.1.region001	GCA_000760835.1	9	13950	T1PKS	PKSI	35871	1	0	0	0
JMFF01000009.1.region001	GCA_000760835.1	9	14077	terpene	Terpene	20996	0	BGC0001666	755	7
JMFF01000011.1.region001	GCA_000760835.1	9	13037	T1PKS	PKSI	43011	1	BGC0001759	4149	4
JMFF01000013.1.region001	GCA_000760835.1	9	11326	NRPS	NRPS	4063	1	0	0	0
JMFF01000016.1.region001	GCA_000760835.1	9	11675	NRPS-like	NRPS	1470	1	0	0	0
JMFF01000018.1.region001	GCA_000760835.1	9	14079	betalactone+PKS-like+amglyccycl	Others	59091	0	BGC0001095	741	13
JMFF01000018.1.region002	GCA_000760835.1	9	13052	NRPS	NRPS	41984	1	BGC0000893	881	11
JMFF01000020.1.region001	GCA_000760835.1	9	13039	NRPS-like	NRPS	42592	0	0	0	0
JMFF01000021.1.region001	GCA_000760835.1	9	11679	NRPS	NRPS	47383	0	BGC0000162	440	4
JMFF01000021.1.region002	GCA_000760835.1	9	13086	NRPS	NRPS	41965	0	BGC0001114	921	10
JMFF01000021.1.region003	GCA_000760835.1	9	13022	NRPS-like	NRPS	43311	0	BGC0001759	434	3
JMFF01000021.1.region004	GCA_000760835.1	9	13759	T1PKS	PKSI	45061	0	BGC0000151	825	8
JMFF01000021.1.region005	GCA_000760835.1	9	13214	NRPS	NRPS	54673	0	0	0	0
JMFF01000022.1.region001	GCA_000760835.1	9	14082	terpene	Terpene	21119	0	BGC0001006	1541	16
JMFF01000022.1.region002	GCA_000760835.1	9	11834	NRPS	NRPS	23293	1	0	0	0
JMFF01000023.1.region001	GCA_000760835.1	9	11647	redox-cofactor+NRPS	Others	131083	0	BGC0000893	481	11
JMFF01000025.1.region001	GCA_000760835.1	9	13049	NAPAA	NRPS	33966	0	0	0	0
JMFF01000029.1.region001	GCA_000760835.1	9	14083	ectoine	Others	10399	0	BGC0000853	753	50
JMFF01000030.1.region001	GCA_000760835.1	9	11689	NRPS+NRPS-like	NRPS	53680	1	BGC0000366	1547	27
JMFF01000030.1.region002	GCA_000760835.1	9	14078	betalactone	Others	15544	1	0	0	0
JMFE01000001.1.region001	GCA_000760855.1	9	11647	redox-cofactor+NRPS	Others	131153	0	BGC0000893	482	11
JMFE01000004.1.region001	GCA_000760855.1	9	14083	ectoine	Others	10399	0	BGC0000853	753	50
JMFE01000005.1.region001	GCA_000760855.1	9	11770	NRPS	NRPS	24553	1	BGC0001967	1297	10
JMFE01000005.1.region002	GCA_000760855.1	9	13438	butyrolactone	Others	10972	0	0	0	0
JMFE01000007.1.region001	GCA_000760855.1	9	11679	NRPS	NRPS	37347	1	BGC0000162	438	4
JMFE01000007.1.region002	GCA_000760855.1	9	13039	NRPS-like	NRPS	42592	0	0	0	0
JMFE01000009.1.region001	GCA_000760855.1	9	14079	PKS-like+amglyccycl+betalactone	Others	57135	0	BGC0001095	744	13
JMFE01000012.1.region001	GCA_000760855.1	9	14077	terpene	Terpene	20996	0	BGC0001666	754	7
JMFE01000014.1.region001	GCA_000760855.1	9	13022	NRPS-like	NRPS	43318	0	BGC0001759	437	3
JMFE01000014.1.region002	GCA_000760855.1	9	13759	T1PKS	PKSI	45061	0	BGC0000151	827	8
JMFE01000014.1.region003	GCA_000760855.1	9	13214	NRPS	NRPS	54658	0	0	0	0
JMFE01000016.1.region001	GCA_000760855.1	9	13950	T1PKS	PKSI	35872	1	0	0	0
JMFE01000025.1.region001	GCA_000760855.1	9	11326	NRPS	NRPS	3781	1	0	0	0
JMFE01000031.1.region001	GCA_000760855.1	9	11517	T1PKS	PKSI	23301	1	0	0	0
JMFE01000038.1.region001	GCA_000760855.1	9	14082	terpene	Terpene	21119	0	BGC0001006	1541	16
JMFE01000038.1.region002	GCA_000760855.1	9	11834	NRPS	NRPS	23244	1	BGC0000033	871	2
JMFE01000041.1.region001	GCA_000760855.1	9	13086	NRPS	NRPS	44461	0	BGC0001114	918	10
JMFE01000041.1.region002	GCA_000760855.1	9	13049	NAPAA	NRPS	33966	0	0	0	0
JMFE01000043.1.region001	GCA_000760855.1	9	13052	NRPS	NRPS	43527	1	BGC0000893	881	11
JMFE01000045.1.region001	GCA_000760855.1	9	11689	NRPS+NRPS-like	NRPS	46346	1	BGC0001767	925	30
JMFB01000002.1.region001	GCA_000760875.1	5	8161	ectoine	Others	10399	0	BGC0000853	742	50
JMFB01000002.1.region002	GCA_000760875.1	5	13305	butyrolactone	Others	10852	1	0	0	0
JMFB01000003.1.region001	GCA_000760875.1	5	8159	terpene	Terpene	14232	1	BGC0001666	748	7
JMFB01000011.1.region001	GCA_000760875.1	5	8175	NRPS-like	NRPS	40065	1	0	0	0
JMFB01000011.1.region002	GCA_000760875.1	5	13179	phosphonate	Others	10861	0	0	0	0
JMFB01000011.1.region003	GCA_000760875.1	5	13687	RiPP-like	RiPPs	10840	0	0	0	0
JMFB01000011.1.region004	GCA_000760875.1	5	13308	T1PKS	PKSI	45040	0	0	0	0
JMFB01000015.1.region001	GCA_000760875.1	5	11378	NRPS	NRPS	5060	1	0	0	0
JMFB01000021.1.region001	GCA_000760875.1	5	10104	arylpolyene	Others	41158	0	BGC0000699	499	6
JMFB01000021.1.region002	GCA_000760875.1	5	3964	betalactone	Others	22564	0	0	0	0
JMFB01000021.1.region003	GCA_000760875.1	5	11592	redox-cofactor	RiPPs	23959	0	0	0	0
JMFB01000023.1.region001	GCA_000760875.1	5	13307	NAPAA	NRPS	33951	0	0	0	0
JMFB01000023.1.region002	GCA_000760875.1	5	13692	T1PKS	PKSI	46423	0	BGC0001759	5597	11
JMFB01000023.1.region003	GCA_000760875.1	5	13181	NRP-metallophore+NRPS	Others	62549	0	BGC0000300	2844	37
JMFB01000023.1.region004	GCA_000760875.1	5	3962	NRPS	NRPS	34521	1	BGC0000199	384	5
JMFB01000028.1.region001	GCA_000760875.1	5	13775	NRPS	NRPS	88647	0	0	0	0
JMFB01000029.1.region001	GCA_000760875.1	5	8169	terpene	Terpene	21143	0	BGC0001006	1546	16
JMFB01000029.1.region002	GCA_000760875.1	5	13311	NRPS-like	NRPS	40789	0	0	0	0
JMFB01000029.1.region003	GCA_000760875.1	5	8168	NRPS	NRPS	60340	0	BGC0000033	900	2
JMFC01000004.1.region001	GCA_000760895.1	7	13950	T1PKS	PKSI	35872	1	0	0	0
JMFC01000005.1.region001	GCA_000760895.1	7	11675	NRPS-like	NRPS	1470	1	0	0	0
JMFC01000006.1.region001	GCA_000760895.1	7	13157	arylpolyene	Others	23108	1	0	0	0
JMFC01000007.1.region001	GCA_000760895.1	7	3854	terpene	Terpene	20966	0	BGC0001456	1000	37
JMFC01000007.1.region002	GCA_000760895.1	7	13280	butyrolactone	Others	10915	0	0	0	0
JMFC01000007.1.region003	GCA_000760895.1	7	8161	ectoine	Others	10399	0	BGC0000853	744	50
JMFC01000008.1.region001	GCA_000760895.1	7	13438	butyrolactone	Others	10972	0	0	0	0
JMFC01000008.1.region002	GCA_000760895.1	7	11770	NRPS	NRPS	24001	1	BGC0001968	1182	9
JMFC01000009.1.region001	GCA_000760895.1	7	13811	NRPS-like	NRPS	40047	1	0	0	0
JMFC01000010.1.region001	GCA_000760895.1	7	12854	NRPS+NRPS-like	NRPS	60874	0	BGC0001540	590	6
JMFC01000010.1.region002	GCA_000760895.1	7	11611	PKS-like+amglyccycl	Others	41038	0	BGC0000691	691	7
JMFC01000011.1.region001	GCA_000760895.1	7	11326	NRPS	NRPS	4063	1	0	0	0
JMFC01000012.1.region001	GCA_000760895.1	7	10737	NRPS	NRPS	5036	1	0	0	0
JMFC01000014.1.region001	GCA_000760895.1	7	13821	NAPAA	NRPS	34128	0	0	0	0
JMFC01000014.1.region002	GCA_000760895.1	7	13690	NRPS	NRPS	44371	0	BGC0000125	1117	11
JMFC01000014.1.region003	GCA_000760895.1	7	13268	CDPS	NRPS	20807	0	0	0	0
JMFC01000016.1.region001	GCA_000760895.1	7	13424	NRP-metallophore+NRPS	Others	62444	0	BGC0000300	2867	37
JMFC01000016.1.region002	GCA_000760895.1	7	13726	LAP	RiPPs	23275	0	0	0	0
JMFC01000017.1.region001	GCA_000760895.1	7	13269	T1PKS	PKSI	45079	0	0	0	0
JMFC01000019.1.region001	GCA_000760895.1	7	13709	NRPS-like	NRPS	42559	0	0	0	0
JMFC01000021.1.region001	GCA_000760895.1	7	13278	NRPS	NRPS	88232	0	0	0	0
JMFC01000021.1.region002	GCA_000760895.1	7	13277	redox-cofactor	RiPPs	23986	0	0	0	0
JMFC01000021.1.region003	GCA_000760895.1	7	8169	terpene	Terpene	21146	0	BGC0001006	1539	16
JMFC01000021.1.region004	GCA_000760895.1	7	13272	NRPS	NRPS	60361	0	BGC0000893	877	11
JMFC01000021.1.region005	GCA_000760895.1	7	13271	NRPS-like	NRPS	43528	0	0	0	0
CP049748.1.region001	GCA_000760905.2	14	13690	NRPS	NRPS	42235	0	BGC0000125	1117	11
CP049748.1.region002	GCA_000760905.2	14	13308	T1PKS	PKSI	45130	0	0	0	0
CP049748.1.region003	GCA_000760905.2	14	4602	lanthipeptide-class-i	RiPPs	37164	0	BGC0000883	530	10
CP049748.1.region004	GCA_000760905.2	14	4603	NRPS	NRPS	53840	0	0	0	0
CP049748.1.region005	GCA_000760905.2	14	13687	RiPP-like	RiPPs	10840	0	0	0	0
CP049748.1.region006	GCA_000760905.2	14	4605	phosphonate	Others	10867	0	0	0	0
CP049748.1.region007	GCA_000760905.2	14	4606	NRPS-like	NRPS	41993	0	0	0	0
CP049748.1.region008	GCA_000760905.2	14	4607	NRPS	NRPS	47534	0	0	0	0
CP049748.1.region009	GCA_000760905.2	14	11359	NRPS-like	NRPS	41947	0	0	0	0
CP049748.1.region010	GCA_000760905.2	14	4609	NRP-metallophore+NRPS	Others	61877	0	BGC0000371	1847	54
CP049748.1.region011	GCA_000760905.2	14	4610	betalactone	Others	28622	0	0	0	0
CP049748.1.region012	GCA_000760905.2	14	12779	arylpolyene	Others	41173	0	BGC0001759	495	3
CP049748.1.region013	GCA_000760905.2	14	4591	redox-cofactor+NRPS	Others	133922	0	0	0	0
CP049748.1.region014	GCA_000760905.2	14	8169	terpene	Terpene	19459	0	BGC0001006	1544	16
CP049748.1.region015	GCA_000760905.2	14	12794	NRPS	NRPS	66769	0	BGC0000893	872	11
CP049748.1.region016	GCA_000760905.2	14	12793	NRPS-like	NRPS	41765	0	0	0	0
CP049748.1.region017	GCA_000760905.2	14	12100	terpene	Terpene	20966	0	BGC0001456	760	25
CP049748.1.region018	GCA_000760905.2	14	10727	butyrolactone	Others	10915	0	0	0	0
CP049748.1.region019	GCA_000760905.2	14	14003	ectoine	Others	10399	0	BGC0000853	743	50
CP049748.1.region020	GCA_000760905.2	14	4584	NAPAA	NRPS	33948	0	0	0	0
CP049748.1.region021	GCA_000760905.2	14	12894	lassopeptide	RiPPs	22610	0	BGC0000291	613	3
CP049749.1.region001	GCA_000760905.2	14	8647	betalactone	Others	26291	0	BGC0001119	794	6
CP049744.1.region001	GCA_000760935.2	14	4603	NRPS	NRPS	53893	0	0	0	0
CP049744.1.region002	GCA_000760935.2	14	4582	T1PKS+NRPS-like+butyrolactone+NRPS	Others	116593	0	BGC0000354	17144	39
CP049744.1.region003	GCA_000760935.2	14	10622	NRPS	NRPS	43356	0	BGC0000125	1120	11
CP049744.1.region004	GCA_000760935.2	14	4584	NAPAA	NRPS	33948	0	0	0	0
CP049744.1.region005	GCA_000760935.2	14	14003	ectoine	Others	10399	0	BGC0000853	743	50
CP049744.1.region006	GCA_000760935.2	14	12791	butyrolactone	Others	10915	0	0	0	0
CP049744.1.region007	GCA_000760935.2	14	12100	terpene	Terpene	19013	0	BGC0000633	757	18
CP049744.1.region008	GCA_000760935.2	14	12793	NRPS-like	NRPS	41433	0	0	0	0
CP049744.1.region009	GCA_000760935.2	14	12794	NRPS	NRPS	65234	0	BGC0000893	873	11
CP049744.1.region010	GCA_000760935.2	14	8169	terpene	Terpene	21146	0	BGC0001006	1544	16
CP049744.1.region011	GCA_000760935.2	14	4591	NRPS+redox-cofactor	Others	121552	0	0	0	0
CP049744.1.region012	GCA_000760935.2	14	13298	arylpolyene	Others	41173	0	BGC0001759	493	3
CP049744.1.region013	GCA_000760935.2	14	4593	redox-cofactor	RiPPs	23972	0	BGC0001483	1064	14
CP049744.1.region014	GCA_000760935.2	14	4609	NRP-metallophore+NRPS	Others	61857	0	BGC0000371	1857	54
CP049744.1.region015	GCA_000760935.2	14	4607	NRPS	NRPS	49885	0	0	0	0
CP049744.1.region016	GCA_000760935.2	14	4606	NRPS-like	NRPS	42541	0	0	0	0
CP049744.1.region017	GCA_000760935.2	14	13179	phosphonate	Others	10867	0	0	0	0
CP049744.1.region018	GCA_000760935.2	14	13687	RiPP-like	RiPPs	10840	1	0	0	0
CP049745.1.region001	GCA_000760935.2	14	13438	butyrolactone	Others	11185	0	0	0	0
JMEV01000001.1.region001	GCA_000760955.1	7	11496	NRPS-like	NRPS	22283	1	BGC0001443	3180	44
JMEV01000002.1.region001	GCA_000760955.1	7	13308	T1PKS	PKSI	45037	0	0	0	0
JMEV01000002.1.region002	GCA_000760955.1	7	10622	NRPS	NRPS	42377	0	BGC0000125	1122	11
JMEV01000002.1.region003	GCA_000760955.1	7	13819	NRPS+redox-cofactor	Others	109236	0	0	0	0
JMEV01000003.1.region001	GCA_000760955.1	7	13822	betalactone	Others	27379	0	BGC0000466	481	6
JMEV01000004.1.region001	GCA_000760955.1	7	13808	NRPS-like	NRPS	41535	0	0	0	0
JMEV01000004.1.region002	GCA_000760955.1	7	13272	NRPS	NRPS	60358	0	BGC0000893	871	11
JMEV01000004.1.region003	GCA_000760955.1	7	8169	terpene	Terpene	21146	0	BGC0001006	1541	16
JMEV01000014.1.region001	GCA_000760955.1	7	10737	NRPS	NRPS	5099	1	0	0	0
JMEV01000015.1.region001	GCA_000760955.1	7	11505	NRPS	NRPS	50245	0	0	0	0
JMEV01000019.1.region001	GCA_000760955.1	7	11326	NRPS	NRPS	4193	1	0	0	0
JMEV01000021.1.region001	GCA_000760955.1	7	11770	NRPS	NRPS	25432	1	BGC0001967	1289	10
JMEV01000021.1.region002	GCA_000760955.1	7	13438	butyrolactone	Others	10972	0	0	0	0
JMEV01000022.1.region001	GCA_000760955.1	7	13811	arylpolyene+NRPS-like	Others	60247	0	0	0	0
JMEV01000023.1.region001	GCA_000760955.1	7	3854	terpene	Terpene	20966	0	BGC0001456	1003	37
JMEV01000023.1.region002	GCA_000760955.1	7	10727	butyrolactone	Others	10915	0	0	0	0
JMEV01000023.1.region003	GCA_000760955.1	7	8161	ectoine	Others	10399	0	BGC0000853	745	50
JMEV01000027.1.region001	GCA_000760955.1	7	13814	NRP-metallophore+NRPS	Others	65201	0	BGC0000325	1856	45
JMEV01000028.1.region001	GCA_000760955.1	7	10729	NRPS-like	NRPS	41327	0	0	0	0
JMEV01000028.1.region002	GCA_000760955.1	7	13821	NAPAA	NRPS	33981	0	0	0	0
JMEV01000028.1.region003	GCA_000760955.1	7	10740	RiPP-like	RiPPs	10840	0	0	0	0
JMET01000005.1.region001	GCA_000760975.1	5	13438	butyrolactone	Others	10972	1	0	0	0
JMET01000005.1.region002	GCA_000760975.1	5	11770	NRPS	NRPS	22064	1	BGC0001214	893	12
JMET01000006.1.region001	GCA_000760975.1	5	11448	NRPS	NRPS	1887	1	0	0	0
JMET01000007.1.region001	GCA_000760975.1	5	13692	T1PKS	PKSI	46423	0	BGC0001759	5595	11
JMET01000008.1.region001	GCA_000760975.1	5	11384	betalactone	Others	28088	0	0	0	0
JMET01000009.1.region001	GCA_000760975.1	5	13181	NRP-metallophore+NRPS	Others	62525	0	BGC0000300	2852	37
JMET01000016.1.region001	GCA_000760975.1	5	8169	terpene	Terpene	21143	0	BGC0001006	1542	16
JMET01000017.1.region001	GCA_000760975.1	5	13307	NAPAA	NRPS	33951	0	0	0	0
JMET01000019.1.region001	GCA_000760975.1	5	13687	RiPP-like	RiPPs	10840	0	0	0	0
JMET01000019.1.region002	GCA_000760975.1	5	13179	phosphonate	Others	10861	0	0	0	0
JMET01000019.1.region003	GCA_000760975.1	5	8175	NRPS-like	NRPS	39873	1	0	0	0
JMET01000021.1.region001	GCA_000760975.1	5	11359	NRPS-like	NRPS	42613	0	0	0	0
JMET01000023.1.region001	GCA_000760975.1	5	8161	ectoine	Others	10399	0	BGC0000853	743	50
JMET01000023.1.region002	GCA_000760975.1	5	13305	butyrolactone	Others	11017	0	0	0	0
JMET01000023.1.region003	GCA_000760975.1	5	8159	terpene	Terpene	20981	0	BGC0001456	1016	37
JMET01000024.1.region001	GCA_000760975.1	5	13308	T1PKS	PKSI	45040	0	BGC0000151	824	8
JMET01000025.1.region001	GCA_000760975.1	5	11385	NRPS	NRPS	49861	0	BGC0000832	848	10
JMET01000029.1.region001	GCA_000760975.1	5	13300	redox-cofactor+NRPS	Others	110309	0	0	0	0
JMET01000034.1.region001	GCA_000760975.1	5	10166	NRPS	NRPS	36824	1	BGC0000893	835	11
JMET01000038.1.region001	GCA_000760975.1	5	13192	NRPS-like+arylpolyene	Others	61012	0	BGC0000699	499	6
JMET01000039.1.region001	GCA_000760975.1	5	11466	betalactone	Others	32895	0	0	0	0
JMET01000039.1.region002	GCA_000760975.1	5	11371	LAP	RiPPs	22106	0	BGC0001574	486	11
JMET01000040.1.region001	GCA_000760975.1	5	11378	NRPS	NRPS	5036	1	0	0	0
JMET01000041.1.region001	GCA_000760975.1	5	11326	NRPS	NRPS	3302	1	0	0	0
JMET01000048.1.region001	GCA_000760975.1	5	13311	NRPS-like	NRPS	43546	0	0	0	0
JMEQ01000002.1.region001	GCA_000760995.1	5	10622	LAP+NRPS	Others	49100	1	BGC0000125	1108	11
JMEQ01000002.1.region002	GCA_000760995.1	5	11390	T1PKS+PKS-like	PKSother	48512	0	BGC0000918	987	75
JMEQ01000004.1.region001	GCA_000760995.1	5	13298	arylpolyene	Others	41158	0	BGC0000699	499	6
JMEQ01000007.1.region001	GCA_000760995.1	5	11384	betalactone	Others	28088	0	0	0	0
JMEQ01000008.1.region001	GCA_000760995.1	5	13307	NAPAA	NRPS	33945	0	0	0	0
JMEQ01000011.1.region001	GCA_000760995.1	5	11378	NRPS	NRPS	5034	1	0	0	0
JMEQ01000012.1.region001	GCA_000760995.1	5	13692	T1PKS	PKSI	46423	0	BGC0001759	5597	11
JMEQ01000013.1.region001	GCA_000760995.1	5	8175	NRPS-like	NRPS	39846	1	0	0	0
JMEQ01000013.1.region002	GCA_000760995.1	5	13179	phosphonate	Others	10861	0	0	0	0
JMEQ01000013.1.region003	GCA_000760995.1	5	13687	RiPP-like	RiPPs	10840	0	0	0	0
JMEQ01000016.1.region001	GCA_000760995.1	5	8161	ectoine	Others	10399	0	BGC0000853	743	50
JMEQ01000016.1.region002	GCA_000760995.1	5	13305	butyrolactone	Others	10960	0	0	0	0
JMEQ01000016.1.region003	GCA_000760995.1	5	8159	terpene	Terpene	20981	0	BGC0001456	1017	37
JMEQ01000018.1.region001	GCA_000760995.1	5	8169	terpene	Terpene	21143	0	BGC0001006	1542	16
JMEQ01000018.1.region002	GCA_000760995.1	5	8168	NRPS	NRPS	60340	0	BGC0000033	896	2
JMEQ01000018.1.region003	GCA_000760995.1	5	13311	NRPS-like	NRPS	43546	0	0	0	0
JMEQ01000021.1.region001	GCA_000760995.1	5	13300	NRPS+redox-cofactor	Others	110477	0	0	0	0
JMEQ01000023.1.region001	GCA_000760995.1	5	13181	NRP-metallophore+NRPS	Others	62534	0	BGC0000300	2850	37
JMEQ01000024.1.region001	GCA_000760995.1	5	13308	T1PKS	PKSI	45040	0	BGC0000151	824	8
JMEQ01000024.1.region002	GCA_000760995.1	5	11385	NRPS	NRPS	49392	0	0	0	0
JMEQ01000024.1.region003	GCA_000760995.1	5	13365	NRPS	NRPS	44305	0	BGC0001574	1068	16
JMEP01000002.1.region001	GCA_000761015.1	5	11359	NRPS-like	NRPS	42613	0	0	0	0
JMEP01000004.1.region001	GCA_000761015.1	5	8175	NRPS-like	NRPS	39873	1	0	0	0
JMEP01000004.1.region002	GCA_000761015.1	5	13179	phosphonate	Others	10861	0	0	0	0
JMEP01000004.1.region003	GCA_000761015.1	5	13687	RiPP-like	RiPPs	10840	0	0	0	0
JMEP01000005.1.region001	GCA_000761015.1	5	11371	LAP	RiPPs	22106	0	BGC0001574	486	11
JMEP01000007.1.region001	GCA_000761015.1	5	8159	terpene	Terpene	20981	0	BGC0001456	1016	37
JMEP01000007.1.region002	GCA_000761015.1	5	13305	butyrolactone	Others	11017	0	0	0	0
JMEP01000007.1.region003	GCA_000761015.1	5	8161	ectoine	Others	10399	0	BGC0000853	743	50
JMEP01000009.1.region001	GCA_000761015.1	5	13181	NRP-metallophore+NRPS	Others	49350	1	BGC0000300	2561	37
JMEP01000012.1.region001	GCA_000761015.1	5	13307	NAPAA	NRPS	33951	0	0	0	0
JMEP01000015.1.region001	GCA_000761015.1	5	13692	T1PKS	PKSI	46423	0	BGC0001759	5597	11
JMEP01000016.1.region001	GCA_000761015.1	5	11378	NRPS	NRPS	5036	1	0	0	0
JMEP01000018.1.region001	GCA_000761015.1	5	13308	T1PKS	PKSI	42931	1	0	0	0
JMEP01000021.1.region001	GCA_000761015.1	5	13438	butyrolactone	Others	10972	0	0	0	0
JMEP01000021.1.region002	GCA_000761015.1	5	13949	NRPS	NRPS	49909	0	BGC0001443	3820	55
JMEP01000022.1.region001	GCA_000761015.1	5	13300	NRPS+redox-cofactor	Others	110309	0	0	0	0
JMEP01000022.1.region002	GCA_000761015.1	5	13192	arylpolyene+NRPS-like	Others	61012	0	BGC0000699	499	6
JMEP01000024.1.region001	GCA_000761015.1	5	11384	betalactone	Others	28088	0	0	0	0
JMEP01000024.1.region002	GCA_000761015.1	5	11385	NRPS	NRPS	49861	0	BGC0000102	826	14
JMEP01000027.1.region001	GCA_000761015.1	5	13311	NRPS-like	NRPS	41573	0	0	0	0
JMEP01000027.1.region002	GCA_000761015.1	5	8168	NRPS	NRPS	60340	0	BGC0000893	868	11
JMEP01000027.1.region003	GCA_000761015.1	5	8169	terpene	Terpene	21143	0	BGC0001006	1542	16
JMEO01000001.1.region001	GCA_000761035.1	5	8159	terpene	Terpene	20981	0	BGC0001456	1017	37
JMEO01000002.1.region001	GCA_000761035.1	5	13438	butyrolactone	Others	10972	0	0	0	0
JMEO01000002.1.region002	GCA_000761035.1	5	11770	NRPS	NRPS	24361	1	BGC0001214	893	12
JMEO01000004.1.region001	GCA_000761035.1	5	13690	NRPS	NRPS	44427	0	BGC0000125	1107	11
JMEO01000004.1.region002	GCA_000761035.1	5	13308	T1PKS	PKSI	45040	0	0	0	0
JMEO01000005.1.region001	GCA_000761035.1	5	13300	redox-cofactor+NRPS	Others	110315	0	0	0	0
JMEO01000006.1.region001	GCA_000761035.1	5	13307	NAPAA	NRPS	33951	0	0	0	0
JMEO01000007.1.region001	GCA_000761035.1	5	13311	NRPS-like	NRPS	41524	0	0	0	0
JMEO01000007.1.region002	GCA_000761035.1	5	8168	NRPS	NRPS	60472	0	BGC0000893	871	11
JMEO01000007.1.region003	GCA_000761035.1	5	8169	terpene	Terpene	21143	0	BGC0001006	1541	16
JMEO01000011.1.region001	GCA_000761035.1	5	11675	NRPS-like	NRPS	1470	1	0	0	0
JMEO01000016.1.region001	GCA_000761035.1	5	13192	arylpolyene+NRPS-like	Others	61011	0	BGC0000495	459	6
JMEO01000018.1.region001	GCA_000761035.1	5	13181	NRP-metallophore+NRPS	Others	62525	0	BGC0000300	2848	37
JMEO01000024.1.region001	GCA_000761035.1	5	11326	NRPS	NRPS	4063	1	0	0	0
JMEO01000025.1.region001	GCA_000761035.1	5	11384	betalactone	Others	28088	0	0	0	0
JMEO01000025.1.region002	GCA_000761035.1	5	11357	NRPS	NRPS	44302	0	BGC0001574	1066	16
JMEO01000027.1.region001	GCA_000761035.1	5	11378	NRPS	NRPS	5033	1	BGC0001975	2501	7
JMEO01000028.1.region001	GCA_000761035.1	5	11359	NRPS-like	NRPS	42613	0	0	0	0
JMEO01000029.1.region001	GCA_000761035.1	5	13305	butyrolactone	Others	10915	0	0	0	0
JMEO01000029.1.region002	GCA_000761035.1	5	8161	ectoine	Others	10399	0	BGC0000853	740	50
JMEO01000029.1.region003	GCA_000761035.1	5	8175	NRPS-like	NRPS	42601	0	0	0	0
JMEO01000029.1.region004	GCA_000761035.1	5	13179	phosphonate	Others	10861	0	0	0	0
JMEO01000029.1.region005	GCA_000761035.1	5	13687	RiPP-like	RiPPs	10840	0	0	0	0
JMEO01000031.1.region001	GCA_000761035.1	5	11385	NRPS	NRPS	49861	0	0	0	0
JMEO01000042.1.region001	GCA_000761035.1	5	13692	T1PKS	PKSI	46423	0	BGC0001759	5597	11
JMEN01000001.1.region001	GCA_000761055.1	5	11385	NRPS	NRPS	49861	0	BGC0001894	676	9
JMEN01000005.1.region001	GCA_000761055.1	5	11770	NRPS	NRPS	24550	1	BGC0001967	1299	10
JMEN01000005.1.region002	GCA_000761055.1	5	13438	butyrolactone	Others	10972	0	0	0	0
JMEN01000008.1.region001	GCA_000761055.1	5	13307	NAPAA	NRPS	33951	0	0	0	0
JMEN01000009.1.region001	GCA_000761055.1	5	8159	terpene	Terpene	20981	0	BGC0001456	1017	37
JMEN01000009.1.region002	GCA_000761055.1	5	13305	butyrolactone	Others	11017	0	0	0	0
JMEN01000009.1.region003	GCA_000761055.1	5	8161	ectoine	Others	10399	0	BGC0000853	743	50
JMEN01000016.1.region001	GCA_000761055.1	5	11326	NRPS	NRPS	4063	1	0	0	0
JMEN01000020.1.region001	GCA_000761055.1	5	13181	NRP-metallophore+NRPS	Others	61274	1	BGC0000300	2851	37
JMEN01000020.1.region002	GCA_000761055.1	5	13308	T1PKS	PKSI	42153	0	0	0	0
JMEN01000020.1.region003	GCA_000761055.1	5	11384	betalactone	Others	28088	0	0	0	0
JMEN01000020.1.region004	GCA_000761055.1	5	13692	T1PKS	PKSI	46423	0	BGC0001759	5597	11
JMEN01000022.1.region001	GCA_000761055.1	5	9341	NRPS-like	NRPS	31221	1	0	0	0
JMEN01000026.1.region001	GCA_000761055.1	5	8175	NRPS-like	NRPS	42571	0	0	0	0
JMEN01000026.1.region002	GCA_000761055.1	5	13179	phosphonate	Others	10861	0	0	0	0
JMEN01000026.1.region003	GCA_000761055.1	5	13687	RiPP-like	RiPPs	10597	0	0	0	0
JMEN01000029.1.region001	GCA_000761055.1	5	13300	NRPS+redox-cofactor	Others	110262	0	0	0	0
JMEN01000029.1.region002	GCA_000761055.1	5	13298	arylpolyene	Others	41158	0	BGC0000699	499	6
JMEN01000030.1.region001	GCA_000761055.1	5	13311	NRPS-like	NRPS	41543	0	0	0	0
JMEN01000030.1.region002	GCA_000761055.1	5	8168	NRPS	NRPS	60331	0	BGC0000033	898	2
JMEN01000030.1.region003	GCA_000761055.1	5	8169	terpene	Terpene	21143	0	BGC0001006	1542	16
JMEN01000030.1.region004	GCA_000761055.1	5	11371	LAP	RiPPs	23514	0	BGC0001574	486	11
JMEN01000030.1.region005	GCA_000761055.1	5	11466	betalactone	Others	32879	0	BGC0002011	397	2
JMEM01000001.1.region001	GCA_000761075.1	14	11770	NRPS	NRPS	24553	1	BGC0001967	1297	10
JMEM01000001.1.region002	GCA_000761075.1	14	13438	butyrolactone	Others	10972	0	0	0	0
JMEM01000003.1.region001	GCA_000761075.1	14	11326	NRPS	NRPS	4063	1	0	0	0
JMEM01000007.1.region001	GCA_000761075.1	14	10737	NRPS	NRPS	5192	1	0	0	0
JMEM01000008.1.region001	GCA_000761075.1	14	9774	NRPS	NRPS	47372	0	0	0	0
JMEM01000008.1.region002	GCA_000761075.1	14	11646	NRP-metallophore+NRPS	Others	62435	0	BGC0000300	2855	37
JMEM01000009.1.region001	GCA_000761075.1	14	11675	NRPS-like	NRPS	1280	1	0	0	0
JMEM01000013.1.region001	GCA_000761075.1	14	4591	redox-cofactor+NRPS	Others	125600	0	0	0	0
JMEM01000013.1.region002	GCA_000761075.1	14	10723	arylpolyene	Others	41173	0	0	0	0
JMEM01000013.1.region003	GCA_000761075.1	14	8169	terpene	Terpene	21146	0	BGC0001006	1544	16
JMEM01000013.1.region004	GCA_000761075.1	14	12794	NRPS	NRPS	60352	0	BGC0000893	877	11
JMEM01000013.1.region005	GCA_000761075.1	14	13626	NRPS-like	NRPS	43528	0	0	0	0
JMEM01000014.1.region001	GCA_000761075.1	14	4606	NRPS-like	NRPS	41285	0	0	0	0
JMEM01000014.1.region002	GCA_000761075.1	14	4605	phosphonate	Others	10861	0	0	0	0
JMEM01000014.1.region003	GCA_000761075.1	14	10740	RiPP-like	RiPPs	10840	0	0	0	0
JMEM01000014.1.region004	GCA_000761075.1	14	4603	NRPS	NRPS	54682	0	0	0	0
JMEM01000014.1.region005	GCA_000761075.1	14	4602	lanthipeptide-class-i	RiPPs	37163	0	BGC0000883	533	10
JMEM01000014.1.region006	GCA_000761075.1	14	12100	terpene	Terpene	20966	0	BGC0000633	760	18
JMEM01000014.1.region007	GCA_000761075.1	14	12791	butyrolactone	Others	10915	0	0	0	0
JMEM01000014.1.region008	GCA_000761075.1	14	14003	ectoine	Others	10399	0	BGC0000853	740	50
JMEM01000016.1.region001	GCA_000761075.1	14	10622	NRPS	NRPS	44440	0	BGC0000125	1119	11
JMEM01000016.1.region002	GCA_000761075.1	14	12894	lassopeptide	RiPPs	22610	0	BGC0000291	616	3
JMEM01000016.1.region003	GCA_000761075.1	14	4584	NAPAA	NRPS	33948	0	0	0	0
JMEM01000017.1.region001	GCA_000761075.1	14	13308	T1PKS	PKSI	45121	0	0	0	0
CP016819.1.region001	GCA_000763325.2	2	9062	NRPS+redox-cofactor	Others	141091	0	BGC0001975	12703	10
CP016819.1.region002	GCA_000763325.2	2	9453	NRPS	NRPS	57458	0	0	0	0
CP016819.1.region003	GCA_000763325.2	2	9458	NRPS-like	NRPS	41419	0	BGC0000130	1701	8
CP016819.1.region004	GCA_000763325.2	2	9455	terpene	Terpene	19627	0	BGC0001456	743	25
CP016819.1.region005	GCA_000763325.2	2	4074	T1PKS	PKSI	44956	0	0	0	0
CP016819.1.region006	GCA_000763325.2	2	4851	betalactone	Others	32224	0	0	0	0
CP016819.1.region007	GCA_000763325.2	2	4852	NAPAA	NRPS	33906	0	0	0	0
CP016819.1.region008	GCA_000763325.2	2	4853	NRP-metallophore+NRPS+RiPP-like	Others	60505	0	BGC0000371	1818	45
CP016819.1.region009	GCA_000763325.2	2	4855	NRPS	NRPS	61089	0	0	0	0
CP016819.1.region010	GCA_000763325.2	2	12270	ectoine	Others	10399	0	BGC0000853	918	75
CP016819.1.region011	GCA_000763325.2	2	10219	terpene	Terpene	19501	0	BGC0001006	1557	16
CP016819.1.region012	GCA_000763325.2	2	4859	RiPP-like	RiPPs	11425	0	0	0	0
CP016819.1.region013	GCA_000763325.2	2	9462	NRPS	NRPS	62074	0	BGC0000893	1032	17
CP016819.1.region014	GCA_000763325.2	2	12272	terpene	Terpene	20939	0	BGC0000664	968	42
CP016821.1.region001	GCA_000763325.2	2	4027	butyrolactone	Others	10966	1	0	0	0
JTIZ01000002.1.region001	GCA_000801125.1	2	4074	T1PKS	PKSI	27491	1	0	0	0
JTIZ01000008.1.region001	GCA_000801125.1	2	9455	terpene	Terpene	20969	1	BGC0000633	737	18
JTIZ01000013.1.region001	GCA_000801125.1	2	11782	NRPS	NRPS	10438	1	0	0	0
JTIZ01000046.1.region001	GCA_000801125.1	2	10352	NRPS-like	NRPS	1445	1	BGC0001833	381	100
JTIZ01000050.1.region001	GCA_000801125.1	2	9459	NAPAA	NRPS	21150	1	0	0	0
JTIZ01000053.1.region001	GCA_000801125.1	2	9463	NRPS	NRPS	48738	1	0	0	0
JTIZ01000066.1.region001	GCA_000801125.1	2	11786	NRPS	NRPS	26741	1	BGC0001975	4537	5
JTIZ01000073.1.region001	GCA_000801125.1	2	9458	NRPS-like	NRPS	42577	0	BGC0000130	1708	8
JTIZ01000076.1.region001	GCA_000801125.1	2	12272	terpene	Terpene	20939	0	BGC0000664	961	42
JTIZ01000089.1.region001	GCA_000801125.1	2	14847	redox-cofactor	RiPPs	22826	1	0	0	0
JTIZ01000089.1.region002	GCA_000801125.1	2	12263	NRPS	NRPS	80610	1	0	0	0
JTIZ01000096.1.region001	GCA_000801125.1	2	379	NRP-metallophore+NRPS+RiPP-like	Others	47080	1	BGC0000371	1817	45
JTIZ01000099.1.region001	GCA_000801125.1	2	12274	NRPS	NRPS	37374	1	0	0	0
JTIZ01000107.1.region001	GCA_000801125.1	2	11793	NRPS	NRPS	24762	1	BGC0000893	1032	17
JTIZ01000118.1.region001	GCA_000801125.1	2	4851	betalactone	Others	32161	0	0	0	0
JTIZ01000119.1.region001	GCA_000801125.1	2	11795	ranthipeptide	RiPPs	2919	1	0	0	0
JTIZ01000121.1.region001	GCA_000801125.1	2	11796	NRPS	NRPS	15672	1	0	0	0
JTIZ01000122.1.region001	GCA_000801125.1	2	12270	ectoine	Others	10399	0	BGC0000853	919	75
JTIZ01000122.1.region002	GCA_000801125.1	2	10219	terpene	Terpene	21116	0	BGC0001006	1548	16
JTIZ01000122.1.region003	GCA_000801125.1	2	4859	RiPP-like	RiPPs	11425	1	0	0	0
JXQS01000003.1.region001	GCA_000834565.1	21	7413	ectoine	Others	10399	0	BGC0000853	908	75
JXQS01000006.1.region001	GCA_000834565.1	21	12073	NRPS	NRPS	44413	0	BGC0001065	984	3
JXQS01000008.1.region001	GCA_000834565.1	21	7423	NRPS	NRPS	50578	0	0	0	0
JXQS01000010.1.region001	GCA_000834565.1	21	11803	NRPS-like	NRPS	32407	1	0	0	0
JXQS01000015.1.region001	GCA_000834565.1	21	11804	NRPS	NRPS	23965	1	0	0	0
JXQS01000016.1.region001	GCA_000834565.1	21	12029	NAPAA+betalactone	Others	59490	0	BGC0000052	1116	7
JXQS01000018.1.region001	GCA_000834565.1	21	12028	NRP-metallophore+NRPS	Others	57424	1	BGC0000349	4500	42
JXQS01000020.1.region001	GCA_000834565.1	21	8186	terpene	Terpene	21050	1	BGC0001006	1535	16
JXQS01000024.1.region001	GCA_000834565.1	21	12031	NRPS	NRPS	57562	0	0	0	0
JXQS01000026.1.region001	GCA_000834565.1	21	12249	T1PKS	PKSI	30193	1	BGC0001894	1622	12
JXQS01000028.1.region001	GCA_000834565.1	21	5631	terpene	Terpene	20993	1	BGC0001666	733	7
JXQS01000034.1.region001	GCA_000834565.1	21	7670	NRPS	NRPS	61658	1	0	0	0
JXQS01000037.1.region001	GCA_000834565.1	21	7674	NRPS	NRPS	53518	0	BGC0000033	951	4
JXQS01000058.1.region001	GCA_000834565.1	21	7292	T3PKS	PKSother	41041	0	BGC0000806	332	3
JYOP01000001.1.region001	GCA_000949305.1	12	10717	NRPS	NRPS	54090	0	0	0	0
JYOP01000001.1.region002	GCA_000949305.1	12	14559	NRPS-like+NRPS	NRPS	71594	0	BGC0000359	997	33
JYOP01000001.1.region003	GCA_000949305.1	12	14558	NRPS+NRPS-like	NRPS	64551	0	BGC0001522	515	2
JYOP01000001.1.region004	GCA_000949305.1	12	11292	terpene	Terpene	21029	0	BGC0001456	736	25
JYOP01000001.1.region005	GCA_000949305.1	12	10558	RiPP-like	RiPPs	11940	0	BGC0001555	544	1
JYOP01000001.1.region006	GCA_000949305.1	12	489	T1PKS	PKSI	44935	0	0	0	0
JYOP01000002.1.region001	GCA_000949305.1	12	14293	ectoine	Others	10399	0	BGC0000853	908	75
JYOP01000002.1.region002	GCA_000949305.1	12	11821	T3PKS	PKSother	41056	0	0	0	0
JYOP01000002.1.region003	GCA_000949305.1	12	5148	NRPS	NRPS	56636	0	0	0	0
JYOP01000002.1.region004	GCA_000949305.1	12	14491	NRPS	NRPS	50684	0	BGC0000371	9063	63
JYOP01000002.1.region005	GCA_000949305.1	12	14289	NRPS+terpene	Others	52690	0	BGC0001006	1536	16
JYOP01000002.1.region006	GCA_000949305.1	12	5151	RRE-containing+NRPS	Others	69315	0	BGC0000325	697	18
JYOP01000002.1.region007	GCA_000949305.1	12	10712	betalactone	Others	27107	0	0	0	0
JYOP01000003.1.region001	GCA_000949305.1	12	14495	NAPAA	NRPS	25483	1	BGC0000052	1103	7
JYOP01000004.1.region001	GCA_000949305.1	12	7999	NRPS	NRPS	62496	0	0	0	0
JYOP01000004.1.region002	GCA_000949305.1	12	479	NRPS-like	NRPS	41340	0	BGC0001065	806	2
JYOP01000004.1.region003	GCA_000949305.1	12	478	NAPAA	NRPS	34092	0	0	0	0
JYOP01000004.1.region004	GCA_000949305.1	12	477	NRPS	NRPS	87649	0	BGC0001095	752	13
JYOP01000004.1.region005	GCA_000949305.1	12	476	redox-cofactor	RiPPs	22779	0	BGC0000163	822	3
JYOP01000004.1.region006	GCA_000949305.1	12	10719	NRPS+NRPS-like	NRPS	47183	0	BGC0001759	4006	3
CP010797.1.region001	GCA_000954115.1	7	13141	PKS-like+amglyccycl	Others	41038	0	BGC0000691	689	7
CP010797.1.region002	GCA_000954115.1	7	8161	ectoine	Others	10399	0	BGC0000853	744	50
CP010797.1.region003	GCA_000954115.1	7	13280	butyrolactone	Others	10915	0	0	0	0
CP010797.1.region004	GCA_000954115.1	7	3854	terpene	Terpene	18925	0	BGC0001456	1002	37
CP010797.1.region005	GCA_000954115.1	7	13271	NRPS-like	NRPS	40349	0	0	0	0
CP010797.1.region006	GCA_000954115.1	7	13272	NRPS	NRPS	64845	0	BGC0000893	877	11
CP010797.1.region007	GCA_000954115.1	7	8169	terpene	Terpene	21146	0	BGC0001006	1539	16
CP010797.1.region008	GCA_000954115.1	7	13300	NRPS+redox-cofactor	Others	110645	0	0	0	0
CP010797.1.region009	GCA_000954115.1	7	13811	arylpolyene+NRPS-like	Others	57360	0	0	0	0
CP010797.1.region010	GCA_000954115.1	7	13424	NRP-metallophore+NRPS	Others	62437	0	BGC0000300	2864	37
CP010797.1.region011	GCA_000954115.1	7	13726	LAP	RiPPs	23275	0	0	0	0
CP010797.1.region012	GCA_000954115.1	7	3862	arylpolyene+ladderane+NRPS	Others	69678	0	BGC0000429	1884	16
CP010797.1.region013	GCA_000954115.1	7	13709	NRPS-like	NRPS	41842	0	0	0	0
CP010797.1.region014	GCA_000954115.1	7	10741	T1PKS	PKSI	45091	0	BGC0001894	1643	12
CP010797.1.region015	GCA_000954115.1	7	13690	NRPS	NRPS	44371	0	BGC0000125	1120	11
CP010797.1.region016	GCA_000954115.1	7	13821	NAPAA	NRPS	33951	0	0	0	0
KQ031370.1.region001	GCA_000963615.1	5	9341	NRPS-like	NRPS	35299	1	0	0	0
KQ031370.1.region002	GCA_000963615.1	5	11385	NRPS	NRPS	49861	0	0	0	0
KQ031371.1.region001	GCA_000963615.1	5	8159	terpene	Terpene	20981	0	BGC0001456	1017	37
KQ031371.1.region002	GCA_000963615.1	5	13305	butyrolactone	Others	11017	0	0	0	0
KQ031371.1.region003	GCA_000963615.1	5	8161	ectoine	Others	10399	0	BGC0000853	743	50
KQ031373.1.region001	GCA_000963615.1	5	13307	NAPAA	NRPS	33951	0	0	0	0
KQ031373.1.region002	GCA_000963615.1	5	13294	NRPS	NRPS	44899	0	BGC0000125	1108	11
KQ031373.1.region003	GCA_000963615.1	5	13308	T1PKS	PKSI	45040	0	0	0	0
KQ031373.1.region004	GCA_000963615.1	5	13687	RiPP-like	RiPPs	10840	0	0	0	0
KQ031373.1.region005	GCA_000963615.1	5	13179	phosphonate	Others	10861	0	0	0	0
KQ031373.1.region006	GCA_000963615.1	5	8175	NRPS-like	NRPS	42601	0	0	0	0
KQ031375.1.region001	GCA_000963615.1	5	13311	NRPS-like	NRPS	41532	0	0	0	0
KQ031375.1.region002	GCA_000963615.1	5	8168	NRPS	NRPS	66754	0	BGC0000893	871	11
KQ031375.1.region003	GCA_000963615.1	5	8169	terpene	Terpene	21143	0	BGC0001006	1542	16
KQ031376.1.region001	GCA_000963615.1	5	13775	NRPS+redox-cofactor	Others	104622	0	0	0	0
KQ031376.1.region002	GCA_000963615.1	5	13298	arylpolyene	Others	41158	0	BGC0000699	499	6
KQ031376.1.region003	GCA_000963615.1	5	13181	NRP-metallophore+NRPS	Others	62537	0	BGC0000300	2859	37
CP011295.1.region001	GCA_000975175.1	1	14743	LAP	RiPPs	30105	0	BGC0001574	541	11
CP011295.1.region002	GCA_000975175.1	1	5114	T1PKS	PKSI	44442	0	0	0	0
CP011295.1.region003	GCA_000975175.1	1	5115	T1PKS	PKSI	46120	0	BGC0001070	2218	8
CP011295.1.region004	GCA_000975175.1	1	10237	NAPAA	NRPS	33894	0	0	0	0
CP011295.1.region005	GCA_000975175.1	1	14742	NRP-metallophore+NRPS	Others	57988	0	BGC0000349	5519	57
CP011295.1.region006	GCA_000975175.1	1	12286	redox-cofactor	RiPPs	22798	0	BGC0000163	831	3
CP011295.1.region007	GCA_000975175.1	1	6087	NRPS	NRPS	97854	0	BGC0000893	1014	17
CP011295.1.region008	GCA_000975175.1	1	9152	NRPS-like	NRPS	41947	0	BGC0001065	804	2
CP011295.1.region009	GCA_000975175.1	1	8619	NRP-metallophore+NRPS	Others	57937	0	BGC0000371	13860	100
CP011295.1.region010	GCA_000975175.1	1	6122	NRPS+terpene	Others	52954	0	BGC0001006	1541	16
CP011295.1.region011	GCA_000975175.1	1	11242	NRPS+RRE-containing	Others	62890	0	BGC0000325	1073	27
CP011295.1.region012	GCA_000975175.1	1	11205	NRPS	NRPS	65518	0	BGC0001759	462	3
CP011295.1.region013	GCA_000975175.1	1	6143	NRPS	NRPS	56203	0	BGC0000100	580	5
CP011295.1.region014	GCA_000975175.1	1	6142	terpene	Terpene	20945	0	BGC0000664	955	42
CP011295.1.region015	GCA_000975175.1	1	6141	ectoine	Others	10399	0	BGC0000853	897	75
CP011295.1.region016	GCA_000975175.1	1	12742	butyrolactone	Others	10888	0	0	0	0
CP011295.1.region017	GCA_000975175.1	1	10084	PKS-like+amglyccycl	Others	41029	0	BGC0000691	704	7
CP011295.1.region018	GCA_000975175.1	1	11257	lanthipeptide-class-iii	RiPPs	22583	0	0	0	0
CP011295.1.region019	GCA_000975175.1	1	9144	RiPP-like	RiPPs	11931	0	BGC0001534	1380	100
CP011341.1.region001	GCA_000982715.1	3	5595	furan+T1PKS	Others	71180	0	BGC0000914	1160	14
CP011341.1.region002	GCA_000982715.1	3	5855	NAPAA	NRPS	33915	0	0	0	0
CP011341.1.region003	GCA_000982715.1	3	4637	NRPS-like+betalactone	Others	41764	0	0	0	0
CP011341.1.region004	GCA_000982715.1	3	4959	NRP-metallophore+NRPS	Others	61880	0	BGC0000371	2092	54
CP011341.1.region005	GCA_000982715.1	3	4639	T3PKS	PKSother	41140	0	BGC0000282	1048	100
CP011341.1.region006	GCA_000982715.1	3	5882	terpene	Terpene	19634	0	0	0	0
CP011341.1.region007	GCA_000982715.1	3	10177	ectoine	Others	10396	0	BGC0000853	899	75
CP011341.1.region008	GCA_000982715.1	3	10192	terpene	Terpene	20485	0	BGC0001006	1560	16
CP011341.1.region009	GCA_000982715.1	3	5734	NRPS	NRPS	59335	0	BGC0001984	2752	16
CP011341.1.region010	GCA_000982715.1	3	5886	T1PKS	PKSI	50560	0	BGC0001072	2936	4
CP011341.1.region011	GCA_000982715.1	3	5887	NRPS-like	NRPS	40713	0	BGC0000340	585	11
CP011341.1.region012	GCA_000982715.1	3	5737	NRPS	NRPS	54100	0	BGC0001975	2565	5
CP011341.1.region013	GCA_000982715.1	3	3999	terpene	Terpene	20903	0	BGC0000664	969	42
CP011341.1.region014	GCA_000982715.1	3	5581	NRPS	NRPS	129666	0	BGC0001975	19599	10
CP011341.1.region015	GCA_000982715.1	3	5740	redox-cofactor	RiPPs	22829	0	BGC0001523	410	8
CP011341.1.region016	GCA_000982715.1	3	5870	NRPS	NRPS	59032	0	0	0	0
CP011341.1.region017	GCA_000982715.1	3	12574	butyrolactone	Others	10939	0	0	0	0
LEKE01000001.1.region001	GCA_001029585.1	1	6124	terpene	Terpene	14523	1	BGC0001666	740	7
LEKE01000003.1.region001	GCA_001029585.1	1	5115	T1PKS	PKSI	46120	0	BGC0001070	2218	8
LEKE01000011.1.region001	GCA_001029585.1	1	11242	NRPS+RRE-containing	Others	60456	1	0	0	0
LEKE01000022.1.region001	GCA_001029585.1	1	11257	lanthipeptide-class-iii	RiPPs	22583	0	0	0	0
LEKE01000024.1.region001	GCA_001029585.1	1	6122	NRPS+terpene	Others	54325	0	BGC0001006	1541	16
LEKE01000026.1.region001	GCA_001029585.1	1	6141	ectoine	Others	10399	0	BGC0000853	813	75
LEKE01000044.1.region001	GCA_001029585.1	1	11254	T1PKS	PKSI	44926	0	0	0	0
LEKE01000052.1.region001	GCA_001029585.1	1	12287	NRPS	NRPS	32321	1	BGC0001759	462	3
LEKE01000054.1.region001	GCA_001029585.1	1	10084	PKS-like+amglyccycl	Others	41029	0	BGC0000691	704	7
LEKE01000054.1.region002	GCA_001029585.1	1	12742	butyrolactone	Others	10888	0	0	0	0
LEKE01000059.1.region001	GCA_001029585.1	1	14742	NRP-metallophore+NRPS	Others	58192	1	BGC0000349	5539	57
LEKE01000060.1.region001	GCA_001029585.1	1	8619	NRP-metallophore+NRPS	Others	57938	0	BGC0000371	13906	100
LEKE01000061.1.region001	GCA_001029585.1	1	12739	LAP	RiPPs	30106	0	BGC0001574	539	11
LEKE01000062.1.region001	GCA_001029585.1	1	10239	RiPP-like	RiPPs	10882	1	BGC0001534	1387	100
LEKE01000068.1.region001	GCA_001029585.1	1	9152	NRPS-like	NRPS	42535	0	BGC0001065	800	2
LEKE01000073.1.region001	GCA_001029585.1	1	6133	NRPS	NRPS	42042	1	BGC0001095	752	13
LEKE01000077.1.region001	GCA_001029585.1	1	11971	NRPS-like	NRPS	21743	1	0	0	0
LEKE01000078.1.region001	GCA_001029585.1	1	14783	NRPS	NRPS	22537	1	0	0	0
LEKE01000086.1.region001	GCA_001029585.1	1	12286	redox-cofactor	RiPPs	22798	1	BGC0000163	831	3
LEKE01000090.1.region001	GCA_001029585.1	1	11751	NRPS	NRPS	23241	1	0	0	0
LEKE01000090.1.region002	GCA_001029585.1	1	12751	NRPS	NRPS	42341	1	0	0	0
LEKE01000101.1.region001	GCA_001029585.1	1	6140	NRPS	NRPS	6515	1	0	0	0
LFDS01000001.1.region001	GCA_001037935.1	5	13307	NAPAA	NRPS	33945	0	0	0	0
LFDS01000001.1.region002	GCA_001037935.1	5	3956	thiopeptide+LAP	RiPPs	36760	0	BGC0001574	480	11
LFDS01000001.1.region003	GCA_001037935.1	5	11390	T1PKS+PKS-like	PKSother	47420	0	BGC0001737	2089	70
LFDS01000002.1.region001	GCA_001037935.1	5	3962	NRPS	NRPS	49861	0	0	0	0
LFDS01000003.1.region001	GCA_001037935.1	5	8169	terpene	Terpene	21143	0	BGC0001006	1542	16
LFDS01000003.1.region002	GCA_001037935.1	5	10168	NRPS	NRPS	22384	1	0	0	0
LFDS01000004.1.region001	GCA_001037935.1	5	8161	ectoine	Others	10399	0	BGC0000853	743	50
LFDS01000004.1.region002	GCA_001037935.1	5	13305	butyrolactone	Others	10960	0	0	0	0
LFDS01000004.1.region003	GCA_001037935.1	5	8159	terpene	Terpene	20981	0	BGC0001456	1017	37
LFDS01000005.1.region001	GCA_001037935.1	5	8175	NRPS-like	NRPS	40043	1	0	0	0
LFDS01000005.1.region002	GCA_001037935.1	5	13179	phosphonate	Others	10861	0	0	0	0
LFDS01000005.1.region003	GCA_001037935.1	5	13687	RiPP-like	RiPPs	10840	0	0	0	0
LFDS01000005.1.region004	GCA_001037935.1	5	13308	T1PKS	PKSI	45040	0	0	0	0
LFDS01000006.1.region001	GCA_001037935.1	5	3964	betalactone	Others	22564	0	0	0	0
LFDS01000006.1.region002	GCA_001037935.1	5	13298	NRPS-like+arylpolyene	Others	61030	0	BGC0000699	499	6
LFDS01000007.1.region001	GCA_001037935.1	5	13300	NRPS+redox-cofactor	Others	110299	0	0	0	0
LFDS01000010.1.region001	GCA_001037935.1	5	13311	NRPS-like	NRPS	40828	0	0	0	0
LFDS01000010.1.region002	GCA_001037935.1	5	10166	NRPS	NRPS	36750	1	BGC0000893	869	11
LFDS01000012.1.region001	GCA_001037935.1	5	13181	NRP-metallophore+NRPS	Others	45162	1	BGC0000300	2844	37
LFDS01000015.1.region001	GCA_001037935.1	5	11378	NRPS	NRPS	5208	1	0	0	0
CVQP01000001.1.region001	GCA_001040705.1	23	6099	ectoine	Others	10399	0	BGC0000853	909	75
CVQP01000001.1.region002	GCA_001040705.1	23	14528	NRP-metallophore+NRPS+NRPS-like	Others	83432	0	BGC0001752	1776	11
CVQP01000002.1.region001	GCA_001040705.1	23	14530	NAPAA	NRPS	33879	0	0	0	0
CVQP01000004.1.region001	GCA_001040705.1	23	14534	NRPS+NRPS-like	NRPS	89993	1	BGC0001968	1210	23
CVQP01000005.1.region001	GCA_001040705.1	23	6103	betalactone	Others	32808	0	BGC0001919	862	20
CVQP01000005.1.region002	GCA_001040705.1	23	6104	NRPS-like	NRPS	42291	0	BGC0000382	1303	28
CVQP01000005.1.region003	GCA_001040705.1	23	6105	NAPAA	NRPS	33993	0	BGC0000368	893	11
CVQP01000005.1.region004	GCA_001040705.1	23	6106	NRPS	NRPS	67066	0	BGC0000033	1185	4
CVQP01000006.1.region001	GCA_001040705.1	23	14529	T3PKS	PKSother	41050	0	BGC0000692	324	6
CVQP01000006.1.region002	GCA_001040705.1	23	14525	terpene	Terpene	20939	0	BGC0001456	974	37
CVQP01000007.1.region001	GCA_001040705.1	23	14538	RiPP-like	RiPPs	10804	0	0	0	0
CVQP01000007.1.region002	GCA_001040705.1	23	6110	NRPS	NRPS	60448	0	BGC0000806	589	5
CVQP01000007.1.region003	GCA_001040705.1	23	6111	redox-cofactor	RiPPs	22743	0	0	0	0
CVQP01000007.1.region004	GCA_001040705.1	23	6112	NRPS	NRPS	44943	1	0	0	0
CVQP01000008.1.region001	GCA_001040705.1	23	6113	terpene	Terpene	21134	0	BGC0000269	790	6
CVQP01000009.1.region001	GCA_001040705.1	23	6114	betalactone	Others	31492	0	0	0	0
CVQP01000009.1.region002	GCA_001040705.1	23	6115	ectoine	Others	6123	1	BGC0000853	456	50
CVQP01000012.1.region001	GCA_001040705.1	23	14654	T1PKS	PKSI	44983	0	0	0	0
BBXP01000004.1.region001	GCA_001047055.1	2	12272	terpene	Terpene	20939	1	BGC0000664	974	42
BBXP01000006.1.region001	GCA_001047055.1	2	12270	ectoine	Others	10399	0	BGC0000853	919	75
BBXP01000006.1.region002	GCA_001047055.1	2	10219	terpene	Terpene	21116	0	BGC0001006	1563	16
BBXP01000006.1.region003	GCA_001047055.1	2	10220	NRPS	NRPS	47485	1	BGC0000368	891	11
BBXP01000007.1.region001	GCA_001047055.1	2	9463	NRPS	NRPS	63008	0	0	0	0
BBXP01000012.1.region001	GCA_001047055.1	2	5243	terpene	Terpene	20972	0	BGC0001456	733	25
BBXP01000012.1.region002	GCA_001047055.1	2	8691	T1PKS	PKSI	44938	0	0	0	0
BBXP01000017.1.region001	GCA_001047055.1	2	379	NRP-metallophore+NRPS+RiPP-like	Others	47075	1	BGC0000371	1757	36
BBXP01000017.1.region002	GCA_001047055.1	2	380	NAPAA	NRPS	22900	1	0	0	0
BBXP01000021.1.region001	GCA_001047055.1	2	381	betalactone	Others	33159	0	0	0	0
BBXP01000023.1.region001	GCA_001047055.1	2	6646	NRPS+redox-cofactor	Others	40004	1	0	0	0
BBXP01000029.1.region001	GCA_001047055.1	2	383	NRPS	NRPS	62056	0	BGC0000893	1040	17
BBXP01000040.1.region001	GCA_001047055.1	2	12318	NRPS	NRPS	33087	1	BGC0001967	7269	10
BBXP01000042.1.region001	GCA_001047055.1	2	6650	NRPS	NRPS	32110	1	BGC0000565	228	12
BBXP01000045.1.region001	GCA_001047055.1	2	6651	NRPS	NRPS	18634	1	0	0	0
BBXP01000058.1.region001	GCA_001047055.1	2	6652	NRPS	NRPS	4394	1	0	0	0
BBXP01000063.1.region001	GCA_001047055.1	2	388	NRPS	NRPS	2599	1	0	0	0
BBXP01000074.1.region001	GCA_001047055.1	2	389	NRPS	NRPS	1300	1	0	0	0
LDUF01000001.1.region001	GCA_001051275.1	3	10181	terpene	Terpene	20903	0	BGC0000633	979	27
LDUF01000001.1.region002	GCA_001051275.1	3	8569	NRPS	NRPS	54739	0	BGC0001975	2532	5
LDUF01000001.1.region003	GCA_001051275.1	3	9980	NRPS-like	NRPS	42796	0	BGC0000340	583	11
LDUF01000001.1.region004	GCA_001051275.1	3	9979	T1PKS	PKSI	50548	0	BGC0001447	2656	5
LDUF01000004.1.region001	GCA_001051275.1	3	9970	NRPS	NRPS	51242	1	0	0	0
LDUF01000005.1.region001	GCA_001051275.1	3	9468	NRP-metallophore+NRPS	Others	64979	1	BGC0000371	2094	54
LDUF01000006.1.region001	GCA_001051275.1	3	8575	terpene	Terpene	21161	0	0	0	0
LDUF01000006.1.region002	GCA_001051275.1	3	10177	ectoine	Others	10396	0	BGC0000853	893	75
LDUF01000008.1.region001	GCA_001051275.1	3	9982	butyrolactone	Others	10939	0	0	0	0
LDUF01000009.1.region001	GCA_001051275.1	3	4196	NRPS-like+betalactone	Others	39245	0	BGC0001456	950	25
LDUF01000009.1.region002	GCA_001051275.1	3	8676	NAPAA	NRPS	23033	1	0	0	0
LDUF01000010.1.region001	GCA_001051275.1	3	5057	NRPS	NRPS	113418	1	BGC0001975	16312	7
LDUF01000011.1.region001	GCA_001051275.1	3	10192	terpene	Terpene	21125	0	BGC0001007	1571	15
LDUF01000012.1.region001	GCA_001051275.1	3	5374	betalactone	Others	33475	0	0	0	0
LDUF01000014.1.region001	GCA_001051275.1	3	9471	NRPS	NRPS	62020	0	BGC0000325	1077	27
LDUF01000017.1.region001	GCA_001051275.1	3	10491	redox-cofactor	RiPPs	22825	0	BGC0000163	789	3
LDUF01000020.1.region001	GCA_001051275.1	3	8683	T1PKS	PKSI	44995	0	0	0	0
CFHW01000003.1.region001	GCA_001242945.1	1	12172	ectoine	Others	10399	0	BGC0000853	898	75
CFHW01000009.1.region001	GCA_001242945.1	1	11731	NRPS-like	NRPS	42448	0	BGC0001065	757	2
CFHW01000013.1.region001	GCA_001242945.1	1	5102	NRPS+RRE-containing	Others	60456	1	0	0	0
CFHW01000015.1.region001	GCA_001242945.1	1	12751	NRPS	NRPS	54676	0	BGC0000100	576	5
CFHW01000015.1.region002	GCA_001242945.1	1	3707	NRPS	NRPS	25315	1	0	0	0
CFHW01000017.1.region001	GCA_001242945.1	1	10238	NRP-metallophore+NRPS	Others	48094	1	BGC0000349	5530	57
CFHW01000019.1.region001	GCA_001242945.1	1	11254	T1PKS	PKSI	34006	1	0	0	0
CFHW01000022.1.region001	GCA_001242945.1	1	8619	NRP-metallophore+NRPS	Others	52985	1	BGC0000371	13719	100
CFHW01000023.1.region001	GCA_001242945.1	1	6124	terpene	Terpene	18306	1	BGC0001456	664	25
CFHW01000027.1.region001	GCA_001242945.1	1	10239	RiPP-like	RiPPs	11931	1	BGC0001534	1378	100
CFHW01000028.1.region001	GCA_001242945.1	1	10237	NAPAA	NRPS	33894	0	0	0	0
CFHW01000034.1.region001	GCA_001242945.1	1	12283	butyrolactone	Others	10888	0	0	0	0
CFHW01000035.1.region001	GCA_001242945.1	1	12285	NRPS	NRPS	31293	1	BGC0001095	755	13
CFHW01000042.1.region001	GCA_001242945.1	1	3716	NRPS	NRPS	23712	1	BGC0000268	1308	3
CFHW01000048.1.region001	GCA_001242945.1	1	5115	T1PKS	PKSI	44706	1	BGC0001070	2219	8
CFHW01000050.1.region001	GCA_001242945.1	1	6021	NRPS+terpene	Others	30492	1	BGC0001006	1541	16
CFHW01000052.1.region001	GCA_001242945.1	1	14750	NRPS	NRPS	43744	0	0	0	0
CFHW01000055.1.region001	GCA_001242945.1	1	6119	NRPS-like	NRPS	22763	1	BGC0000893	1005	17
CFHW01000071.1.region001	GCA_001242945.1	1	12287	NRPS	NRPS	30467	1	0	0	0
CFHW01000080.1.region001	GCA_001242945.1	1	11250	NRPS	NRPS	24621	1	0	0	0
CFHW01000090.1.region001	GCA_001242945.1	1	9679	lanthipeptide-class-iii	RiPPs	15074	1	0	0	0
CFHW01000098.1.region001	GCA_001242945.1	1	6140	NRPS	NRPS	6520	1	0	0	0
CFHW01000100.1.region001	GCA_001242945.1	1	12739	LAP	RiPPs	27193	1	BGC0001574	415	11
CFHW01000101.1.region001	GCA_001242945.1	1	11753	NRPS	NRPS	7119	1	0	0	0
CFHW01000109.1.region001	GCA_001242945.1	1	3727	NRPS	NRPS	3474	1	0	0	0
CFHW01000111.1.region001	GCA_001242945.1	1	3728	NRPS	NRPS	2904	1	0	0	0
CFHW01000115.1.region001	GCA_001242945.1	1	3729	NRPS	NRPS	2439	1	0	0	0
CFHW01000120.1.region001	GCA_001242945.1	1	8249	NRPS-like	NRPS	1894	1	0	0	0
LJIS01000047.1.region001	GCA_001297885.1	1	8818	NRPS-like	NRPS	1880	1	0	0	0
LJIS01000060.1.region001	GCA_001297885.1	1	11252	NRPS	NRPS	6095	1	0	0	0
LJIS01000064.1.region001	GCA_001297885.1	1	6140	NRPS	NRPS	7948	1	BGC0001975	2147	5
LJIS01000080.1.region001	GCA_001297885.1	1	11934	NRPS	NRPS	22518	1	BGC0001975	2139	5
LJIS01000082.1.region001	GCA_001297885.1	1	9724	NRPS	NRPS	24758	1	0	0	0
LJIS01000089.1.region001	GCA_001297885.1	1	12002	NRPS	NRPS	39411	1	BGC0001894	1721	15
LJIS01000093.1.region001	GCA_001297885.1	1	10239	RiPP-like	RiPPs	11931	1	BGC0001534	1319	100
LJIS01000095.1.region001	GCA_001297885.1	1	12285	NRPS	NRPS	31034	1	BGC0001095	757	13
LJIS01000100.1.region001	GCA_001297885.1	1	9679	lanthipeptide-class-iii	RiPPs	15226	1	0	0	0
LJIS01000102.1.region001	GCA_001297885.1	1	9616	NAPAA	NRPS	33840	0	0	0	0
LJIS01000105.1.region001	GCA_001297885.1	1	12751	NRPS	NRPS	43238	1	0	0	0
LJIS01000105.1.region002	GCA_001297885.1	1	4693	NRPS	NRPS	42472	0	0	0	0
LJIS01000107.1.region001	GCA_001297885.1	1	6124	terpene	Terpene	20759	0	BGC0001666	740	7
LJIS01000111.1.region001	GCA_001297885.1	1	12287	NRPS	NRPS	32243	1	BGC0001759	460	3
LJIS01000115.1.region001	GCA_001297885.1	1	11731	NRPS-like	NRPS	24478	1	BGC0001065	796	2
LJIS01000116.1.region001	GCA_001297885.1	1	12172	ectoine	Others	10399	0	BGC0000853	898	75
LJIS01000119.1.region001	GCA_001297885.1	1	12286	redox-cofactor	RiPPs	17781	1	BGC0000163	826	3
LJIS01000120.1.region001	GCA_001297885.1	1	10237	NAPAA	NRPS	31741	1	0	0	0
LJIS01000122.1.region001	GCA_001297885.1	1	10238	NRP-metallophore+NRPS	Others	58192	1	BGC0000349	5526	57
LJIS01000124.1.region001	GCA_001297885.1	1	6122	NRPS+terpene	Others	53115	0	BGC0001006	1540	16
LJIS01000124.1.region002	GCA_001297885.1	1	5102	RRE-containing+NRPS	Others	69325	0	BGC0000033	891	2
LJIS01000126.1.region001	GCA_001297885.1	1	6120	butyrolactone	Others	10888	0	0	0	0
LJIS01000127.1.region001	GCA_001297885.1	1	11236	NRP-metallophore+NRPS	Others	57936	0	BGC0000371	13719	100
LJIS01000128.1.region001	GCA_001297885.1	1	5115	T1PKS	PKSI	44048	0	BGC0001070	2223	8
LJIS01000128.1.region002	GCA_001297885.1	1	5114	T1PKS	PKSI	44944	0	0	0	0
LJIS01000128.1.region003	GCA_001297885.1	1	12739	LAP	RiPPs	30094	0	BGC0001574	535	11
CEDU01000004.1.region001	GCA_001373455.1	12	14769	NRPS	NRPS	66946	0	0	0	0
CEDU01000007.1.region001	GCA_001373455.1	12	479	NRPS-like	NRPS	42535	0	BGC0001065	809	2
CEDU01000008.1.region001	GCA_001373455.1	12	478	NAPAA	NRPS	34050	0	0	0	0
CEDU01000009.1.region001	GCA_001373455.1	12	11732	NRPS-like	NRPS	21446	1	BGC0001975	643	7
CEDU01000010.1.region001	GCA_001373455.1	12	14783	NRPS	NRPS	23229	1	BGC0001967	5880	10
CEDU01000011.1.region001	GCA_001373455.1	12	10718	NRPS	NRPS	41707	1	BGC0001095	753	13
CEDU01000011.1.region002	GCA_001373455.1	12	476	redox-cofactor	RiPPs	22797	0	BGC0000163	824	3
CEDU01000011.1.region003	GCA_001373455.1	12	10719	NRPS+NRPS-like	NRPS	40504	1	BGC0001759	2208	3
CEDU01000012.1.region001	GCA_001373455.1	12	10717	NRPS	NRPS	55250	0	BGC0001894	1823	15
CEDU01000012.1.region002	GCA_001373455.1	12	14559	NRPS-like+NRPS	NRPS	71663	0	BGC0000359	1003	33
CEDU01000012.1.region003	GCA_001373455.1	12	14558	NRPS+NRPS-like	NRPS	64551	0	BGC0001522	510	2
CEDU01000016.1.region001	GCA_001373455.1	12	11292	terpene	Terpene	21029	0	BGC0000664	737	28
CEDU01000018.1.region001	GCA_001373455.1	12	10558	RiPP-like	RiPPs	11940	1	BGC0001555	544	1
CEDU01000019.1.region001	GCA_001373455.1	12	489	T1PKS	PKSI	44935	0	0	0	0
CEDU01000021.1.region001	GCA_001373455.1	12	14495	NAPAA	NRPS	25415	1	BGC0000052	1101	7
CEDU01000024.1.region001	GCA_001373455.1	12	10712	betalactone	Others	27138	0	0	0	0
CEDU01000024.1.region002	GCA_001373455.1	12	3696	NRPS	NRPS	30020	1	0	0	0
CEDU01000025.1.region001	GCA_001373455.1	12	3697	NRPS	NRPS	36223	1	0	0	0
CEDU01000027.1.region001	GCA_001373455.1	12	14289	NRPS	NRPS	32907	1	0	0	0
CEDU01000033.1.region001	GCA_001373455.1	12	10551	NRPS	NRPS	51273	0	BGC0000371	9061	63
CEDU01000033.1.region002	GCA_001373455.1	12	5148	NRPS	NRPS	57178	0	0	0	0
CEDU01000034.1.region001	GCA_001373455.1	12	14493	T3PKS	PKSother	41056	0	0	0	0
CEDU01000034.1.region002	GCA_001373455.1	12	14293	ectoine	Others	10399	0	BGC0000853	906	75
LMRI01000001.1.region001	GCA_001425985.1	21	7423	NRPS	NRPS	49769	0	0	0	0
LMRI01000001.1.region002	GCA_001425985.1	21	11803	NRPS-like	NRPS	41625	0	BGC0000427	1196	75
LMRI01000001.1.region003	GCA_001425985.1	21	12073	NRPS	NRPS	44018	0	BGC0001065	983	3
LMRI01000001.1.region004	GCA_001425985.1	21	12026	betalactone	Others	22064	0	0	0	0
LMRI01000001.1.region005	GCA_001425985.1	21	12075	betalactone	Others	27585	0	0	0	0
LMRI01000001.1.region006	GCA_001425985.1	21	12028	NRP-metallophore+NRPS	Others	57421	0	BGC0000349	4491	42
LMRI01000001.1.region007	GCA_001425985.1	21	12029	NAPAA+betalactone	Others	60598	0	BGC0000052	1112	7
LMRI01000001.1.region008	GCA_001425985.1	21	5626	T1PKS	PKSI	45121	0	BGC0001894	1621	12
LMRI01000002.1.region001	GCA_001425985.1	21	12031	NRPS	NRPS	55735	0	0	0	0
LMRI01000002.1.region002	GCA_001425985.1	21	7670	NRPS	NRPS	85662	0	0	0	0
LMRI01000002.1.region003	GCA_001425985.1	21	7292	T3PKS	PKSother	41041	0	BGC0000806	350	3
LMRI01000003.1.region001	GCA_001425985.1	21	7413	ectoine	Others	10399	0	BGC0000853	907	75
LMRI01000003.1.region002	GCA_001425985.1	21	5631	terpene	Terpene	19399	0	BGC0000664	950	42
LMRI01000003.1.region003	GCA_001425985.1	21	8186	terpene	Terpene	21050	0	BGC0001006	1536	16
LMRI01000003.1.region004	GCA_001425985.1	21	7674	NRPS	NRPS	53518	0	BGC0000033	942	4
LMRQ01000001.1.region001	GCA_001426065.1	4	7292	T3PKS	PKSother	41041	0	BGC0000806	350	3
LMRQ01000001.1.region002	GCA_001426065.1	4	12040	NRPS	NRPS	135091	0	BGC0000033	712	2
LMRQ01000012.1.region001	GCA_001426065.1	4	5626	T1PKS	PKSI	45097	0	BGC0001894	1606	12
LMRQ01000012.1.region002	GCA_001426065.1	4	7418	betalactone+NAPAA	Others	56547	0	BGC0000052	1130	7
LMRQ01000012.1.region003	GCA_001426065.1	4	7664	NRP-metallophore+NRPS	Others	57570	0	BGC0000349	4496	42
LMRQ01000013.1.region001	GCA_001426065.1	4	7674	NRPS	NRPS	53527	0	BGC0000033	891	2
LMRQ01000013.1.region002	GCA_001426065.1	4	8186	terpene	Terpene	21068	0	BGC0001006	1538	16
LMRQ01000014.1.region001	GCA_001426065.1	4	5631	terpene	Terpene	20993	0	BGC0000633	743	18
LMRQ01000014.1.region002	GCA_001426065.1	4	7678	ectoine	Others	10399	0	BGC0000853	746	50
LMRQ01000015.1.region001	GCA_001426065.1	4	7422	NRPS-like	NRPS	43552	0	BGC0001615	1199	42
LMRQ01000016.1.region001	GCA_001426065.1	4	7673	NRPS	NRPS	32520	1	0	0	0
LMRR01000002.1.region001	GCA_001426085.1	14	10725	NRPS	NRPS	102680	0	0	0	0
LMRR01000002.1.region002	GCA_001426085.1	14	10685	redox-cofactor	RiPPs	23954	0	0	0	0
LMRR01000004.1.region001	GCA_001426085.1	14	13280	butyrolactone	Others	9156	1	0	0	0
LMRR01000004.1.region002	GCA_001426085.1	14	12100	terpene	Terpene	20966	0	BGC0000633	1008	27
LMRR01000005.1.region001	GCA_001426085.1	14	11646	NRP-metallophore+NRPS	Others	62445	0	BGC0000300	2847	37
LMRR01000006.1.region001	GCA_001426085.1	14	3964	betalactone	Others	22564	0	0	0	0
LMRR01000006.1.region002	GCA_001426085.1	14	10723	arylpolyene	Others	41155	0	0	0	0
LMRR01000007.1.region001	GCA_001426085.1	14	4584	NAPAA	NRPS	33930	0	0	0	0
LMRR01000008.1.region001	GCA_001426085.1	14	13179	phosphonate	Others	10861	0	0	0	0
LMRR01000008.1.region002	GCA_001426085.1	14	4606	NRPS-like	NRPS	42541	0	0	0	0
LMRR01000010.1.region001	GCA_001426085.1	14	10622	NRPS	NRPS	40335	1	BGC0000125	1119	11
LMRR01000011.1.region001	GCA_001426085.1	14	10741	T1PKS	PKSI	45039	1	0	0	0
LMRR01000023.1.region001	GCA_001426085.1	14	4603	NRPS	NRPS	54577	0	0	0	0
LMRR01000026.1.region001	GCA_001426085.1	14	10737	NRPS	NRPS	5084	1	0	0	0
LMRR01000034.1.region001	GCA_001426085.1	14	8169	terpene	Terpene	21146	0	BGC0001006	1544	16
LMRR01000034.1.region002	GCA_001426085.1	14	10168	NRPS	NRPS	23689	1	0	0	0
LMRR01000041.1.region001	GCA_001426085.1	14	12113	NRPS	NRPS	37110	1	BGC0000136	410	3
LMRR01000043.1.region001	GCA_001426085.1	14	10166	NRPS	NRPS	36904	1	BGC0000893	862	11
LMRR01000043.1.region002	GCA_001426085.1	14	13808	NRPS-like	NRPS	43528	0	0	0	0
LMRR01000045.1.region001	GCA_001426085.1	14	8161	ectoine	Others	10399	0	BGC0000853	742	50
LMRN01000007.1.region001	GCA_001426145.1	4	7422	NRPS-like	NRPS	43552	0	BGC0001615	1199	42
LMRN01000009.1.region001	GCA_001426145.1	4	7292	T3PKS	PKSother	41041	0	BGC0000806	350	3
LMRN01000009.1.region002	GCA_001426145.1	4	12040	NRPS	NRPS	135091	0	BGC0000033	712	2
LMRN01000012.1.region001	GCA_001426145.1	4	7674	NRPS	NRPS	53527	0	BGC0000033	891	2
LMRN01000012.1.region002	GCA_001426145.1	4	8186	terpene	Terpene	21068	0	BGC0001006	1526	16
LMRN01000020.1.region001	GCA_001426145.1	4	7673	NRPS	NRPS	32472	1	0	0	0
LMRN01000021.1.region001	GCA_001426145.1	4	7678	ectoine	Others	10399	0	BGC0000853	746	50
LMRN01000021.1.region002	GCA_001426145.1	4	5631	terpene	Terpene	20993	0	BGC0000633	743	18
LMRN01000025.1.region001	GCA_001426145.1	4	5626	T1PKS	PKSI	45097	0	BGC0001894	1606	12
LMRN01000025.1.region002	GCA_001426145.1	4	7418	betalactone+NAPAA	Others	55831	0	BGC0000052	1130	7
LMRN01000025.1.region003	GCA_001426145.1	4	7664	NRP-metallophore+NRPS	Others	57570	0	BGC0000349	4496	42
LMRN01000025.1.region004	GCA_001426145.1	4	13822	betalactone	Others	27485	0	BGC0000466	465	6
LMRO01000001.1.region001	GCA_001426165.1	5	10107	NRPS	NRPS	43723	0	BGC0000125	1108	11
LMRO01000001.1.region002	GCA_001426165.1	5	11555	NAPAA	NRPS	33945	0	0	0	0
LMRO01000001.1.region003	GCA_001426165.1	5	13692	T1PKS	PKSI	46423	0	BGC0001759	5596	11
LMRO01000003.1.region001	GCA_001426165.1	5	13308	T1PKS	PKSI	43854	1	0	0	0
LMRO01000007.1.region001	GCA_001426165.1	5	11378	NRPS	NRPS	5082	1	0	0	0
LMRO01000008.1.region001	GCA_001426165.1	5	8161	ectoine	Others	10399	0	BGC0000853	743	50
LMRO01000008.1.region002	GCA_001426165.1	5	13305	butyrolactone	Others	11017	0	0	0	0
LMRO01000008.1.region003	GCA_001426165.1	5	8159	terpene	Terpene	20981	0	BGC0001456	1017	37
LMRO01000009.1.region001	GCA_001426165.1	5	3962	NRPS	NRPS	38784	1	BGC0000212	812	8
LMRO01000009.1.region002	GCA_001426165.1	5	13181	NRP-metallophore+NRPS	Others	62549	0	BGC0000300	2854	37
LMRO01000009.1.region003	GCA_001426165.1	5	3964	betalactone	Others	22564	0	0	0	0
LMRO01000009.1.region004	GCA_001426165.1	5	10104	arylpolyene	Others	41158	0	0	0	0
LMRO01000010.1.region001	GCA_001426165.1	5	3263	butyrolactone	Others	11026	0	0	0	0
LMRO01000011.1.region001	GCA_001426165.1	5	13775	redox-cofactor+NRPS	Others	104659	0	0	0	0
LMRO01000012.1.region001	GCA_001426165.1	5	8175	NRPS-like	NRPS	42586	0	0	0	0
LMRO01000012.1.region002	GCA_001426165.1	5	13179	phosphonate	Others	10867	0	0	0	0
LMRO01000012.1.region003	GCA_001426165.1	5	13687	RiPP-like	RiPPs	10840	0	0	0	0
LMRO01000013.1.region001	GCA_001426165.1	5	8169	terpene	Terpene	21143	0	BGC0001006	1542	16
LMRO01000013.1.region002	GCA_001426165.1	5	10168	NRPS	NRPS	23794	1	0	0	0
LMRO01000015.1.region001	GCA_001426165.1	5	13311	NRPS-like	NRPS	40836	0	0	0	0
LMRO01000015.1.region002	GCA_001426165.1	5	10166	NRPS	NRPS	36849	1	BGC0000893	871	11
LMRP01000001.1.region001	GCA_001426185.1	21	7423	NRPS	NRPS	49769	0	0	0	0
LMRP01000001.1.region002	GCA_001426185.1	21	11803	NRPS-like	NRPS	41625	0	BGC0000427	1196	75
LMRP01000001.1.region003	GCA_001426185.1	21	12073	NRPS	NRPS	44018	0	BGC0001065	983	3
LMRP01000001.1.region004	GCA_001426185.1	21	12026	betalactone	Others	22064	0	0	0	0
LMRP01000001.1.region005	GCA_001426185.1	21	12075	betalactone	Others	27585	0	0	0	0
LMRP01000001.1.region006	GCA_001426185.1	21	12028	NRP-metallophore+NRPS	Others	57421	0	BGC0000349	4491	42
LMRP01000001.1.region007	GCA_001426185.1	21	12029	NAPAA+betalactone	Others	60598	0	BGC0000052	1112	7
LMRP01000001.1.region008	GCA_001426185.1	21	5626	T1PKS	PKSI	45121	0	BGC0001894	1621	12
LMRP01000002.1.region001	GCA_001426185.1	21	12031	NRPS	NRPS	55735	0	0	0	0
LMRP01000002.1.region002	GCA_001426185.1	21	7670	NRPS	NRPS	85662	0	0	0	0
LMRP01000002.1.region003	GCA_001426185.1	21	7292	T3PKS	PKSother	41041	0	BGC0000806	350	3
LMRP01000003.1.region001	GCA_001426185.1	21	8186	terpene	Terpene	21059	0	BGC0001006	1536	16
LMRP01000003.1.region002	GCA_001426185.1	21	7674	NRPS	NRPS	53518	0	BGC0000033	942	4
LMRP01000004.1.region001	GCA_001426185.1	21	7413	ectoine	Others	10399	0	BGC0000853	907	75
LMRP01000004.1.region002	GCA_001426185.1	21	5631	terpene	Terpene	20993	0	BGC0000664	950	42
LNAK01000025.1.region001	GCA_001445685.1	1	12287	NRPS	NRPS	32566	1	BGC0001759	461	3
LNAK01000028.1.region001	GCA_001445685.1	1	10239	RiPP-like	RiPPs	11931	0	BGC0001534	1371	100
LNAK01000041.1.region001	GCA_001445685.1	1	12119	NRPS	NRPS	12938	1	0	0	0
LNAK01000049.1.region001	GCA_001445685.1	1	11250	NRPS	NRPS	14092	1	BGC0001967	5401	10
LNAK01000099.1.region001	GCA_001445685.1	1	11254	T1PKS	PKSI	44926	0	0	0	0
LNAK01000099.1.region002	GCA_001445685.1	1	12739	LAP	RiPPs	30097	1	BGC0001574	536	11
LNAK01000102.1.region001	GCA_001445685.1	1	12285	NRPS	NRPS	31168	1	BGC0001095	755	13
LNAK01000102.1.region002	GCA_001445685.1	1	12286	redox-cofactor	RiPPs	22816	0	BGC0000163	829	3
LNAK01000112.1.region001	GCA_001445685.1	1	5115	T1PKS	PKSI	46102	0	BGC0001070	2222	8
LNAK01000120.1.region001	GCA_001445685.1	1	12283	butyrolactone	Others	10888	0	0	0	0
LNAK01000120.1.region002	GCA_001445685.1	1	11257	lanthipeptide-class-iii	RiPPs	22583	0	0	0	0
LNAK01000134.1.region001	GCA_001445685.1	1	11731	NRPS-like	NRPS	42060	0	BGC0001065	799	2
LNAK01000134.1.region002	GCA_001445685.1	1	11236	NRP-metallophore+NRPS	Others	57935	0	BGC0000371	13729	100
LNAK01000134.1.region003	GCA_001445685.1	1	6122	NRPS+terpene	Others	53112	0	BGC0001006	1540	16
LNAK01000134.1.region004	GCA_001445685.1	1	5102	NRPS+RRE-containing	Others	66577	0	BGC0000325	1083	27
LNAK01000146.1.region001	GCA_001445685.1	1	11252	NRPS	NRPS	6787	1	0	0	0
LNAK01000154.1.region001	GCA_001445685.1	1	10238	NRP-metallophore+NRPS	Others	58192	0	BGC0000349	5539	57
LNAK01000154.1.region002	GCA_001445685.1	1	10237	NAPAA	NRPS	32055	1	0	0	0
LNAK01000158.1.region001	GCA_001445685.1	1	6634	NRPS	NRPS	2207	1	0	0	0
LNAK01000163.1.region001	GCA_001445685.1	1	12172	ectoine	Others	10399	0	BGC0000853	898	75
LNAK01000163.1.region002	GCA_001445685.1	1	6124	terpene	Terpene	20945	0	BGC0001456	731	25
LNAK01000163.1.region003	GCA_001445685.1	1	12751	NRPS	NRPS	54668	0	BGC0000100	580	5
LNAK01000163.1.region004	GCA_001445685.1	1	3707	NRPS	NRPS	25828	1	0	0	0
KQ758501.1.region001	GCA_001456965.1	1	8619	NRP-metallophore+NRPS	Others	57935	0	BGC0000371	13709	100
KQ758501.1.region002	GCA_001456965.1	1	6118	NRPS-like	NRPS	42535	0	0	0	0
KQ758502.1.region001	GCA_001456965.1	1	6119	NRPS-like	NRPS	22986	1	BGC0000893	1008	17
KQ758503.1.region001	GCA_001456965.1	1	6120	butyrolactone	Others	10825	0	0	0	0
KQ758504.1.region001	GCA_001456965.1	1	5102	NRPS+RRE-containing	Others	62836	0	BGC0000325	1084	27
KQ758504.1.region002	GCA_001456965.1	1	6122	NRPS+terpene	Others	54286	0	BGC0001006	1540	16
KQ758505.1.region001	GCA_001456965.1	1	11257	lanthipeptide-class-iii	RiPPs	22583	0	0	0	0
KQ758506.1.region001	GCA_001456965.1	1	6124	terpene	Terpene	20945	0	BGC0001456	730	25
KQ758506.1.region002	GCA_001456965.1	1	12751	NRPS	NRPS	54487	0	0	0	0
KQ758506.1.region003	GCA_001456965.1	1	6126	NRPS	NRPS	58939	0	BGC0001759	461	3
KQ758507.1.region001	GCA_001456965.1	1	11254	T1PKS	PKSI	44406	0	0	0	0
KQ758507.1.region002	GCA_001456965.1	1	5115	T1PKS	PKSI	44020	0	BGC0001070	2221	8
KQ758508.1.region001	GCA_001456965.1	1	12172	ectoine	Others	10399	0	BGC0000853	899	75
KQ758510.1.region001	GCA_001456965.1	1	12739	LAP	RiPPs	30097	0	BGC0001574	541	11
KQ758510.1.region002	GCA_001456965.1	1	10239	RiPP-like	RiPPs	11931	1	BGC0001534	1371	100
KQ758511.1.region001	GCA_001456965.1	1	12286	redox-cofactor	RiPPs	22798	0	BGC0000163	829	3
KQ758511.1.region002	GCA_001456965.1	1	6133	NRPS	NRPS	38905	1	BGC0001095	759	13
KQ758513.1.region001	GCA_001456965.1	1	10238	NRP-metallophore+NRPS	Others	58192	0	BGC0000349	5541	57
KQ758516.1.region001	GCA_001456965.1	1	6135	betalactone	Others	26593	0	0	0	0
KQ758518.1.region001	GCA_001456965.1	1	10237	NAPAA	NRPS	31893	1	0	0	0
KQ758537.1.region001	GCA_001456965.1	1	6137	NRPS	NRPS	24080	1	BGC0001975	5343	5
KQ758541.1.region001	GCA_001456965.1	1	6138	NAPAA	NRPS	20493	1	0	0	0
KQ758545.1.region001	GCA_001456965.1	1	6139	phenazine	Others	12462	1	BGC0000936	1903	85
KQ758558.1.region001	GCA_001456965.1	1	6140	NRPS	NRPS	6490	1	0	0	0
BCRM01000001.1.region001	GCA_001552595.1	1	11257	lanthipeptide-class-iii	RiPPs	22583	0	0	0	0
BCRM01000001.1.region002	GCA_001552595.1	1	3195	PKS-like+amglyccycl	Others	41029	0	BGC0000691	704	7
BCRM01000001.1.region003	GCA_001552595.1	1	6613	butyrolactone	Others	10717	0	0	0	0
BCRM01000003.1.region001	GCA_001552595.1	1	14742	NRP-metallophore+NRPS	Others	58192	0	BGC0000349	5520	57
BCRM01000004.1.region001	GCA_001552595.1	1	7974	NRPS	NRPS	23302	1	BGC0000371	4951	45
BCRM01000005.1.region001	GCA_001552595.1	1	6122	NRPS+terpene	Others	52925	0	BGC0001006	1541	16
BCRM01000005.1.region002	GCA_001552595.1	1	11242	NRPS+RRE-containing	Others	66577	0	BGC0000325	1073	27
BCRM01000007.1.region001	GCA_001552595.1	1	9152	NRPS-like	NRPS	42535	0	BGC0001065	802	2
BCRM01000008.1.region001	GCA_001552595.1	1	14743	LAP	RiPPs	30106	0	BGC0001574	538	11
BCRM01000008.1.region002	GCA_001552595.1	1	10239	RiPP-like	RiPPs	11931	0	BGC0001534	1383	100
BCRM01000010.1.region001	GCA_001552595.1	1	6142	terpene	Terpene	20945	0	BGC0000664	958	42
BCRM01000012.1.region001	GCA_001552595.1	1	12285	NRPS	NRPS	30957	1	BGC0001095	752	13
BCRM01000012.1.region002	GCA_001552595.1	1	12286	redox-cofactor	RiPPs	22798	0	BGC0000163	832	3
BCRM01000016.1.region001	GCA_001552595.1	1	6141	ectoine	Others	10399	0	BGC0000853	897	75
BCRM01000017.1.region001	GCA_001552595.1	1	5115	T1PKS	PKSI	46111	0	BGC0001070	2218	8
BCRM01000019.1.region001	GCA_001552595.1	1	11205	NRPS	NRPS	57889	1	BGC0001759	462	3
BCRM01000025.1.region001	GCA_001552595.1	1	11254	T1PKS	PKSI	44932	0	0	0	0
BCRM01000027.1.region001	GCA_001552595.1	1	11236	NRP-metallophore+NRPS	Others	34637	1	BGC0000371	8852	63
BCRM01000028.1.region001	GCA_001552595.1	1	10237	NAPAA	NRPS	31663	1	0	0	0
BCRM01000029.1.region001	GCA_001552595.1	1	3198	NRPS	NRPS	31224	1	0	0	0
BCRM01000034.1.region001	GCA_001552595.1	1	6630	NRPS	NRPS	71411	1	0	0	0
BCRM01000045.1.region001	GCA_001552595.1	1	10071	NRPS	NRPS	27819	1	BGC0001967	5391	10
BCRM01000053.1.region001	GCA_001552595.1	1	11753	NRPS	NRPS	7565	1	0	0	0
BCRM01000057.1.region001	GCA_001552595.1	1	413	NRPS	NRPS	2457	1	0	0	0
BCRM01000058.1.region001	GCA_001552595.1	1	8818	NRPS-like	NRPS	1885	1	BGC0001758	474	100
CP015220.1.region001	GCA_001620005.1	5	13307	NAPAA	NRPS	33951	0	0	0	0
CP015220.1.region002	GCA_001620005.1	5	3956	thiopeptide+LAP	RiPPs	36760	0	BGC0001574	480	11
CP015220.1.region003	GCA_001620005.1	5	11390	T1PKS+PKS-like	PKSother	46894	0	BGC0000918	995	75
CP015220.1.region004	GCA_001620005.1	5	13308	T1PKS	PKSI	45040	0	0	0	0
CP015220.1.region005	GCA_001620005.1	5	13687	RiPP-like	RiPPs	10840	0	0	0	0
CP015220.1.region006	GCA_001620005.1	5	13179	phosphonate	Others	10867	0	0	0	0
CP015220.1.region007	GCA_001620005.1	5	13782	NRPS-like	NRPS	41038	0	BGC0000031	693	4
CP015220.1.region008	GCA_001620005.1	5	3962	NRPS	NRPS	47988	0	BGC0001894	1819	15
CP015220.1.region009	GCA_001620005.1	5	13181	NRP-metallophore+NRPS	Others	62522	0	BGC0000300	2844	37
CP015220.1.region010	GCA_001620005.1	5	3964	betalactone	Others	22564	0	0	0	0
CP015220.1.region011	GCA_001620005.1	5	13298	NRPS-like+arylpolyene	Others	60191	0	BGC0000699	499	6
CP015220.1.region012	GCA_001620005.1	5	13300	redox-cofactor+NRPS	Others	110242	0	0	0	0
CP015220.1.region013	GCA_001620005.1	5	8169	terpene	Terpene	19501	0	BGC0001006	1542	16
CP015220.1.region014	GCA_001620005.1	5	8168	NRPS	NRPS	66754	0	BGC0000893	869	11
CP015220.1.region015	GCA_001620005.1	5	13311	NRPS-like	NRPS	43546	0	0	0	0
CP015220.1.region016	GCA_001620005.1	5	8159	terpene	Terpene	20981	0	BGC0001456	1017	37
CP015220.1.region017	GCA_001620005.1	5	13305	butyrolactone	Others	10915	0	0	0	0
CP015220.1.region018	GCA_001620005.1	5	8161	ectoine	Others	10399	0	BGC0000853	743	50
CP015220.1.region019	GCA_001620005.1	5	12762	PKS-like+amglyccycl	Others	41038	0	0	0	0
CP015219.1.region001	GCA_001620025.1	10	7795	redox-cofactor+lanthipeptide-class-v+lanthipeptide-class-ii+NRPS	Others	112738	0	BGC0000034	953	9
CP015219.1.region002	GCA_001620025.1	10	7805	ectoine	Others	10399	0	BGC0000853	911	75
CP015219.1.region003	GCA_001620025.1	10	7806	terpene	Terpene	19310	0	BGC0000633	745	18
CP015219.1.region004	GCA_001620025.1	10	444	NRPS-like	NRPS	42241	0	BGC0001597	629	5
CP015219.1.region005	GCA_001620025.1	10	12251	terpene	Terpene	21134	0	BGC0001006	1559	16
CP015219.1.region006	GCA_001620025.1	10	7802	NRPS	NRPS	52176	0	BGC0000033	901	2
CP015219.1.region007	GCA_001620025.1	10	6294	NRPS	NRPS	50172	0	BGC0000093	682	2
CP015219.1.region008	GCA_001620025.1	10	6301	NRPS-like	NRPS	42625	0	BGC0001615	1194	42
CP015219.1.region009	GCA_001620025.1	10	3950	betalactone	Others	26727	0	BGC0001065	711	2
CP015219.1.region010	GCA_001620025.1	10	3951	NRP-metallophore+NRPS	Others	57625	0	BGC0000300	760	18
CP015219.1.region011	GCA_001620025.1	10	11100	NAPAA	NRPS	33870	0	0	0	0
CP015219.1.region012	GCA_001620025.1	10	12249	T1PKS	PKSI	45247	0	BGC0001894	1625	12
CP015219.1.region013	GCA_001620025.1	10	7839	T3PKS	PKSother	41065	0	BGC0000806	325	3
CP015235.1.region001	GCA_001620305.1	5	13300	NRPS+redox-cofactor	Others	110261	0	0	0	0
CP015235.1.region002	GCA_001620305.1	5	13192	arylpolyene+NRPS-like	Others	60632	0	BGC0000699	499	6
CP015235.1.region003	GCA_001620305.1	5	13181	NRP-metallophore+NRPS	Others	62525	0	BGC0000300	2852	37
CP015235.1.region004	GCA_001620305.1	5	11384	betalactone	Others	28088	0	0	0	0
CP015235.1.region005	GCA_001620305.1	5	11385	NRPS	NRPS	49314	0	BGC0000832	848	10
CP015235.1.region006	GCA_001620305.1	5	8175	NRPS-like	NRPS	40874	0	0	0	0
CP015235.1.region007	GCA_001620305.1	5	13179	phosphonate	Others	10867	0	0	0	0
CP015235.1.region008	GCA_001620305.1	5	13687	RiPP-like	RiPPs	10004	0	0	0	0
CP015235.1.region009	GCA_001620305.1	5	13308	T1PKS	PKSI	42212	0	BGC0000151	824	8
CP015235.1.region010	GCA_001620305.1	5	11371	LAP	RiPPs	22106	0	BGC0001574	486	11
CP015235.1.region011	GCA_001620305.1	5	13307	NAPAA	NRPS	33951	0	0	0	0
CP015235.1.region012	GCA_001620305.1	5	13692	T1PKS	PKSI	46423	0	BGC0001759	5595	11
CP015235.1.region013	GCA_001620305.1	5	8161	ectoine	Others	10399	0	BGC0000853	743	50
CP015235.1.region014	GCA_001620305.1	5	13305	butyrolactone	Others	11017	0	0	0	0
CP015235.1.region015	GCA_001620305.1	5	8159	terpene	Terpene	19356	0	BGC0001456	1016	37
CP015235.1.region016	GCA_001620305.1	5	13311	NRPS-like	NRPS	41624	0	0	0	0
CP015235.1.region017	GCA_001620305.1	5	8168	NRPS	NRPS	66754	0	BGC0000893	868	11
CP015235.1.region018	GCA_001620305.1	5	8169	terpene	Terpene	21143	0	BGC0001006	1542	16
CP015236.1.region001	GCA_001620305.1	5	13438	butyrolactone	Others	10972	0	0	0	0
CP015236.1.region002	GCA_001620305.1	5	13949	NRPS	NRPS	54586	0	BGC0001443	3820	55
CP015237.1.region001	GCA_001620305.1	5	11359	NRPS-like	NRPS	42613	0	0	0	0
LVXC01000001.1.region001	GCA_001623435.1	1	6133	NRPS	NRPS	60506	1	BGC0001095	753	13
LVXC01000001.1.region002	GCA_001623435.1	1	12286	redox-cofactor	RiPPs	22798	0	BGC0000163	829	3
LVXC01000001.1.region003	GCA_001623435.1	1	10238	NRP-metallophore+NRPS	Others	58192	0	BGC0000349	5528	57
LVXC01000001.1.region004	GCA_001623435.1	1	10237	NAPAA	NRPS	32280	1	0	0	0
LVXC01000002.1.region001	GCA_001623435.1	1	5115	T1PKS	PKSI	44053	0	BGC0001070	2221	8
LVXC01000002.1.region002	GCA_001623435.1	1	11254	T1PKS	PKSI	44944	0	0	0	0
LVXC01000002.1.region003	GCA_001623435.1	1	12739	LAP	RiPPs	30097	0	BGC0001574	539	11
LVXC01000002.1.region004	GCA_001623435.1	1	10239	RiPP-like	RiPPs	11931	0	BGC0001534	1378	100
LVXC01000002.1.region005	GCA_001623435.1	1	11257	lanthipeptide-class-iii	RiPPs	22583	0	0	0	0
LVXC01000002.1.region006	GCA_001623435.1	1	8417	butyrolactone	Others	10888	0	0	0	0
LVXC01000003.1.region001	GCA_001623435.1	1	11205	NRPS	NRPS	65380	0	BGC0001759	461	3
LVXC01000003.1.region002	GCA_001623435.1	1	12751	NRPS	NRPS	56212	0	BGC0000100	578	5
LVXC01000003.1.region003	GCA_001623435.1	1	6124	terpene	Terpene	20945	0	BGC0001456	734	25
LVXC01000003.1.region004	GCA_001623435.1	1	12172	ectoine	Others	10399	0	BGC0000853	898	75
LVXC01000004.1.region001	GCA_001623435.1	1	12119	NRPS	NRPS	14807	1	0	0	0
LVXC01000006.1.region001	GCA_001623435.1	1	5102	NRPS+RRE-containing	Others	62925	0	BGC0000325	1083	27
LVXC01000006.1.region002	GCA_001623435.1	1	6021	NRPS+terpene	Others	52971	0	BGC0001006	1540	16
LVXC01000006.1.region003	GCA_001623435.1	1	8619	NRP-metallophore+NRPS	Others	57934	0	BGC0000371	13695	100
LVXC01000006.1.region004	GCA_001623435.1	1	11731	NRPS-like	NRPS	42535	0	BGC0001065	797	2
LVHI01000001.1.region001	GCA_001645385.1	8	7212	terpene	Terpene	21038	0	BGC0000664	983	42
LVHI01000007.1.region001	GCA_001645385.1	8	7162	betalactone	Others	25803	1	0	0	0
LVHI01000007.1.region002	GCA_001645385.1	8	7161	NAPAA	NRPS	33795	0	0	0	0
LVHI01000008.1.region001	GCA_001645385.1	8	6910	RiPP-like	RiPPs	10810	0	0	0	0
LVHI01000010.1.region001	GCA_001645385.1	8	7215	ectoine	Others	10399	0	BGC0000853	747	50
LVHI01000012.1.region001	GCA_001645385.1	8	7038	NRPS	NRPS	57412	1	BGC0001975	3913	7
LVHI01000012.1.region002	GCA_001645385.1	8	14301	terpene	Terpene	21131	0	BGC0001006	1539	16
LVHI01000012.1.region003	GCA_001645385.1	8	7164	NRP-metallophore+NRPS	Others	62230	0	BGC0000371	5087	63
LVHI01000012.1.region004	GCA_001645385.1	8	7031	NRPS	NRPS	49564	0	BGC0000289	523	3
LVHI01000014.1.region001	GCA_001645385.1	8	6909	T1PKS	PKSI	50218	0	0	0	0
LVHI01000018.1.region001	GCA_001645385.1	8	12386	NRPS	NRPS	78254	1	BGC0001967	8118	10
LVHI01000023.1.region001	GCA_001645385.1	8	7163	T1PKS	PKSI	46432	0	BGC0001759	6123	14
LVHI01000032.1.region001	GCA_001645385.1	8	7028	betalactone	Others	27832	0	BGC0001227	1156	27
LVHI01000032.1.region002	GCA_001645385.1	8	7107	NRPS+T1PKS	PKS-NRP_Hybrids	71866	1	BGC0001447	802	5
LVHI01000038.1.region001	GCA_001645385.1	8	6901	NRPS	NRPS	36418	1	0	0	0
LVHI01000038.1.region002	GCA_001645385.1	8	7167	NRPS-like	NRPS	41166	1	0	0	0
LVHI01000041.1.region001	GCA_001645385.1	8	12392	NRPS+redox-cofactor	Others	83719	1	0	0	0
LPZN01000002.1.region001	GCA_001646655.1	2	4127	betalactone	Others	32459	0	BGC0000240	538	4
LPZN01000003.1.region001	GCA_001646655.1	2	14847	NRPS+redox-cofactor	Others	64000	1	0	0	0
LPZN01000009.1.region001	GCA_001646655.1	2	14554	NRPS	NRPS	7414	1	0	0	0
LPZN01000010.1.region001	GCA_001646655.1	2	14717	NAPAA	NRPS	22662	1	BGC0001303	571	4
LPZN01000013.1.region001	GCA_001646655.1	2	12270	ectoine	Others	10399	0	BGC0000853	917	75
LPZN01000017.1.region001	GCA_001646655.1	2	14719	NRPS-like	NRPS	42616	0	BGC0001877	1371	2
LPZN01000018.1.region001	GCA_001646655.1	2	14838	NRPS	NRPS	46805	1	BGC0001975	3858	7
LPZN01000023.1.region001	GCA_001646655.1	2	12272	terpene	Terpene	11928	1	BGC0000664	951	42
LPZN01000025.1.region001	GCA_001646655.1	2	12274	NRPS	NRPS	31029	1	0	0	0
LPZN01000029.1.region001	GCA_001646655.1	2	9455	terpene	Terpene	20969	1	BGC0001456	743	25
LPZN01000038.1.region001	GCA_001646655.1	2	4074	T1PKS	PKSI	37235	1	0	0	0
LPZN01000041.1.region001	GCA_001646655.1	2	14718	NRPS	NRPS	36976	1	BGC0000417	509	33
LPZN01000046.1.region001	GCA_001646655.1	2	6650	NRPS	NRPS	37853	1	0	0	0
LPZN01000050.1.region001	GCA_001646655.1	2	10219	terpene	Terpene	21116	0	BGC0001006	1555	16
LPZN01000057.1.region001	GCA_001646655.1	2	12244	butyrolactone	Others	10664	1	0	0	0
LPZN01000061.1.region001	GCA_001646655.1	2	8953	NRPS-like	NRPS	1270	1	0	0	0
LPZN01000087.1.region001	GCA_001646655.1	2	9177	NRPS	NRPS	5766	1	0	0	0
LPZL01000022.1.region001	GCA_001646675.1	10	7806	terpene	Terpene	20975	0	BGC0001456	746	25
LPZL01000022.1.region002	GCA_001646675.1	10	446	ectoine	Others	10399	0	BGC0000853	907	75
LPZL01000041.1.region001	GCA_001646675.1	10	12249	T1PKS	PKSI	40982	1	BGC0001894	1620	12
LPZL01000044.1.region001	GCA_001646675.1	10	12190	NAPAA	NRPS	33870	0	0	0	0
LPZL01000047.1.region001	GCA_001646675.1	10	12191	NRPS-like	NRPS	43492	0	BGC0001615	1203	42
LPZL01000052.1.region001	GCA_001646675.1	10	12192	NRPS-like	NRPS	15122	1	0	0	0
LPZL01000054.1.region001	GCA_001646675.1	10	12193	NRPS	NRPS	27328	1	0	0	0
LPZL01000067.1.region001	GCA_001646675.1	10	12194	lanthipeptide-class-v+lanthipeptide-class-ii	RiPPs	8445	1	0	0	0
LPZL01000070.1.region001	GCA_001646675.1	10	12255	T3PKS	PKSother	8707	1	0	0	0
LPZL01000078.1.region001	GCA_001646675.1	10	12196	NRPS	NRPS	36838	1	0	0	0
LPZL01000079.1.region001	GCA_001646675.1	10	7807	NRPS-like	NRPS	28318	1	BGC0001597	624	5
LPZL01000084.1.region001	GCA_001646675.1	10	6671	NRPS+NRP-metallophore	Others	33909	1	BGC0000300	758	18
LPZL01000088.1.region001	GCA_001646675.1	10	6303	NRPS	NRPS	31005	1	BGC0000034	961	9
LPZL01000089.1.region001	GCA_001646675.1	10	12251	terpene	Terpene	21134	1	BGC0001006	1538	16
LPZL01000091.1.region001	GCA_001646675.1	10	12201	NRPS	NRPS	16130	1	0	0	0
LPZL01000092.1.region001	GCA_001646675.1	10	12202	NRPS	NRPS	19308	1	0	0	0
LPZL01000096.1.region001	GCA_001646675.1	10	12203	NRPS	NRPS	18860	1	0	0	0
LPZL01000120.1.region001	GCA_001646675.1	10	7801	RRE-containing	RiPPs	11649	1	0	0	0
LPZL01000127.1.region001	GCA_001646675.1	10	12205	NRPS	NRPS	8658	1	0	0	0
LPZO01000016.1.region001	GCA_001646725.1	10	7806	terpene	Terpene	15990	1	BGC0001456	746	25
LPZO01000017.1.region001	GCA_001646725.1	10	12248	NRPS+redox-cofactor	Others	57890	1	0	0	0
LPZO01000021.1.region001	GCA_001646725.1	10	12249	T1PKS	PKSI	45262	0	BGC0001894	1633	12
LPZO01000027.1.region001	GCA_001646725.1	10	6301	NRPS-like	NRPS	43516	0	BGC0001615	1193	42
LPZO01000034.1.region001	GCA_001646725.1	10	12251	terpene	Terpene	19927	1	BGC0001006	1559	16
LPZO01000037.1.region001	GCA_001646725.1	10	12252	NRPS	NRPS	19779	1	0	0	0
LPZO01000041.1.region001	GCA_001646725.1	10	6687	NRPS	NRPS	39495	1	0	0	0
LPZO01000057.1.region001	GCA_001646725.1	10	7807	NRPS-like	NRPS	28800	1	BGC0001597	629	5
LPZO01000059.1.region001	GCA_001646725.1	10	12255	T3PKS	PKSother	21949	1	0	0	0
LPZO01000061.1.region001	GCA_001646725.1	10	6655	NRPS+NRP-metallophore	Others	42882	1	BGC0000300	760	18
LPZO01000068.1.region001	GCA_001646725.1	10	7805	ectoine	Others	8352	1	BGC0000853	911	75
LPZO01000094.1.region001	GCA_001646725.1	10	6303	NRPS	NRPS	31179	1	BGC0000034	949	9
LPZO01000098.1.region001	GCA_001646725.1	10	11100	NAPAA	NRPS	32680	1	0	0	0
LPZO01000115.1.region001	GCA_001646725.1	10	12260	NRPS	NRPS	29350	1	BGC0000033	902	2
LRRJ01000006.1.region001	GCA_001646745.1	1	5115	T1PKS	PKSI	44053	0	BGC0001070	2221	8
LRRJ01000006.1.region002	GCA_001646745.1	1	5114	T1PKS	PKSI	44944	0	0	0	0
LRRJ01000006.1.region003	GCA_001646745.1	1	12281	LAP	RiPPs	30097	0	BGC0001574	539	11
LRRJ01000007.1.region001	GCA_001646745.1	1	12282	NRP-metallophore+NRPS	Others	43138	1	BGC0000371	13714	100
LRRJ01000012.1.region001	GCA_001646745.1	1	12283	butyrolactone	Others	10888	0	0	0	0
LRRJ01000017.1.region001	GCA_001646745.1	1	10238	NRP-metallophore+NRPS	Others	42090	1	BGC0000349	5048	42
LRRJ01000018.1.region001	GCA_001646745.1	1	12285	NRPS	NRPS	30985	1	BGC0001095	755	13
LRRJ01000018.1.region002	GCA_001646745.1	1	12286	redox-cofactor	RiPPs	22798	0	BGC0000163	826	3
LRRJ01000023.1.region001	GCA_001646745.1	1	12287	NRPS	NRPS	32065	1	BGC0001759	459	3
LRRJ01000027.1.region001	GCA_001646745.1	1	10237	NAPAA	NRPS	31063	1	0	0	0
LRRJ01000036.1.region001	GCA_001646745.1	1	5102	NRPS	NRPS	49993	1	0	0	0
LRRJ01000037.1.region001	GCA_001646745.1	1	12172	ectoine	Others	10399	0	BGC0000853	898	75
LRRJ01000046.1.region001	GCA_001646745.1	1	11257	lanthipeptide-class-iii	RiPPs	22583	0	0	0	0
LRRJ01000049.1.region001	GCA_001646745.1	1	6118	NRPS-like	NRPS	42535	0	0	0	0
LRRJ01000055.1.region001	GCA_001646745.1	1	12209	RRE-containing	RiPPs	14308	1	BGC0000325	688	18
LRRJ01000055.1.region002	GCA_001646745.1	1	6021	NRPS+terpene	Others	54286	0	BGC0001006	1540	16
LRRJ01000061.1.region001	GCA_001646745.1	1	12751	NRPS	NRPS	51156	1	BGC0000100	579	5
LRRJ01000061.1.region002	GCA_001646745.1	1	6124	terpene	Terpene	20945	0	BGC0001456	726	25
LRRJ01000083.1.region001	GCA_001646745.1	1	8818	NRPS-like	NRPS	1981	1	0	0	0
LRRJ01000087.1.region001	GCA_001646745.1	1	6137	NRPS	NRPS	22801	1	BGC0001975	6428	7
LRRJ01000090.1.region001	GCA_001646745.1	1	3707	NRPS	NRPS	25055	1	0	0	0
LRRJ01000091.1.region001	GCA_001646745.1	1	10239	RiPP-like	RiPPs	11931	1	BGC0001534	1380	100
LRRJ01000113.1.region001	GCA_001646745.1	1	11753	NRPS	NRPS	6954	1	0	0	0
LRRJ01000123.1.region001	GCA_001646745.1	1	6140	NRPS	NRPS	6242	1	0	0	0
LRRI01000005.1.region001	GCA_001646805.1	2	12261	NRPS	NRPS	30182	1	0	0	0
LRRI01000011.1.region001	GCA_001646805.1	2	12262	terpene+NRPS	Others	71079	0	BGC0001007	1546	15
LRRI01000012.1.region001	GCA_001646805.1	2	12263	NRPS	NRPS	101073	1	0	0	0
LRRI01000017.1.region001	GCA_001646805.1	2	379	NRP-metallophore+NRPS+RiPP-like	Others	41264	1	BGC0000371	1479	45
LRRI01000018.1.region001	GCA_001646805.1	2	14838	NRPS	NRPS	46830	1	BGC0001975	3823	7
LRRI01000019.1.region001	GCA_001646805.1	2	14847	redox-cofactor+NRPS	Others	64124	1	0	0	0
LRRI01000020.1.region001	GCA_001646805.1	2	9458	NRPS-like	NRPS	42577	0	BGC0000130	1709	8
LRRI01000021.1.region001	GCA_001646805.1	2	12268	NRPS	NRPS	32741	1	0	0	0
LRRI01000022.1.region001	GCA_001646805.1	2	8700	NRPS	NRPS	6084	1	BGC0001968	2222	14
LRRI01000033.1.region001	GCA_001646805.1	2	12270	ectoine	Others	10399	0	BGC0000853	920	75
LRRI01000037.1.region001	GCA_001646805.1	2	9459	NAPAA	NRPS	21105	1	0	0	0
LRRI01000045.1.region001	GCA_001646805.1	2	12272	terpene	Terpene	20939	1	BGC0000664	960	42
LRRI01000050.1.region001	GCA_001646805.1	2	5243	terpene	Terpene	13240	1	BGC0000633	737	18
LRRI01000062.1.region001	GCA_001646805.1	2	12274	NRPS	NRPS	38373	1	0	0	0
LRRI01000078.1.region001	GCA_001646805.1	2	14331	T1PKS	PKSI	7720	1	0	0	0
LRRI01000115.1.region001	GCA_001646805.1	2	14554	NRPS	NRPS	7606	1	0	0	0
LRRI01000130.1.region001	GCA_001646805.1	2	8953	NRPS-like	NRPS	1292	1	0	0	0
LRRI01000133.1.region001	GCA_001646805.1	2	8055	NRPS	NRPS	2383	1	0	0	0
LRRK01000001.1.region001	GCA_001646825.1	2	6642	NRPS-like	NRPS	21922	1	BGC0000336	1125	6
LRRK01000004.1.region001	GCA_001646825.1	2	5243	terpene	Terpene	20972	0	BGC0001456	733	25
LRRK01000004.1.region002	GCA_001646825.1	2	8691	T1PKS	PKSI	44938	0	0	0	0
LRRK01000005.1.region001	GCA_001646825.1	2	4855	NRPS	NRPS	63008	0	0	0	0
LRRK01000011.1.region001	GCA_001646825.1	2	380	NAPAA	NRPS	21328	1	0	0	0
LRRK01000012.1.region001	GCA_001646825.1	2	10220	NRPS	NRPS	47692	1	BGC0000368	891	11
LRRK01000012.1.region002	GCA_001646825.1	2	10219	terpene	Terpene	21116	0	BGC0001006	1563	16
LRRK01000017.1.region001	GCA_001646825.1	2	6646	redox-cofactor+NRPS	Others	39948	1	0	0	0
LRRK01000020.1.region001	GCA_001646825.1	2	381	betalactone	Others	33159	0	0	0	0
LRRK01000026.1.region001	GCA_001646825.1	2	6650	NRPS	NRPS	30042	1	0	0	0
LRRK01000031.1.region001	GCA_001646825.1	2	12270	ectoine	Others	10399	0	BGC0000853	919	75
LRRK01000032.1.region001	GCA_001646825.1	2	14846	butyrolactone	Others	6765	1	0	0	0
LRRK01000039.1.region001	GCA_001646825.1	2	379	NRP-metallophore+NRPS+RiPP-like	Others	47222	1	BGC0000371	1757	36
LRRK01000043.1.region001	GCA_001646825.1	2	12316	NRPS	NRPS	1574	1	0	0	0
LRRK01000044.1.region001	GCA_001646825.1	2	12274	NRPS	NRPS	35657	1	BGC0000262	369	4
LRRK01000050.1.region001	GCA_001646825.1	2	12318	NRPS	NRPS	33614	1	BGC0001967	5870	10
LRRK01000061.1.region001	GCA_001646825.1	2	12319	NRPS	NRPS	4905	1	0	0	0
LRRK01000080.1.region001	GCA_001646825.1	2	6651	NRPS	NRPS	20057	1	0	0	0
LRRK01000083.1.region001	GCA_001646825.1	2	6652	NRPS	NRPS	5054	1	0	0	0
LRRL01000001.1.region001	GCA_001646835.1	3	5374	betalactone	Others	33434	0	0	0	0
LRRL01000008.1.region001	GCA_001646835.1	3	8060	betalactone	Others	29387	0	0	0	0
LRRL01000008.1.region002	GCA_001646835.1	3	12324	NRPS	NRPS	22183	1	0	0	0
LRRL01000014.1.region001	GCA_001646835.1	3	12325	T1PKS	PKSI	26461	1	BGC0001072	3337	6
LRRL01000018.1.region001	GCA_001646835.1	3	10491	redox-cofactor	RiPPs	22357	1	BGC0000163	793	3
LRRL01000024.1.region001	GCA_001646835.1	3	9966	NRPS	NRPS	29565	1	BGC0000429	2370	4
LRRL01000028.1.region001	GCA_001646835.1	3	8679	NRPS	NRPS	81408	1	BGC0001975	17652	10
LRRL01000031.1.region001	GCA_001646835.1	3	10181	terpene	Terpene	12469	1	0	0	0
LRRL01000036.1.region001	GCA_001646835.1	3	12330	NRP-metallophore+NRPS	Others	33201	1	BGC0000371	1676	36
LRRL01000037.1.region001	GCA_001646835.1	3	8575	terpene	Terpene	21167	0	0	0	0
LRRL01000037.1.region002	GCA_001646835.1	3	10177	ectoine	Others	10396	0	BGC0000853	863	75
LRRL01000049.1.region001	GCA_001646835.1	3	12333	NRPS-like	NRPS	24427	1	BGC0001456	947	25
LRRL01000050.1.region001	GCA_001646835.1	3	9980	NRPS-like	NRPS	29361	1	BGC0000340	581	11
LRRL01000058.1.region001	GCA_001646835.1	3	8683	T1PKS	PKSI	45031	0	0	0	0
LRRL01000061.1.region001	GCA_001646835.1	3	12336	NRPS	NRPS	24387	1	BGC0000417	488	33
LRRL01000070.1.region001	GCA_001646835.1	3	8676	NAPAA	NRPS	14567	1	0	0	0
LRRL01000077.1.region001	GCA_001646835.1	3	12338	butyrolactone	Others	6608	1	0	0	0
LRRL01000081.1.region001	GCA_001646835.1	3	9973	NRPS	NRPS	25235	1	0	0	0
LRRL01000089.1.region001	GCA_001646835.1	3	11190	NRPS	NRPS	18390	1	BGC0001967	7437	10
LRRL01000095.1.region001	GCA_001646835.1	3	9970	NRPS-like	NRPS	20547	1	0	0	0
LRRL01000099.1.region001	GCA_001646835.1	3	12342	NRPS	NRPS	13308	1	0	0	0
LRRL01000101.1.region001	GCA_001646835.1	3	12343	NRPS	NRPS	10049	1	0	0	0
LRRL01000104.1.region001	GCA_001646835.1	3	12344	NRPS	NRPS	5906	1	0	0	0
LRRL01000108.1.region001	GCA_001646835.1	3	10192	terpene	Terpene	17935	1	BGC0001007	1570	15
LRRL01000109.1.region001	GCA_001646835.1	3	12346	NRPS	NRPS	2745	1	0	0	0
LRRL01000133.1.region001	GCA_001646835.1	3	12347	NRPS	NRPS	12416	1	BGC0000893	357	11
LRRL01000142.1.region001	GCA_001646835.1	3	12348	NRPS	NRPS	7464	1	0	0	0
LRRL01000149.1.region001	GCA_001646835.1	3	12349	NRPS	NRPS	5047	1	0	0	0
LPZM01000009.1.region001	GCA_001652355.1	1	10239	RiPP-like	RiPPs	11931	1	BGC0001534	1381	100
LPZM01000011.1.region001	GCA_001652355.1	1	5115	T1PKS	PKSI	46102	0	BGC0001070	2221	8
LPZM01000014.1.region001	GCA_001652355.1	1	10238	NRP-metallophore+NRPS	Others	42089	1	BGC0000349	5048	42
LPZM01000018.1.region001	GCA_001652355.1	1	12209	RRE-containing	RiPPs	14352	1	BGC0000325	688	18
LPZM01000018.1.region002	GCA_001652355.1	1	6122	NRPS+terpene	Others	54286	0	BGC0001006	1540	16
LPZM01000019.1.region001	GCA_001652355.1	1	6124	terpene	Terpene	20759	0	BGC0001456	654	25
LPZM01000020.1.region001	GCA_001652355.1	1	12286	redox-cofactor	RiPPs	18729	1	BGC0000163	826	3
LPZM01000024.1.region001	GCA_001652355.1	1	12282	NRPS	NRPS	37666	1	BGC0000371	11917	72
LPZM01000026.1.region001	GCA_001652355.1	1	12283	butyrolactone	Others	10825	0	0	0	0
LPZM01000029.1.region001	GCA_001652355.1	1	6141	ectoine	Others	10399	0	BGC0000853	898	75
LPZM01000034.1.region001	GCA_001652355.1	1	10237	NAPAA	NRPS	31062	1	0	0	0
LPZM01000035.1.region001	GCA_001652355.1	1	12281	LAP	RiPPs	30097	0	BGC0001574	539	11
LPZM01000036.1.region001	GCA_001652355.1	1	12285	NRPS	NRPS	30984	1	BGC0001095	755	13
LPZM01000037.1.region001	GCA_001652355.1	1	6137	NRPS	NRPS	28903	1	0	0	0
LPZM01000041.1.region001	GCA_001652355.1	1	5102	NRPS	NRPS	45803	1	0	0	0
LPZM01000051.1.region001	GCA_001652355.1	1	11257	lanthipeptide-class-iii	RiPPs	22583	0	0	0	0
LPZM01000069.1.region001	GCA_001652355.1	1	6118	NRPS-like	NRPS	42535	0	0	0	0
LPZM01000089.1.region001	GCA_001652355.1	1	12287	NRPS	NRPS	32213	1	BGC0001759	459	3
LPZM01000096.1.region001	GCA_001652355.1	1	12751	NRPS	NRPS	51065	1	BGC0000100	490	5
LPZM01000102.1.region001	GCA_001652355.1	1	3707	NRPS	NRPS	25054	1	0	0	0
LPZM01000121.1.region001	GCA_001652355.1	1	12226	arylpolyene	Others	26834	1	BGC0001075	4204	81
LPZM01000123.1.region001	GCA_001652355.1	1	5114	T1PKS	PKSI	29274	1	0	0	0
LPZM01000131.1.region001	GCA_001652355.1	1	6140	NRPS	NRPS	6230	1	0	0	0
LPZM01000148.1.region001	GCA_001652355.1	1	8818	NRPS-like	NRPS	1880	1	0	0	0
BCWH01000001.1.region001	GCA_001653035.1	1	10239	RiPP-like	RiPPs	10149	0	BGC0001534	1373	100
BCWH01000001.1.region002	GCA_001653035.1	1	12739	LAP	RiPPs	30097	0	BGC0001574	537	11
BCWH01000001.1.region003	GCA_001653035.1	1	11254	T1PKS	PKSI	44390	0	0	0	0
BCWH01000001.1.region004	GCA_001653035.1	1	5115	T1PKS	PKSI	46111	0	BGC0001070	2223	8
BCWH01000001.1.region005	GCA_001653035.1	1	10237	NAPAA	NRPS	33746	0	0	0	0
BCWH01000001.1.region006	GCA_001653035.1	1	10238	NRP-metallophore+NRPS	Others	58192	0	BGC0000349	5541	57
BCWH01000001.1.region007	GCA_001653035.1	1	12286	redox-cofactor	RiPPs	22798	0	BGC0000163	815	3
BCWH01000001.1.region008	GCA_001653035.1	1	6087	NRPS	NRPS	98226	0	BGC0000893	1006	17
BCWH01000002.1.region001	GCA_001653035.1	1	11257	lanthipeptide-class-iii	RiPPs	22583	0	0	0	0
BCWH01000002.1.region002	GCA_001653035.1	1	12283	butyrolactone	Others	10888	0	0	0	0
BCWH01000002.1.region003	GCA_001653035.1	1	12172	ectoine	Others	10399	0	BGC0000853	897	75
BCWH01000002.1.region004	GCA_001653035.1	1	6124	terpene	Terpene	20945	0	BGC0000664	962	42
BCWH01000002.1.region005	GCA_001653035.1	1	12751	NRPS	NRPS	54665	0	BGC0000100	574	5
BCWH01000002.1.region006	GCA_001653035.1	1	3707	NRPS	NRPS	25288	1	0	0	0
BCWH01000003.1.region001	GCA_001653035.1	1	11731	NRPS-like	NRPS	42274	0	0	0	0
BCWH01000003.1.region002	GCA_001653035.1	1	11263	NRP-metallophore+NRPS	Others	57936	0	BGC0000371	13714	100
BCWH01000003.1.region003	GCA_001653035.1	1	6122	NRPS+terpene	Others	52902	0	BGC0001006	1540	16
BCWH01000003.1.region004	GCA_001653035.1	1	5102	NRPS+RRE-containing	Others	62667	0	BGC0000325	1083	27
BCWH01000003.1.region005	GCA_001653035.1	1	12287	NRPS	NRPS	32191	1	BGC0001759	461	3
BCWH01000004.1.region001	GCA_001653035.1	1	434	betalactone	Others	31183	0	0	0	0
BCWH01000006.1.region001	GCA_001653035.1	1	435	NRPS	NRPS	42790	0	0	0	0
BCWH01000012.1.region001	GCA_001653035.1	1	6140	NRPS	NRPS	6394	1	0	0	0
LYXB01000001.1.region001	GCA_001662505.1	1	6120	butyrolactone	Others	10888	0	0	0	0
LYXB01000001.1.region002	GCA_001662505.1	1	11257	lanthipeptide-class-iii	RiPPs	22583	0	0	0	0
LYXB01000001.1.region003	GCA_001662505.1	1	5115	T1PKS	PKSI	44058	0	BGC0001070	2168	8
LYXB01000001.1.region004	GCA_001662505.1	1	11254	T1PKS	PKSI	44944	0	0	0	0
LYXB01000001.1.region005	GCA_001662505.1	1	12739	LAP	RiPPs	30097	0	BGC0001574	536	11
LYXB01000001.1.region006	GCA_001662505.1	1	10239	RiPP-like	RiPPs	11931	1	BGC0001534	1379	100
LYXB01000002.1.region001	GCA_001662505.1	1	5102	NRPS+RRE-containing	Others	62845	0	BGC0000325	1083	27
LYXB01000002.1.region002	GCA_001662505.1	1	6021	NRPS+terpene	Others	53009	0	BGC0001006	1540	16
LYXB01000002.1.region003	GCA_001662505.1	1	12446	NRPS	NRPS	44374	0	BGC0000877	487	5
LYXB01000003.1.region001	GCA_001662505.1	1	10238	NRP-metallophore+NRPS	Others	58192	0	BGC0000349	5526	57
LYXB01000003.1.region002	GCA_001662505.1	1	10237	NAPAA	NRPS	31930	1	0	0	0
LYXB01000004.1.region001	GCA_001662505.1	1	8619	NRP-metallophore+NRPS	Others	57936	0	BGC0000371	13720	100
LYXB01000005.1.region001	GCA_001662505.1	1	11731	NRPS-like	NRPS	42535	0	BGC0001065	797	2
LYXB01000007.1.region001	GCA_001662505.1	1	6124	terpene	Terpene	20945	0	BGC0001456	730	25
LYXB01000007.1.region002	GCA_001662505.1	1	12751	NRPS	NRPS	55169	0	BGC0000100	577	5
LYXB01000007.1.region003	GCA_001662505.1	1	3707	NRPS	NRPS	25319	1	0	0	0
LYXB01000008.1.region001	GCA_001662505.1	1	12172	ectoine	Others	10399	0	BGC0000853	897	75
LYXB01000012.1.region001	GCA_001662505.1	1	6133	NRPS	NRPS	34416	1	BGC0001095	752	13
LYXB01000012.1.region002	GCA_001662505.1	1	12286	redox-cofactor	RiPPs	22798	0	BGC0000163	829	3
LYXB01000013.1.region001	GCA_001662505.1	1	11732	NRPS-like	NRPS	21425	1	BGC0000893	1008	17
LYXB01000014.1.region001	GCA_001662505.1	1	12287	NRPS	NRPS	40202	1	BGC0001759	462	3
LYXB01000018.1.region001	GCA_001662505.1	1	6137	NRPS	NRPS	21731	1	BGC0001975	3373	7
LYXB01000021.1.region001	GCA_001662505.1	1	12460	NRPS	NRPS	7167	1	0	0	0
LYXB01000022.1.region001	GCA_001662505.1	1	11753	NRPS	NRPS	7162	1	0	0	0
LYXB01000023.1.region001	GCA_001662505.1	1	9567	NRPS	NRPS	4015	1	0	0	0
LZMJ01000002.1.region001	GCA_001665495.1	2	4851	betalactone	Others	31256	1	0	0	0
LZMJ01000006.1.region001	GCA_001665495.1	2	4859	NRPS+RiPP-like	Others	40527	1	0	0	0
LZMJ01000013.1.region001	GCA_001665495.1	2	9459	NAPAA	NRPS	22282	1	0	0	0
LZMJ01000015.1.region001	GCA_001665495.1	2	10219	terpene	Terpene	21116	0	BGC0001007	1514	15
LZMJ01000023.1.region001	GCA_001665495.1	2	6651	NRPS	NRPS	27909	1	0	0	0
LZMJ01000026.1.region001	GCA_001665495.1	2	12468	NRPS	NRPS	76341	1	0	0	0
LZMJ01000027.1.region001	GCA_001665495.1	2	14834	NRPS	NRPS	33370	1	0	0	0
LZMJ01000034.1.region001	GCA_001665495.1	2	14847	redox-cofactor	RiPPs	22826	1	0	0	0
LZMJ01000035.1.region001	GCA_001665495.1	2	12272	terpene	Terpene	20939	1	BGC0000664	960	42
LZMJ01000043.1.region001	GCA_001665495.1	2	9458	NRPS-like	NRPS	28700	1	0	0	0
LZMJ01000050.1.region001	GCA_001665495.1	2	10218	ectoine	Others	10426	0	BGC0000853	919	75
LZMJ01000056.1.region001	GCA_001665495.1	2	6650	NRPS	NRPS	57908	1	BGC0000362	1038	7
LZMJ01000062.1.region001	GCA_001665495.1	2	4862	NRPS	NRPS	101386	1	BGC0001984	6620	16
LZMJ01000070.1.region001	GCA_001665495.1	2	12476	PKS-like+T1PKS	PKSother	35826	1	BGC0000814	928	5
LZMJ01000070.1.region002	GCA_001665495.1	2	4853	NRP-metallophore+NRPS+RiPP-like	Others	60474	0	BGC0000371	1821	45
LZMJ01000085.1.region001	GCA_001665495.1	2	9455	terpene	Terpene	20969	1	BGC0000633	738	18
LZMJ01000085.1.region002	GCA_001665495.1	2	4074	T1PKS	PKSI	44923	0	0	0	0
CP012749.1.region001	GCA_001682295.1	1	6120	butyrolactone	Others	10888	0	0	0	0
CP012749.1.region002	GCA_001682295.1	1	11257	lanthipeptide-class-iii	RiPPs	22583	0	0	0	0
CP012749.1.region003	GCA_001682295.1	1	10239	RiPP-like	RiPPs	10149	0	BGC0001534	1375	100
CP012749.1.region004	GCA_001682295.1	1	12739	LAP	RiPPs	30097	0	BGC0001574	537	11
CP012749.1.region005	GCA_001682295.1	1	11254	T1PKS	PKSI	44412	0	0	0	0
CP012749.1.region006	GCA_001682295.1	1	5115	T1PKS	PKSI	43546	0	BGC0001070	2223	8
CP012749.1.region007	GCA_001682295.1	1	10237	NAPAA	NRPS	33894	0	0	0	0
CP012749.1.region008	GCA_001682295.1	1	10238	NRP-metallophore+NRPS	Others	58006	0	BGC0000349	5518	57
CP012749.1.region009	GCA_001682295.1	1	12286	redox-cofactor	RiPPs	22798	0	BGC0000163	817	3
CP012749.1.region010	GCA_001682295.1	1	6087	NRPS	NRPS	98085	0	BGC0000893	1008	17
CP012749.1.region011	GCA_001682295.1	1	11731	NRPS-like	NRPS	41529	0	0	0	0
CP012749.1.region012	GCA_001682295.1	1	8619	NRP-metallophore+NRPS	Others	57935	0	BGC0000371	13723	100
CP012749.1.region013	GCA_001682295.1	1	6122	NRPS+terpene	Others	53271	0	BGC0001006	1540	16
CP012749.1.region014	GCA_001682295.1	1	5102	NRPS+RRE-containing	Others	62980	0	BGC0000325	1083	27
CP012749.1.region015	GCA_001682295.1	1	11205	NRPS	NRPS	65720	0	BGC0001759	461	3
CP012749.1.region016	GCA_001682295.1	1	12751	NRPS	NRPS	56212	0	BGC0000100	570	5
CP012749.1.region017	GCA_001682295.1	1	6124	terpene	Terpene	20945	0	BGC0001456	728	25
CP012749.1.region018	GCA_001682295.1	1	12172	ectoine	Others	10399	0	BGC0000853	898	75
CP015203.1.region001	GCA_001682295.1	1	6135	betalactone	Others	26593	0	0	0	0
CP015203.1.region002	GCA_001682295.1	1	3941	NAPAA	NRPS	40340	0	0	0	0
CP009111.1.region001	GCA_001685605.1	6	9649	T1PKS	PKSI	43239	0	0	0	0
CP009111.1.region002	GCA_001685605.1	6	3825	T1PKS	PKSI	49623	0	BGC0001303	9964	10
CP009111.1.region003	GCA_001685605.1	6	11128	NAPAA	NRPS	33891	0	0	0	0
CP009111.1.region004	GCA_001685605.1	6	119	butyrolactone	Others	10927	0	BGC0001065	768	3
CP009111.1.region005	GCA_001685605.1	6	9852	NRP-metallophore+NRPS	Others	58185	0	BGC0000349	5865	57
CP009111.1.region006	GCA_001685605.1	6	3829	NRPS	NRPS	92688	0	BGC0001760	751	14
CP009111.1.region007	GCA_001685605.1	6	11103	NRPS	NRPS	49068	0	0	0	0
CP009111.1.region008	GCA_001685605.1	6	124	NRPS	NRPS	93526	0	BGC0001894	1818	15
CP009111.1.region009	GCA_001685605.1	6	5021	redox-cofactor	RiPPs	22767	0	BGC0000163	823	3
CP009111.1.region010	GCA_001685605.1	6	126	NRPS	NRPS	72674	0	BGC0001945	1919	10
CP009111.1.region011	GCA_001685605.1	6	3834	NRPS	NRPS	65964	0	BGC0000031	800	6
CP009111.1.region012	GCA_001685605.1	6	3835	NRPS	NRPS	42324	0	0	0	0
CP009111.1.region013	GCA_001685605.1	6	3295	NRPS-like	NRPS	41535	0	0	0	0
CP009111.1.region014	GCA_001685605.1	6	7938	terpene+T1PKS	Others	53855	0	BGC0001006	1560	16
CP009111.1.region015	GCA_001685605.1	6	3838	NRPS	NRPS	96922	0	BGC0001106	1408	12
CP009111.1.region016	GCA_001685605.1	6	3839	NRPS	NRPS	45074	0	BGC0000806	824	5
CP009111.1.region017	GCA_001685605.1	6	10135	terpene	Terpene	20942	0	BGC0000633	795	18
CP009111.1.region018	GCA_001685605.1	6	10141	ectoine	Others	10399	0	BGC0000853	896	75
CP009111.1.region019	GCA_001685605.1	6	11118	NRPS	NRPS	64648	0	BGC0000970	551	11
CP009111.1.region020	GCA_001685605.1	6	11119	NRPS	NRPS	45126	0	BGC0000417	7284	100
CP009111.1.region021	GCA_001685605.1	6	11120	NRPS	NRPS	52733	0	BGC0001303	1251	4
CP009111.1.region022	GCA_001685605.1	6	11121	RiPP-like	RiPPs	9559	0	0	0	0
CP009111.1.region023	GCA_001685605.1	6	11123	NRPS	NRPS	42668	0	0	0	0
CP009111.1.region024	GCA_001685605.1	6	3229	hglE-KS	PKSother	46387	0	0	0	0
CP009111.1.region025	GCA_001685605.1	6	6256	NRPS+RiPP-like	Others	65701	0	0	0	0
CP009112.1.region001	GCA_001685605.1	6	3849	betalactone	Others	32414	0	0	0	0
CP009112.1.region002	GCA_001685605.1	6	5924	butyrolactone	Others	10927	0	0	0	0
CP015529.1.region001	GCA_001700945.1	3	12574	butyrolactone	Others	10939	0	0	0	0
CP015529.1.region002	GCA_001700945.1	3	5870	NRPS	NRPS	56842	0	0	0	0
CP015529.1.region003	GCA_001700945.1	3	5740	redox-cofactor	RiPPs	22825	0	BGC0001523	409	8
CP015529.1.region004	GCA_001700945.1	3	5581	NRPS	NRPS	130166	0	BGC0001975	9226	7
CP015529.1.region005	GCA_001700945.1	3	3999	terpene	Terpene	19879	0	BGC0000664	967	42
CP015529.1.region006	GCA_001700945.1	3	5737	NRPS	NRPS	53785	0	BGC0001975	2558	5
CP015529.1.region007	GCA_001700945.1	3	5887	NRPS-like	NRPS	40010	0	BGC0000340	585	11
CP015529.1.region008	GCA_001700945.1	3	5886	T1PKS	PKSI	48898	0	BGC0001072	2940	4
CP015529.1.region009	GCA_001700945.1	3	5734	NRPS	NRPS	61389	0	BGC0000325	1059	27
CP015529.1.region010	GCA_001700945.1	3	10192	terpene	Terpene	20443	0	BGC0001006	1559	16
CP015529.1.region011	GCA_001700945.1	3	10177	ectoine	Others	10396	0	BGC0000853	899	75
CP015529.1.region012	GCA_001700945.1	3	5882	terpene	Terpene	21161	0	0	0	0
CP015529.1.region013	GCA_001700945.1	3	4639	T3PKS	PKSother	41140	0	BGC0000282	1050	100
CP015529.1.region014	GCA_001700945.1	3	4959	NRP-metallophore+NRPS	Others	69531	0	BGC0000371	2095	54
CP015529.1.region015	GCA_001700945.1	3	4637	NRPS-like+betalactone	Others	42017	0	0	0	0
CP015529.1.region016	GCA_001700945.1	3	5855	NAPAA	NRPS	33915	0	0	0	0
CP015529.1.region017	GCA_001700945.1	3	5595	T1PKS+furan	Others	60497	0	BGC0000914	811	14
CP015530.1.region001	GCA_001700945.1	3	5822	lassopeptide	RiPPs	22445	0	0	0	0
MDCH01000001.1.region001	GCA_001715845.1	1	11257	lanthipeptide-class-iii	RiPPs	22583	0	0	0	0
MDCH01000001.1.region002	GCA_001715845.1	1	3195	PKS-like+amglyccycl	Others	41029	0	BGC0000691	704	7
MDCH01000001.1.region003	GCA_001715845.1	1	11258	butyrolactone	Others	10888	0	0	0	0
MDCH01000002.1.region001	GCA_001715845.1	1	9215	NRPS-like	NRPS	41948	0	0	0	0
MDCH01000002.1.region002	GCA_001715845.1	1	11236	NRP-metallophore+NRPS	Others	57937	0	BGC0000371	13880	100
MDCH01000003.1.region001	GCA_001715845.1	1	12286	redox-cofactor	RiPPs	22798	0	BGC0000163	833	3
MDCH01000003.1.region002	GCA_001715845.1	1	12285	NRPS	NRPS	31256	1	BGC0001095	751	13
MDCH01000005.1.region001	GCA_001715845.1	1	6122	NRPS+terpene	Others	52951	0	BGC0001006	1541	16
MDCH01000005.1.region002	GCA_001715845.1	1	11242	NRPS+RRE-containing	Others	66577	0	BGC0000325	1072	27
MDCH01000006.1.region001	GCA_001715845.1	1	11254	T1PKS	PKSI	44944	0	0	0	0
MDCH01000006.1.region002	GCA_001715845.1	1	14743	LAP	RiPPs	30105	0	BGC0001574	542	11
MDCH01000006.1.region003	GCA_001715845.1	1	9144	RiPP-like	RiPPs	11931	0	BGC0001534	1388	100
MDCH01000007.1.region001	GCA_001715845.1	1	6141	ectoine	Others	10399	0	BGC0000853	897	75
MDCH01000007.1.region002	GCA_001715845.1	1	6142	terpene	Terpene	20945	0	BGC0000664	957	42
MDCH01000009.1.region001	GCA_001715845.1	1	14742	NRP-metallophore+NRPS	Others	48152	1	BGC0000349	5516	57
MDCH01000010.1.region001	GCA_001715845.1	1	5115	T1PKS	PKSI	46111	0	BGC0001070	2218	8
MDCH01000011.1.region001	GCA_001715845.1	1	12287	NRPS	NRPS	32335	1	BGC0001759	464	3
MDCH01000014.1.region001	GCA_001715845.1	1	10237	NAPAA	NRPS	31848	1	0	0	0
MDCH01000015.1.region001	GCA_001715845.1	1	6630	NRPS	NRPS	73221	1	0	0	0
MDCH01000020.1.region001	GCA_001715845.1	1	10072	NRPS	NRPS	25851	1	0	0	0
MDCH01000022.1.region001	GCA_001715845.1	1	11934	NRPS	NRPS	24333	1	BGC0001036	1169	5
MDCH01000024.1.region001	GCA_001715845.1	1	11753	NRPS	NRPS	6751	1	0	0	0
MDCH01000025.1.region001	GCA_001715845.1	1	6140	NRPS	NRPS	6487	1	0	0	0
MDCH01000028.1.region001	GCA_001715845.1	1	12415	NRPS	NRPS	2043	1	0	0	0
MDCH01000029.1.region001	GCA_001715845.1	1	12504	NRPS	NRPS	2037	1	0	0	0
MDCH01000030.1.region001	GCA_001715845.1	1	8818	NRPS-like	NRPS	1756	1	0	0	0
LWHK01000032.1.region001	GCA_001757665.1	1	12412	NRPS-like	NRPS	2024	1	0	0	0
LWHK01000034.1.region001	GCA_001757665.1	1	12415	NRPS-like	NRPS	2241	1	0	0	0
LWHK01000035.1.region001	GCA_001757665.1	1	12415	NRPS-like	NRPS	2259	1	0	0	0
LWHK01000036.1.region001	GCA_001757665.1	1	12415	NRPS	NRPS	2308	1	0	0	0
LWHK01000048.1.region001	GCA_001757665.1	1	12416	NRPS-like	NRPS	3392	1	0	0	0
LWHK01000076.1.region001	GCA_001757665.1	1	10303	NRPS	NRPS	7196	1	0	0	0
LWHK01000085.1.region001	GCA_001757665.1	1	6140	NRPS	NRPS	8700	1	BGC0001833	310	100
LWHK01000087.1.region001	GCA_001757665.1	1	9679	lanthipeptide-class-iii	RiPPs	9285	1	0	0	0
LWHK01000111.1.region001	GCA_001757665.1	1	6137	NRPS	NRPS	23688	1	0	0	0
LWHK01000145.1.region001	GCA_001757665.1	1	6124	terpene	Terpene	20759	1	BGC0001456	667	25
LWHK01000149.1.region001	GCA_001757665.1	1	10239	RiPP-like	RiPPs	11931	1	BGC0001534	1375	100
LWHK01000156.1.region001	GCA_001757665.1	1	12282	NRP-metallophore+NRPS	Others	44968	1	BGC0000371	13718	100
LWHK01000160.1.region001	GCA_001757665.1	1	12172	ectoine	Others	10399	0	BGC0000853	814	75
LWHK01000161.1.region001	GCA_001757665.1	1	12287	NRPS	NRPS	32998	1	BGC0001759	462	3
LWHK01000163.1.region001	GCA_001757665.1	1	10238	NRP-metallophore+NRPS	Others	58192	1	BGC0000349	5525	57
LWHK01000164.1.region001	GCA_001757665.1	1	11254	T1PKS	PKSI	44908	0	0	0	0
LWHK01000166.1.region001	GCA_001757665.1	1	10237	NAPAA	NRPS	26524	1	0	0	0
LWHK01000167.1.region001	GCA_001757665.1	1	12739	LAP	RiPPs	27139	1	BGC0001574	540	11
LWHK01000169.1.region001	GCA_001757665.1	1	12751	NRPS	NRPS	43473	1	0	0	0
LWHK01000169.1.region002	GCA_001757665.1	1	4693	NRPS	NRPS	44374	0	0	0	0
LWHK01000180.1.region001	GCA_001757665.1	1	6118	NRPS-like	NRPS	38398	1	0	0	0
LWHK01000181.1.region001	GCA_001757665.1	1	6021	NRPS+terpene	Others	45922	1	BGC0001006	1540	16
LWHK01000181.1.region002	GCA_001757665.1	1	5102	NRPS+RRE-containing	Others	66577	0	BGC0000325	1082	27
LWHK01000185.1.region001	GCA_001757665.1	1	12283	butyrolactone	Others	10888	0	0	0	0
LWHK01000186.1.region001	GCA_001757665.1	1	12285	NRPS	NRPS	30570	1	BGC0001095	755	13
LWHK01000186.1.region002	GCA_001757665.1	1	12286	redox-cofactor	RiPPs	22798	0	BGC0000163	829	3
CP017014.1.region001	GCA_001767395.1	Singleton_16	4028	NRPS	NRPS	53017	0	BGC0000038	1246	8
CP017014.1.region002	GCA_001767395.1	Singleton_16	4029	NRPS	NRPS	65679	0	BGC0001760	729	14
CP017014.1.region003	GCA_001767395.1	Singleton_16	4030	NRPS	NRPS	48811	0	BGC0001483	453	9
CP017014.1.region004	GCA_001767395.1	Singleton_16	516	redox-cofactor	RiPPs	22781	0	0	0	0
CP017014.1.region005	GCA_001767395.1	Singleton_16	4032	terpene	Terpene	19795	0	BGC0000269	790	6
CP017014.1.region006	GCA_001767395.1	Singleton_16	4033	NRPS	NRPS	118675	0	0	0	0
CP017014.1.region007	GCA_001767395.1	Singleton_16	4090	terpene	Terpene	20957	0	BGC0000664	997	42
CP017014.1.region008	GCA_001767395.1	Singleton_16	4088	ectoine	Others	10399	0	BGC0000853	894	75
CP017014.1.region009	GCA_001767395.1	Singleton_16	4036	NRPS	NRPS	65238	0	BGC0001537	547	13
CP017014.1.region010	GCA_001767395.1	Singleton_16	4037	NRP-metallophore+NRPS	Others	58306	0	BGC0000349	5792	57
CP017014.1.region011	GCA_001767395.1	Singleton_16	4038	NAPAA	NRPS	33906	0	0	0	0
CP017014.1.region012	GCA_001767395.1	Singleton_16	523	T1PKS	PKSI	49439	0	BGC0000270	1093	10
CP017014.1.region013	GCA_001767395.1	Singleton_16	4083	T1PKS	PKSI	45049	0	0	0	0
CP017014.1.region014	GCA_001767395.1	Singleton_16	4041	NRPS-like	NRPS	42681	0	BGC0000382	908	21
CP017014.1.region015	GCA_001767395.1	Singleton_16	4042	NRPS	NRPS	64630	0	0	0	0
MLKO01000001.1.region001	GCA_001831305.1	1	11257	lanthipeptide-class-iii	RiPPs	22583	0	0	0	0
MLKO01000001.1.region002	GCA_001831305.1	1	3195	PKS-like+amglyccycl	Others	41029	0	BGC0000691	702	7
MLKO01000001.1.region003	GCA_001831305.1	1	11258	butyrolactone	Others	10888	0	0	0	0
MLKO01000002.1.region001	GCA_001831305.1	1	9215	NRPS-like	NRPS	42532	0	0	0	0
MLKO01000003.1.region001	GCA_001831305.1	1	14742	NRP-metallophore+NRPS	Others	58192	0	BGC0000349	5552	57
MLKO01000003.1.region002	GCA_001831305.1	1	10237	NAPAA	NRPS	31464	1	0	0	0
MLKO01000004.1.region001	GCA_001831305.1	1	5115	T1PKS	PKSI	45881	0	BGC0001070	2221	8
MLKO01000004.1.region002	GCA_001831305.1	1	11254	T1PKS	PKSI	44908	0	0	0	0
MLKO01000006.1.region001	GCA_001831305.1	1	9144	RiPP-like	RiPPs	10716	0	BGC0001534	1375	100
MLKO01000006.1.region002	GCA_001831305.1	1	14743	LAP	RiPPs	30105	0	BGC0001574	541	11
MLKO01000007.1.region001	GCA_001831305.1	1	9156	NRPS	NRPS	120667	1	BGC0001975	4071	5
MLKO01000007.1.region002	GCA_001831305.1	1	6142	terpene	Terpene	20945	0	BGC0000664	954	42
MLKO01000008.1.region001	GCA_001831305.1	1	6122	NRPS+terpene	Others	40133	1	BGC0000268	1288	3
MLKO01000009.1.region001	GCA_001831305.1	1	11242	NRPS+RRE-containing	Others	66577	0	BGC0000325	1073	27
MLKO01000010.1.region001	GCA_001831305.1	1	6141	ectoine	Others	10399	0	BGC0000853	897	75
MLKO01000012.1.region001	GCA_001831305.1	1	11236	NRP-metallophore+NRPS	Others	57936	0	BGC0000371	13333	100
MLKO01000015.1.region001	GCA_001831305.1	1	12287	NRPS	NRPS	32399	1	BGC0001759	462	3
MLKO01000021.1.region001	GCA_001831305.1	1	10718	NRPS	NRPS	42291	1	BGC0001095	752	13
MLKO01000025.1.region001	GCA_001831305.1	1	12572	NRPS	NRPS	22751	1	0	0	0
CP018063.1.region001	GCA_001886355.1	2	5339	PKS-like+T1PKS	PKSother	49484	0	BGC0000814	930	5
CP018063.1.region002	GCA_001886355.1	2	4855	NRPS	NRPS	61159	0	0	0	0
CP018063.1.region003	GCA_001886355.1	2	10218	ectoine	Others	10399	0	BGC0000853	920	75
CP018063.1.region004	GCA_001886355.1	2	12262	terpene+NRPS	Others	70599	0	BGC0001006	1557	16
CP018063.1.region005	GCA_001886355.1	2	9277	RiPP-like	RiPPs	8210	0	0	0	0
CP018063.1.region006	GCA_001886355.1	2	9462	NRPS	NRPS	61517	0	BGC0000893	1025	17
CP018063.1.region007	GCA_001886355.1	2	12272	terpene	Terpene	19893	0	BGC0000664	961	42
CP018063.1.region008	GCA_001886355.1	2	5557	NRPS+redox-cofactor	Others	107067	0	BGC0000362	1511	12
CP018063.1.region009	GCA_001886355.1	2	9453	NRPS	NRPS	57808	0	0	0	0
CP018063.1.region010	GCA_001886355.1	2	9458	NRPS-like	NRPS	41524	0	BGC0000130	1710	8
CP018063.1.region011	GCA_001886355.1	2	4074	T1PKS	PKSI	44962	0	0	0	0
CP018063.1.region012	GCA_001886355.1	2	9455	terpene	Terpene	20969	0	BGC0000633	735	18
CP018063.1.region013	GCA_001886355.1	2	4851	betalactone	Others	32200	0	0	0	0
CP018063.1.region014	GCA_001886355.1	2	4852	NAPAA	NRPS	33906	0	0	0	0
CP018063.1.region015	GCA_001886355.1	2	4853	NRP-metallophore+NRPS+RiPP-like	Others	60403	0	BGC0000371	1749	36
CP018064.1.region001	GCA_001886355.1	2	4079	RRE-containing	RiPPs	12226	1	0	0	0
CP018064.1.region002	GCA_001886355.1	2	4080	NRP-metallophore+NRPS+nucleoside	Others	54635	0	BGC0000392	1258	28
MLYX02000001.1.region001	GCA_001890475.2	3	5851	NRPS	NRPS	57299	0	0	0	0
MLYX02000001.1.region002	GCA_001890475.2	3	12574	butyrolactone	Others	10939	0	0	0	0
MLYX02000001.1.region003	GCA_001890475.2	3	8683	T1PKS	PKSI	44980	0	0	0	0
MLYX02000001.1.region004	GCA_001890475.2	3	5854	NRPS	NRPS	49888	0	BGC0002009	1132	5
MLYX02000001.1.region005	GCA_001890475.2	3	5855	NAPAA	NRPS	33915	0	0	0	0
MLYX02000001.1.region006	GCA_001890475.2	3	4637	NRPS-like+betalactone	Others	38840	0	BGC0001227	958	18
MLYX02000001.1.region007	GCA_001890475.2	3	4959	NRP-metallophore+NRPS	Others	69557	0	BGC0000371	2083	54
MLYX02000001.1.region008	GCA_001890475.2	3	5821	T3PKS	PKSother	41140	0	BGC0000282	1047	100
MLYX02000003.1.region001	GCA_001890475.2	3	5882	terpene	Terpene	19636	0	0	0	0
MLYX02000003.1.region002	GCA_001890475.2	3	10177	ectoine	Others	10396	0	BGC0000853	899	75
MLYX02000003.1.region003	GCA_001890475.2	3	10192	terpene	Terpene	21110	0	BGC0001006	1560	16
MLYX02000003.1.region004	GCA_001890475.2	3	5734	NRPS	NRPS	62086	0	BGC0000325	1058	27
MLYX02000004.1.region001	GCA_001890475.2	3	5886	T1PKS	PKSI	50560	0	BGC0001072	2896	4
MLYX02000004.1.region002	GCA_001890475.2	3	5887	NRPS-like	NRPS	42294	0	BGC0000340	585	11
MLYX02000004.1.region003	GCA_001890475.2	3	5737	NRPS	NRPS	54215	0	BGC0000429	2559	4
MLYX02000004.1.region004	GCA_001890475.2	3	3999	terpene	Terpene	20903	0	BGC0000664	969	42
MLYX02000004.1.region005	GCA_001890475.2	3	5581	NRPS	NRPS	130697	0	BGC0001975	9224	7
MLYX02000004.1.region006	GCA_001890475.2	3	5740	redox-cofactor	RiPPs	22825	0	BGC0001523	410	8
MLYX02000005.1.region001	GCA_001890475.2	3	5822	lassopeptide	RiPPs	22604	0	0	0	0
BCWV01000001.1.region001	GCA_001894765.1	10	12190	NAPAA	NRPS	33870	0	0	0	0
BCWV01000002.1.region001	GCA_001894765.1	10	438	NRP-metallophore+NRPS	Others	56352	1	BGC0000300	758	18
BCWV01000002.1.region002	GCA_001894765.1	10	12191	NRPS-like	NRPS	42378	0	BGC0001615	1203	42
BCWV01000002.1.region003	GCA_001894765.1	10	6294	NRPS	NRPS	50533	0	0	0	0
BCWV01000003.1.region001	GCA_001894765.1	10	441	NRPS	NRPS	54419	0	0	0	0
BCWV01000003.1.region002	GCA_001894765.1	10	7795	NRPS+lanthipeptide-class-v+lanthipeptide-class-ii+redox-cofactor	Others	116685	0	BGC0000034	961	9
BCWV01000003.1.region003	GCA_001894765.1	10	7839	T3PKS	PKSother	41044	0	0	0	0
BCWV01000004.1.region001	GCA_001894765.1	10	444	NRPS-like	NRPS	42580	0	BGC0001597	624	5
BCWV01000004.1.region002	GCA_001894765.1	10	7806	terpene	Terpene	20975	0	BGC0001456	746	25
BCWV01000004.1.region003	GCA_001894765.1	10	446	ectoine	Others	10399	0	BGC0000853	907	75
BCWV01000005.1.region001	GCA_001894765.1	10	12251	terpene	Terpene	21134	0	BGC0001006	1538	16
BCWV01000005.1.region002	GCA_001894765.1	10	7802	NRPS	NRPS	53443	0	BGC0000033	898	2
BCWV01000007.1.region001	GCA_001894765.1	10	12249	T1PKS	PKSI	45301	0	BGC0001894	1620	12
BCWW01000001.1.region001	GCA_001894785.1	5	8175	NRPS-like	NRPS	39198	0	0	0	0
BCWW01000001.1.region002	GCA_001894785.1	5	13179	phosphonate	Others	10867	0	0	0	0
BCWW01000001.1.region003	GCA_001894785.1	5	13687	RiPP-like	RiPPs	10004	0	0	0	0
BCWW01000001.1.region004	GCA_001894785.1	5	13308	T1PKS	PKSI	45040	0	0	0	0
BCWW01000001.1.region005	GCA_001894785.1	5	3956	LAP	RiPPs	23514	0	BGC0001574	486	11
BCWW01000001.1.region006	GCA_001894785.1	5	13307	NAPAA	NRPS	33951	0	0	0	0
BCWW01000002.1.region001	GCA_001894785.1	5	11385	NRPS	NRPS	49861	0	BGC0001894	893	9
BCWW01000003.1.region001	GCA_001894785.1	5	11384	betalactone	Others	28088	0	0	0	0
BCWW01000003.1.region002	GCA_001894785.1	5	13181	NRP-metallophore+NRPS	Others	62537	0	BGC0000300	2851	37
BCWW01000004.1.region001	GCA_001894785.1	5	8169	terpene	Terpene	21143	0	BGC0001006	1542	16
BCWW01000004.1.region002	GCA_001894785.1	5	8168	NRPS	NRPS	60331	0	BGC0000033	898	2
BCWW01000005.1.region001	GCA_001894785.1	5	13311	NRPS-like	NRPS	43546	0	0	0	0
BCWW01000007.1.region001	GCA_001894785.1	5	13300	redox-cofactor+NRPS	Others	110262	0	0	0	0
BCWW01000008.1.region001	GCA_001894785.1	5	13305	butyrolactone	Others	11017	0	0	0	0
BCWW01000008.1.region002	GCA_001894785.1	5	8159	terpene	Terpene	20981	0	BGC0001456	1017	37
BCWW01000009.1.region001	GCA_001894785.1	5	13692	T1PKS	PKSI	46423	0	BGC0001759	5597	11
BCWW01000010.1.region001	GCA_001894785.1	5	8161	ectoine	Others	10399	0	BGC0000853	743	50
BCWW01000012.1.region001	GCA_001894785.1	5	9341	NRPS-like	NRPS	42574	0	0	0	0
BCWW01000017.1.region001	GCA_001894785.1	5	12913	NRPS	NRPS	29690	1	BGC0000365	1712	6
BCWW01000017.1.region002	GCA_001894785.1	5	13438	butyrolactone	Others	10972	0	0	0	0
BCWW01000018.1.region001	GCA_001894785.1	5	13298	arylpolyene	Others	41158	0	BGC0000699	499	6
BCWW01000031.1.region001	GCA_001894785.1	5	13815	NRPS	NRPS	2234	1	0	0	0
BCWX01000001.1.region001	GCA_001894805.1	12	14558	NRPS-like+NRPS	NRPS	63560	0	BGC0001522	660	4
BCWX01000001.1.region002	GCA_001894805.1	12	14559	NRPS+NRPS-like	NRPS	71611	0	BGC0000359	1001	33
BCWX01000001.1.region003	GCA_001894805.1	12	10717	NRPS	NRPS	54345	0	BGC0001894	1829	15
BCWX01000001.1.region004	GCA_001894805.1	12	10719	NRPS-like+NRPS	NRPS	46388	0	BGC0001759	4003	3
BCWX01000001.1.region005	GCA_001894805.1	12	476	redox-cofactor	RiPPs	22779	0	BGC0000163	822	3
BCWX01000001.1.region006	GCA_001894805.1	12	477	NRPS	NRPS	87660	0	BGC0001975	2155	5
[truncated: 10,456 more rows]
