# Supplementary material for: Exploring the Diversity and Specificity of Secondary Biosynthetic Potential in Rhodococcus
Source: Mar Drugs. 2024 Sep 6;22(9):409. doi: 10.3390/md22090409 (PMC11433410; doi:10.3390/md22090409)
Supplement: Supplementary file 1 [file marinedrugs-22-00409-s001.zip › Table S3. Information about the RiPPs BGCs and core peptides.xlsx]

## Sheet: RiPPs_c0.30.network_1 default n
GBK_name	Genome	ANI90_clade	GCF	clade_specific	BS_class	Product	antismash	deepripp	deep_core_seq	anti_core_seq	Antibacterial_Potential_Seq
CP072108.1.region001	GCA_017910955.1	1	12739	TRUE	RiPPs	LAP	NONRIPP	NONRIPP
WIDN01000115.1.region001	GCA_009495805.1	1	14743	TRUE	RiPPs	LAP	NONRIPP	NONRIPP
JASIRH010000006.1.region002	GCA_030063615.1	5	13687	FALSE	RiPPs	RiPP-like	NONRIPP	NONRIPP
JMEP01000004.1.region003	GCA_000761015.1	5	13687	FALSE	RiPPs	RiPP-like	NONRIPP	NONRIPP
JABUCN010000003.1.region002	GCA_019835235.1	8	6910	TRUE	RiPPs	RiPP-like	NONRIPP	NONRIPP
JABUCW010000003.1.region002	GCA_019835405.1	8	6910	TRUE	RiPPs	RiPP-like	NONRIPP	LASSO_PEPTIDE	GAITRRRPGGNRPYRRSDCDRRAPRTARATSC
JAPWIG010000007.1.region001	GCA_027270815.1	1	12286	FALSE	RiPPs	redox-cofactor	NONRIPP	NONRIPP
VBTL01000011.1.region001	GCA_013277835.1	1	12286	FALSE	RiPPs	redox-cofactor	NONRIPP	NONRIPP
CP072108.1.region011	GCA_017910955.1	1	5102	TRUE	Others	RRE-containing.NRPS	NONRIPP	NONRIPP
JAWLSE010000005.1.region002	GCA_033142365.1	1	5102	TRUE	Others	RRE-containing.NRPS	NONRIPP	NONRIPP
CP011295.1.region001	GCA_000975175.1	1	14743	TRUE	RiPPs	LAP	NONRIPP	CLASS_II_LANTIPEPTIDE	NLGDGDRYRGTRSTALHQSFSGSLTLPILGGTAGG
JAAMPR010000001.1.region005	GCA_018588185.1	1	12739	TRUE	RiPPs	LAP	NONRIPP	NONRIPP
JAJGOS010000001.1.region009	GCA_020782825.1	1	12286	FALSE	RiPPs	redox-cofactor	NONRIPP	NONRIPP
WOXZ01000002.1.region003	GCA_021352185.1	1	12286	FALSE	RiPPs	redox-cofactor	NONRIPP	NONRIPP
AP018733.1.region019	GCA_024349805.1	1	10239	TRUE	RiPPs	RiPP-like	NONRIPP	NONRIPP
JASIRE010000003.1.region001	GCA_030063525.1	1	10239	TRUE	RiPPs	RiPP-like	NONRIPP	NONRIPP
LNAK01000028.1.region001	GCA_001445685.1	1	10239	TRUE	RiPPs	RiPP-like	NONRIPP	NONRIPP
SCFU01000004.1.region001	GCA_006543615.1	1	9144	TRUE	RiPPs	RiPP-like	NONRIPP	NONRIPP
CP124545.2.region007	GCA_029958325.2	1	12286	FALSE	RiPPs	redox-cofactor	NONRIPP	NONRIPP
FMBB01000012.1.region001	GCA_900094765.1	1	12286	FALSE	RiPPs	redox-cofactor	NONRIPP	NONRIPP
CP003761.1.region011	GCA_000454045.1	1	5102	TRUE	Others	RRE-containing.NRPS	NONRIPP	NONRIPP
JAGVVT010000001.1.region001	GCA_018283555.1	1	5102	TRUE	Others	RRE-containing.NRPS	NONRIPP	NONRIPP
CP032403.1.region006	GCA_021497645.1	1	12286	FALSE	RiPPs	redox-cofactor	NONRIPP	NONRIPP
JAWLSC010000001.1.region001	GCA_033142465.1	1	12286	FALSE	RiPPs	redox-cofactor	NONRIPP	NONRIPP
JAHTLA010000026.1.region001	GCA_019192725.1	6	11125	TRUE	RiPPs	RiPP-like	NONRIPP	LASSO_PEPTIDE	GGAGESGTLPAPTRRRLPSLLSPRRS
JASHKW010000017.1.region001	GCA_030056915.1	6	11125	TRUE	RiPPs	RiPP-like	NONRIPP	LASSO_PEPTIDE	VSTHADAVAFTAHLESTGHLPEPSRRRRRLYRPRRT
CP147921.1.region001	GCA_037463925.1	1	12739	TRUE	RiPPs	LAP	NONRIPP	NONRIPP
MNPP01000010.1.region002	GCA_001976025.1	1	12739	TRUE	RiPPs	LAP	NONRIPP	NONRIPP
CP088906.1.region012	GCA_021165975.1	1	11257	TRUE	RiPPs	lanthipeptide-class-iii	lanthipeptide-class-iii	CLASS_III_IV_LANTIPEPTIDE	QNAAISSLSFFCL	AGQLEQNAAISSLSFFCL
FMBB01000006.1.region001	GCA_900094765.1	1	11257	TRUE	RiPPs	lanthipeptide-class-iii	lanthipeptide-class-iii	CLASS_III_IV_LANTIPEPTIDE	QNAAISSLSFFCL	AGQLEQNAAISSLSFFCL
JAOQNQ010000002.1.region019	GCA_025961405.1	1	5102	TRUE	Others	RRE-containing.NRPS	NONRIPP	NONRIPP
MLKO01000009.1.region001	GCA_001831305.1	1	5102	TRUE	Others	RRE-containing.NRPS	NONRIPP	NONRIPP
CALMJV010000011.1.region001	GCA_937864515.1	1	12286	FALSE	RiPPs	redox-cofactor	NONRIPP	NONRIPP
JARDXE010000008.1.region002	GCA_029076895.1	1	12286	FALSE	RiPPs	redox-cofactor	NONRIPP	NONRIPP
CP104782.1.region018	GCA_025370975.1	1	10239	TRUE	RiPPs	RiPP-like	NONRIPP	NONRIPP
JAGIOZ010000003.1.region013	GCA_017876985.1	1	10239	TRUE	RiPPs	RiPP-like	NONRIPP	NONRIPP
CP022208.1.region012	GCA_003288095.1	2	14712	FALSE	Others	redox-cofactor.NRPS	NONRIPP	NONRIPP
CP086069.1.region010	GCA_023822085.1	2	14712	FALSE	Others	redox-cofactor.NRPS	NONRIPP	NONRIPP
CP134497.1.region011	GCA_031763325.1	1	5102	TRUE	Others	RRE-containing.NRPS	NONRIPP	NONRIPP
JASHKY010000011.1.region001	GCA_030056935.1	1	5102	TRUE	Others	RRE-containing.NRPS	NONRIPP	NONRIPP
JABUCI010000002.1.region001	GCA_019834995.1	8	7039	TRUE	Others	redox-cofactor.NRPS	NONRIPP	NONRIPP
JABUCU010000002.1.region001	GCA_019835335.1	8	7039	TRUE	Others	redox-cofactor.NRPS	NONRIPP	NONRIPP
CP147921.1.region017	GCA_037463925.1	1	11257	TRUE	RiPPs	lanthipeptide-class-iii	lanthipeptide-class-iii	CLASS_III_IV_LANTIPEPTIDE	QNAAISSLSFFCL	AGQLEQNAAISSLSFFCL
UGVH01000001.1.region011	GCA_900455855.1	1	11257	TRUE	RiPPs	lanthipeptide-class-iii	lanthipeptide-class-iii	CLASS_III_IV_LANTIPEPTIDE	QNAAISSLSFFCL	AGQLEQNAAISSLSFFCL
JADOEI010000008.1.region002	GCA_015643565.1	1	12286	FALSE	RiPPs	redox-cofactor	NONRIPP	NONRIPP
LNAK01000102.1.region002	GCA_001445685.1	1	12286	FALSE	RiPPs	redox-cofactor	NONRIPP	NONRIPP
CP070870.1.region002	GCA_017068035.1	1	12739	TRUE	RiPPs	LAP	NONRIPP	NONRIPP
JAPWIP010000010.1.region001	GCA_027270525.1	1	12739	TRUE	RiPPs	LAP	NONRIPP	NONRIPP
CP078080.1.region001	GCA_020809065.1	1	12739	TRUE	RiPPs	LAP	NONRIPP	NONRIPP
RKLZ01000002.1.region003	GCA_003797745.1	1	14743	TRUE	RiPPs	LAP	NONRIPP	NONRIPP
JAKEDO010000002.1.region003	GCA_021457505.1	1	12739	TRUE	RiPPs	LAP	NONRIPP	LASSO_PEPTIDE	MLATFLHFWAVVWGVHVVLLDCLCLFDVSTIYRQ
JANFQL010000007.1.region001	GCA_024438075.1	1	12739	TRUE	RiPPs	LAP	NONRIPP	NONRIPP
CP092101.1.region002	GCA_016722835.2	1	11257	TRUE	RiPPs	lanthipeptide-class-iii	lanthipeptide-class-iii	CLASS_III_IV_LANTIPEPTIDE	QNAAISSLSFFCL	AGQLEQNAAISSLSFFCL
SCFU01000002.1.region003	GCA_006543615.1	1	11257	TRUE	RiPPs	lanthipeptide-class-iii	lanthipeptide-class-iii	CLASS_III_IV_LANTIPEPTIDE	QNAAISSLSFFCL	AGQLEQNAAISSLSFFCL
KQ758511.1.region001	GCA_001456965.1	1	12286	FALSE	RiPPs	redox-cofactor	NONRIPP	NONRIPP
JAOBTA010000003.1.region004	GCA_025246495.1	1	10239	TRUE	RiPPs	RiPP-like	NONRIPP	NONRIPP
LVXC01000002.1.region004	GCA_001623435.1	1	10239	TRUE	RiPPs	RiPP-like	NONRIPP	NONRIPP
LPNP01000065.1.region001	GCA_019266045.1	1	12739	TRUE	RiPPs	LAP	NONRIPP	NONRIPP
UGVH01000001.1.region009	GCA_900455855.1	1	14743	TRUE	RiPPs	LAP	NONRIPP	LASSO_PEPTIDE	MMSGSGLLGRGRDQLMQTGMETTLSRIKAFLES		MMSGSGLLGRGRDQLMQTGMETTLSRIKAFLES
CP025959.1.region011	GCA_002893965.1	1	5102	TRUE	Others	RRE-containing.NRPS	NONRIPP	NONRIPP
CP054207.1.region011	GCA_017795725.1	1	5102	TRUE	Others	RRE-containing.NRPS	NONRIPP	NONRIPP
JAGIOZ010000003.1.region006	GCA_017876985.1	1	5102	TRUE	Others	RRE-containing.NRPS	NONRIPP	NONRIPP
JAJGOS010000002.1.region005	GCA_020782825.1	1	5102	TRUE	Others	RRE-containing.NRPS	NONRIPP	NONRIPP
CP078080.1.region017	GCA_020809065.1	1	11257	TRUE	RiPPs	lanthipeptide-class-iii	lanthipeptide-class-iii	CLASS_III_IV_LANTIPEPTIDE	QNAAISSLSFFCL	AGQLEQNAAISSLSFFCL
JASIRE010000002.1.region001	GCA_030063525.1	1	11257	TRUE	RiPPs	lanthipeptide-class-iii	lanthipeptide-class-iii	CLASS_III_IV_LANTIPEPTIDE	QNAAISSLSFFCL	AGQLEQNAAISSLSFFCL
CP012749.1.region004	GCA_001682295.1	1	12739	TRUE	RiPPs	LAP	NONRIPP	NONRIPP
FMBB01000011.1.region001	GCA_900094765.1	1	12281	TRUE	RiPPs	LAP	NONRIPP	NONRIPP
CP023714.1.region015	GCA_003586525.1	3	10491	FALSE	RiPPs	redox-cofactor	NONRIPP	NONRIPP
JASHLE010000004.1.region001	GCA_030057035.1	3	10491	FALSE	RiPPs	redox-cofactor	NONRIPP	LASSO_PEPTIDE	VAGTGTAGAAPVYPVPPADPFYRAAADITHAPAGDALEVRRVPAPPGILDVEA
JASHLJ010000008.1.region001	GCA_030057155.1	1	14743	TRUE	RiPPs	LAP	NONRIPP	NONRIPP
VBTL01000003.1.region001	GCA_013277835.1	1	14743	TRUE	RiPPs	LAP	NONRIPP	NONRIPP
CP025959.1.region006	GCA_002893965.1	1	12286	FALSE	RiPPs	redox-cofactor	NONRIPP	NONRIPP
JASHKY010000015.1.region001	GCA_030056935.1	1	12286	FALSE	RiPPs	redox-cofactor	NONRIPP	NONRIPP
JBAKBV010000006.1.region001	GCA_036888805.1	1	12286	FALSE	RiPPs	redox-cofactor	NONRIPP	NONRIPP
CP023720.1.region001	GCA_002501585.1	1	9144	TRUE	RiPPs	RiPP-like	NONRIPP	NONRIPP
JASIRN010000009.1.region001	GCA_030063705.1	1	10239	TRUE	RiPPs	RiPP-like	NONRIPP	NONRIPP
CP046099.1.region014	GCA_009707305.1	1	9144	TRUE	RiPPs	RiPP-like	NONRIPP	NONRIPP
NOVD01000001.1.region004	GCA_002744595.1	1	10239	TRUE	RiPPs	RiPP-like	NONRIPP	NONRIPP
CP042917.1.region010	GCA_008306195.1	1	12286	FALSE	RiPPs	redox-cofactor	NONRIPP	NONRIPP
CP066779.1.region004	GCA_016598535.1	1	12286	FALSE	RiPPs	redox-cofactor	NONRIPP	NONRIPP
CP003761.1.region017	GCA_000454045.1	1	11257	TRUE	RiPPs	lanthipeptide-class-iii	lanthipeptide-class-iii	CLASS_III_IV_LANTIPEPTIDE	QNAAISSLSFFCL	AGQLEQNAAISSLSFFCL
JAJHVW010000003.1.region001	GCA_027583855.1	1	11257	TRUE	RiPPs	lanthipeptide-class-iii	lanthipeptide-class-iii	CLASS_III_IV_LANTIPEPTIDE	QNAAISSLSFFCL	AGQLEQNAAISSLSFFCL
JANFQL010000007.1.region002	GCA_024438075.1	1	10239	TRUE	RiPPs	RiPP-like	NONRIPP	NONRIPP
JOIL01000027.1.region001	GCA_000719985.1	1	10239	TRUE	RiPPs	RiPP-like	NONRIPP	NONRIPP
CP051855.1.region009	GCA_012931745.1	6	5021	TRUE	RiPPs	redox-cofactor	NONRIPP	NONRIPP
JASHKX010000034.1.region001	GCA_030058635.1	6	9657	TRUE	RiPPs	redox-cofactor	NONRIPP	NONRIPP
CP138905.1.region011	GCA_036227525.1	1	5102	TRUE	Others	RRE-containing.NRPS	NONRIPP	NONRIPP
JAWLKD010000002.1.region003	GCA_033042395.1	1	5102	TRUE	Others	RRE-containing.NRPS	NONRIPP	NONRIPP
CP066779.1.region006	GCA_016598535.1	1	9144	TRUE	RiPPs	RiPP-like	NONRIPP	NONRIPP
JALGQF010000009.1.region002	GCA_022810365.1	1	10239	TRUE	RiPPs	RiPP-like	NONRIPP	NONRIPP
JAASHN010000003.1.region002	GCA_019734155.1	1	5102	TRUE	Others	RRE-containing.NRPS	NONRIPP	NONRIPP
VBTL01000007.1.region002	GCA_013277835.1	1	5102	TRUE	Others	RRE-containing.NRPS	NONRIPP	NONRIPP
JAYECZ010000005.1.region001	GCA_034651515.1	1	5102	TRUE	Others	RRE-containing.NRPS	NONRIPP	NONRIPP
MUZB01000011.1.region001	GCA_002076325.1	1	5102	TRUE	Others	RRE-containing.NRPS	NONRIPP	NONRIPP
CP029297.1.region011	GCA_006384225.1	1	5102	TRUE	Others	RRE-containing.NRPS	NONRIPP	NONRIPP
JAJHVW010000001.1.region001	GCA_027583855.1	1	5102	TRUE	Others	RRE-containing.NRPS	NONRIPP	NONRIPP
JASIRN010000001.1.region003	GCA_030063705.1	1	5102	TRUE	Others	RRE-containing.NRPS	NONRIPP	NONRIPP
CP051855.1.region025	GCA_012931745.1	6	11121	TRUE	RiPPs	RiPP-like	NONRIPP	LASSO_PEPTIDE	ECTAIYADTSRNGRQRYCSPKCANRDAVRRHRAR
CP095403.1.region022	GCA_022985635.2	6	11121	TRUE	RiPPs	RiPP-like	NONRIPP	LASSO_PEPTIDE	ECTAIYADTSRNGRQRYCSPKCANRDAVRRHRAR
JAPWIH010000003.1.region002	GCA_027270845.1	1	14743	TRUE	RiPPs	LAP	NONRIPP	NONRIPP
JAWLSE010000006.1.region002	GCA_033142365.1	1	14743	TRUE	RiPPs	LAP	NONRIPP	NONRIPP
CP054207.1.region018	GCA_017795725.1	1	11257	TRUE	RiPPs	lanthipeptide-class-iii	lanthipeptide-class-iii	CLASS_III_IV_LANTIPEPTIDE	QNAAISSLSFFCL	AGQLEQNAAISSLSFFCL
JASIRM010000005.1.region002	GCA_030063725.1	1	11257	TRUE	RiPPs	lanthipeptide-class-iii	lanthipeptide-class-iii	CLASS_III_IV_LANTIPEPTIDE	QNAAISSLSFFCL	AGQLEQNAAISSLSFFCL
JAFEMF010000006.1.region001	GCA_028437425.1	2	8703	FALSE	Others	RiPP-like.NRP-metallophore.NRPS	NONRIPP	NONRIPP
JAPDNN010000015.1.region001	GCA_025989245.1	2	4853	TRUE	Others	RiPP-like.NRP-metallophore.NRPS	NONRIPP	NONRIPP
JARJBE010000006.1.region002	GCA_029269915.1	1	5102	TRUE	Others	RRE-containing.NRPS	NONRIPP	NONRIPP
CP046099.1.region015	GCA_009707305.1	1	12739	TRUE	RiPPs	LAP	NONRIPP	NONRIPP
CP003761.1.region018	GCA_000454045.1	1	9144	TRUE	RiPPs	RiPP-like	NONRIPP	NONRIPP
JASHKZ010000027.1.region001	GCA_030056955.1	1	10239	TRUE	RiPPs	RiPP-like	NONRIPP	NONRIPP
CP124545.2.region002	GCA_029958325.2	1	14743	TRUE	RiPPs	LAP	NONRIPP	NONRIPP
JAMSKS010000014.1.region001	GCA_024436645.1	1	12739	TRUE	RiPPs	LAP	NONRIPP	NONRIPP
MNPP01000010.1.region001	GCA_001976025.1	1	10239	TRUE	RiPPs	RiPP-like	NONRIPP	NONRIPP
MUZB01000003.1.region003	GCA_002076325.1	1	10239	TRUE	RiPPs	RiPP-like	NONRIPP	NONRIPP
JAJGOS010000001.1.region003	GCA_020782825.1	1	10239	TRUE	RiPPs	RiPP-like	NONRIPP	NONRIPP
JAPWIG010000014.1.region001	GCA_027270815.1	1	9144	TRUE	RiPPs	RiPP-like	NONRIPP	NONRIPP
MSQF01000006.1.region001	GCA_002165495.1	1	10239	TRUE	RiPPs	RiPP-like	NONRIPP	NONRIPP
CP080954.1.region028	GCA_020542785.1	6	11125	TRUE	RiPPs	RiPP-like	NONRIPP	LASSO_PEPTIDE	AFTAYLESIGELPEQSRRRRLFSPRRT
JAPWIS010000003.1.region002	GCA_027270625.1	6	11125	TRUE	RiPPs	RiPP-like	NONRIPP	LASSO_PEPTIDE	HADAEAFTAHLESIGHLPEPSRRRRRLFGPRRT
BCWH01000003.1.region004	GCA_001653035.1	1	5102	TRUE	Others	RRE-containing.NRPS	NONRIPP	NONRIPP
SCFU01000003.1.region001	GCA_006543615.1	1	5102	TRUE	Others	RRE-containing.NRPS	NONRIPP	NONRIPP
JALGQF010000003.1.region001	GCA_022810365.1	1	5102	TRUE	Others	RRE-containing.NRPS	NONRIPP	NONRIPP
RKLZ01000001.1.region001	GCA_003797745.1	1	5102	TRUE	Others	RRE-containing.NRPS	NONRIPP	NONRIPP
CP063234.1.region013	GCA_015034605.1	1	11257	TRUE	RiPPs	lanthipeptide-class-iii	lanthipeptide-class-iii	CLASS_III_IV_LANTIPEPTIDE	QNAAISSLSFFCL	AGQLEQNAAISSLSFFCL
JAGVVT010000006.1.region001	GCA_018283555.1	1	11257	TRUE	RiPPs	lanthipeptide-class-iii	lanthipeptide-class-iii	CLASS_III_IV_LANTIPEPTIDE	QNAAISSLSFFCL	AGQLEQNAAISSLSFFCL
CP032403.1.region018	GCA_021497645.1	1	9144	TRUE	RiPPs	RiPP-like	NONRIPP	NONRIPP
LPNQ01000055.1.region001	GCA_019266085.1	1	10239	TRUE	RiPPs	RiPP-like	NONRIPP	NONRIPP
JALGQG010000012.1.region002	GCA_022810425.1	1	5102	TRUE	Others	RRE-containing.NRPS	NONRIPP	NONRIPP
CP091859.1.region019	GCA_022059865.1	1	10239	TRUE	RiPPs	RiPP-like	NONRIPP	NONRIPP
LWHK01000167.1.region001	GCA_001757665.1	1	12739	TRUE	RiPPs	LAP	NONRIPP	NONRIPP
WOXZ01000001.1.region004	GCA_021352185.1	1	12739	TRUE	RiPPs	LAP	NONRIPP	NONRIPP
JAGWDW010000005.1.region001	GCA_018310395.1	1	11257	TRUE	RiPPs	lanthipeptide-class-iii	lanthipeptide-class-iii	CLASS_III_IV_LANTIPEPTIDE	QNAAISSLSFFCL	AGQLEQNAAISSLSFFCL
JASHLA010000006.1.region001	GCA_030056975.1	1	11257	TRUE	RiPPs	lanthipeptide-class-iii	lanthipeptide-class-iii	CLASS_III_IV_LANTIPEPTIDE	QNAAISSLSFFCL	AGQLEQNAAISSLSFFCL
JAPWIQ010000001.1.region001	GCA_027270535.1	1	12286	FALSE	RiPPs	redox-cofactor	NONRIPP	NONRIPP
JBALTO010000018.1.region002	GCA_036964505.1	1	12286	FALSE	RiPPs	redox-cofactor	NONRIPP	NONRIPP
JAGYWG010000001.1.region003	GCA_018587985.1	1	11257	TRUE	RiPPs	lanthipeptide-class-iii	lanthipeptide-class-iii	CLASS_III_IV_LANTIPEPTIDE	QNAAISSLSFFCL	AGQLEQNAAISSLSFFCL
MDCH01000001.1.region001	GCA_001715845.1	1	11257	TRUE	RiPPs	lanthipeptide-class-iii	lanthipeptide-class-iii	CLASS_III_IV_LANTIPEPTIDE	QNAAISSLSFFCL	AGQLEQNAAISSLSFFCL
CP091859.1.region006	GCA_022059865.1	1	12286	FALSE	RiPPs	redox-cofactor	NONRIPP	NONRIPP
JARJBE010000008.1.region002	GCA_029269915.1	1	12286	FALSE	RiPPs	redox-cofactor	NONRIPP	NONRIPP
CP138905.1.region006	GCA_036227525.1	1	12286	FALSE	RiPPs	redox-cofactor	NONRIPP	NONRIPP
JAASHN010000002.1.region003	GCA_019734155.1	1	12286	FALSE	RiPPs	redox-cofactor	NONRIPP	NONRIPP
NPFL01000028.1.region001	GCA_002259075.1	7	13567	TRUE	RiPPs	LAP	NONRIPP	NONRIPP
NPFV01000008.1.region001	GCA_002259365.1	7	13567	TRUE	RiPPs	LAP	NONRIPP	NONRIPP
AJJH01000011.1.region001	GCA_000260815.1	6	5021	TRUE	RiPPs	redox-cofactor	NONRIPP	NONRIPP
CP113951.1.region003	GCA_026810085.1	6	9657	TRUE	RiPPs	redox-cofactor	NONRIPP	NONRIPP
FMVB01000004.1.region001	GCA_900101565.1	1	5102	TRUE	Others	RRE-containing.NRPS	NONRIPP	NONRIPP
CP133326.1.region020	GCA_036669995.1	1	10239	TRUE	RiPPs	RiPP-like	NONRIPP	NONRIPP
JAPWIG010000001.1.region004	GCA_027270815.1	1	5102	TRUE	Others	RRE-containing.NRPS	NONRIPP	NONRIPP
LJIS01000124.1.region002	GCA_001297885.1	1	5102	TRUE	Others	RRE-containing.NRPS	NONRIPP	NONRIPP
JAWLKD010000004.1.region003	GCA_033042395.1	1	14743	TRUE	RiPPs	LAP	NONRIPP	NONRIPP
JOIL01000008.1.region001	GCA_000719985.1	1	11257	TRUE	RiPPs	lanthipeptide-class-iii	lanthipeptide-class-iii	CLASS_III_IV_LANTIPEPTIDE	QNAAISSLSFFCL	AGQLEQNAAISSLSFFCL
CP096563.1.region006	GCA_023221595.1	1	12286	FALSE	RiPPs	redox-cofactor	NONRIPP	NONRIPP
JAGWDW010000008.1.region002	GCA_018310395.1	1	12286	FALSE	RiPPs	redox-cofactor	NONRIPP	NONRIPP
JAEMRI010000020.1.region001	GCA_016463425.1	1	12739	TRUE	RiPPs	LAP	NONRIPP	NONRIPP
AODN01000030.1.region001	GCA_000341815.1	1	11257	TRUE	RiPPs	lanthipeptide-class-iii	lanthipeptide-class-iii	CLASS_III_IV_LANTIPEPTIDE	QNAAISSLSFFCL	AGQLEQNAAISSLSFFCL
CP034152.1.region017	GCA_003860625.1	1	11257	TRUE	RiPPs	lanthipeptide-class-iii	lanthipeptide-class-iii	CLASS_III_IV_LANTIPEPTIDE	QNAAISSLSFFCL	AGQLEQNAAISSLSFFCL
JAWLSD010000006.1.region001	GCA_033142345.1	1	11257	TRUE	RiPPs	lanthipeptide-class-iii	lanthipeptide-class-iii	CLASS_III_IV_LANTIPEPTIDE	QNAAISSLSFFCL	AGQLEQNAAISSLSFFCL
BCWX01000001.1.region005	GCA_001894805.1	12	476	TRUE	RiPPs	redox-cofactor	NONRIPP	NONRIPP
JAGVVT010000004.1.region002	GCA_018283555.1	1	12286	FALSE	RiPPs	redox-cofactor	NONRIPP	NONRIPP
CP092101.1.region014	GCA_016722835.2	1	5102	TRUE	Others	RRE-containing.NRPS	NONRIPP	NONRIPP
NOYJ01000020.1.region001	GCA_002258365.1	5	13677	TRUE	Others	redox-cofactor.NRPS	NONRIPP	NONRIPP
NOZO01000002.1.region001	GCA_002259505.1	5	13677	TRUE	Others	redox-cofactor.NRPS	NONRIPP	NONRIPP
JABUCG010000003.1.region002	GCA_019834985.1	8	6910	TRUE	RiPPs	RiPP-like	NONRIPP	LASSO_PEPTIDE	GAITRRRPGGNRPYRRSDCDRRAPRTARATSC
JABUCR010000003.1.region002	GCA_019835325.1	8	6910	TRUE	RiPPs	RiPP-like	NONRIPP	LASSO_PEPTIDE	GAITRRRPGGNRPYRRSDCDRRAPRTARATSC
CP070859.1.region008	GCA_017068255.1	3	5740	TRUE	RiPPs	redox-cofactor	NONRIPP	LASSO_PEPTIDE	GALVAFTQGVGDGYAAVESWADATKRASR
CP121474.1.region010	GCA_029691645.1	3	5740	TRUE	RiPPs	redox-cofactor	NONRIPP	LASSO_PEPTIDE	GALVAFTQGVGDGYAAVESWADATKRASR
JAGYWG010000003.1.region001	GCA_018587985.1	1	12286	FALSE	RiPPs	redox-cofactor	NONRIPP	NONRIPP
LVXC01000001.1.region002	GCA_001623435.1	1	12286	FALSE	RiPPs	redox-cofactor	NONRIPP	NONRIPP
CP064920.1.region002	GCA_015678935.1	1	11257	TRUE	RiPPs	lanthipeptide-class-iii	lanthipeptide-class-iii	CLASS_III_IV_LANTIPEPTIDE	QNAAISSLSFFCL	AGQLEQNAAISSLSFFCL
CP085042.1.region018	GCA_020535445.1	1	10239	TRUE	RiPPs	RiPP-like	NONRIPP	NONRIPP
CP088906.1.region013	GCA_021165975.1	1	10239	TRUE	RiPPs	RiPP-like	NONRIPP	NONRIPP
JABUBZ010000002.1.region002	GCA_019834795.1	8	6910	TRUE	RiPPs	RiPP-like	NONRIPP	NONRIPP
JABUCY010000003.1.region001	GCA_019835425.1	8	6910	TRUE	RiPPs	RiPP-like	NONRIPP	NONRIPP
JABUDJ010000002.1.region002	GCA_019835645.1	4	7291	TRUE	RiPPs	lassopeptide.RRE-containing	lassopeptide	LASSO_PEPTIDE	GRNQHGDVVARAVRKTLVRMAPAS; SGGKTDGAVFNNIPLGGELTFS	APGKSGGKTDGAVFNNIPLGGELTFS
JABUDL010000002.1.region003	GCA_019835685.1	4	7291	TRUE	RiPPs	lassopeptide.RRE-containing	lassopeptide	LASSO_PEPTIDE	SGGKTDGAVFNNIPLGGELTFS; GRNQHGDVVARAVRKTLVRMAPAS	APGKSGGKTDGAVFNNIPLGGELTFS
JOIL01000010.1.region001	GCA_000719985.1	1	5102	TRUE	Others	RRE-containing.NRPS	NONRIPP	NONRIPP
CP078080.1.region006	GCA_020809065.1	1	12286	FALSE	RiPPs	redox-cofactor	NONRIPP	NONRIPP
JANFQL010000009.1.region002	GCA_024438075.1	1	12286	FALSE	RiPPs	redox-cofactor	NONRIPP	NONRIPP
BCWH01000001.1.region001	GCA_001653035.1	1	10239	TRUE	RiPPs	RiPP-like	NONRIPP	NONRIPP
JBBCST010000001.1.region004	GCA_037148775.1	1	10239	TRUE	RiPPs	RiPP-like	NONRIPP	NONRIPP
CP011295.1.region011	GCA_000975175.1	1	5102	TRUE	Others	RRE-containing.NRPS	NONRIPP	NONRIPP
CP023720.1.region009	GCA_002501585.1	1	5102	TRUE	Others	RRE-containing.NRPS	NONRIPP	NONRIPP
JAJNCL010000008.1.region001	GCA_021025955.1	1	12281	TRUE	RiPPs	LAP	NONRIPP	NONRIPP
CP022915.1.region001	GCA_002269365.1	2	4853	TRUE	Others	RiPP-like.NRP-metallophore.NRPS	NONRIPP	NONRIPP
CP032675.1.region001	GCA_009883715.1	2	8703	FALSE	Others	RiPP-like.NRP-metallophore.NRPS	NONRIPP	NONRIPP
CP091859.1.region017	GCA_022059865.1	1	11257	TRUE	RiPPs	lanthipeptide-class-iii	lanthipeptide-class-iii	CLASS_III_IV_LANTIPEPTIDE	QNAAISSLSFFCL	AGQLEQNAAISSLSFFCL
MNPP01000004.1.region001	GCA_001976025.1	1	11257	TRUE	RiPPs	lanthipeptide-class-iii	lanthipeptide-class-iii	CLASS_III_IV_LANTIPEPTIDE	QNAAISSLSFFCL	AGQLEQNAAISSLSFFCL
MUBD01000008.1.region002	GCA_002087025.1	1	12739	TRUE	RiPPs	LAP	NONRIPP	NONRIPP
JAGGMW010000001.1.region010	GCA_017875695.1	6	5021	TRUE	RiPPs	redox-cofactor	NONRIPP	NONRIPP
JAWLUT010000009.1.region001	GCA_033101295.1	13	4546	TRUE	RiPPs	redox-cofactor	NONRIPP	NONRIPP
JAJNDF010000011.1.region002	GCA_021026075.1	1	12286	FALSE	RiPPs	redox-cofactor	NONRIPP	NONRIPP
CP070870.1.region012	GCA_017068035.1	1	5102	TRUE	Others	RRE-containing.NRPS	NONRIPP	NONRIPP
JAJNDF010000006.1.region001	GCA_021026075.1	1	5102	TRUE	Others	RRE-containing.NRPS	NONRIPP	NONRIPP
JAEMRI010000010.1.region001	GCA_016463425.1	1	9144	TRUE	RiPPs	RiPP-like	NONRIPP	NONRIPP
CP077417.1.region018	GCA_019048925.1	1	10239	TRUE	RiPPs	RiPP-like	NONRIPP	NONRIPP
JAOQNQ010000002.1.region008	GCA_025961405.1	1	9144	TRUE	RiPPs	RiPP-like	NONRIPP	NONRIPP
JAFK01000017.1.region001	GCA_019633605.1	2	14847	TRUE	Others	redox-cofactor.NRPS	NONRIPP	NONRIPP
JAJNCP010000005.1.region001	GCA_021026035.1	2	14847	TRUE	Others	redox-cofactor.NRPS	NONRIPP	NONRIPP
JASIRN010000009.1.region002	GCA_030063705.1	1	12739	TRUE	RiPPs	LAP	NONRIPP	NONRIPP
AP018733.1.region006	GCA_024349805.1	1	12286	FALSE	RiPPs	redox-cofactor	NONRIPP	NONRIPP
JOIL01000004.1.region002	GCA_000719985.1	1	12286	FALSE	RiPPs	redox-cofactor	NONRIPP	NONRIPP
AP023172.1.region001	GCA_015099595.1	1	12739	TRUE	RiPPs	LAP	NONRIPP	NONRIPP
JAJHVW010000009.1.region001	GCA_027583855.1	1	10239	TRUE	RiPPs	RiPP-like	NONRIPP	NONRIPP
WOXZ01000001.1.region003	GCA_021352185.1	1	10239	TRUE	RiPPs	RiPP-like	NONRIPP	NONRIPP
JASHLJ010000001.1.region003	GCA_030057155.1	1	11257	TRUE	RiPPs	lanthipeptide-class-iii	lanthipeptide-class-iii	CLASS_III_IV_LANTIPEPTIDE	QNAAISSLSFFCL	AGQLEQNAAISSLSFFCL
JAFUCH010000053.1.region001	GCA_017459785.1	1	12739	TRUE	RiPPs	LAP	NONRIPP	NONRIPP
JAJHVW010000009.1.region002	GCA_027583855.1	1	12739	TRUE	RiPPs	LAP	NONRIPP	NONRIPP
CP029297.1.region001	GCA_006384225.1	1	12281	TRUE	RiPPs	LAP	NONRIPP	NONRIPP
JANUEJ010000017.1.region001	GCA_024809795.1	1	14743	TRUE	RiPPs	LAP	NONRIPP	NONRIPP
CP077417.1.region006	GCA_019048925.1	1	12286	FALSE	RiPPs	redox-cofactor	NONRIPP	NONRIPP
LWHK01000186.1.region002	GCA_001757665.1	1	12286	FALSE	RiPPs	redox-cofactor	NONRIPP	NONRIPP
LPNQ01000065.1.region001	GCA_019266085.1	1	12286	FALSE	RiPPs	redox-cofactor	NONRIPP	NONRIPP
JABUCB010000005.1.region001	GCA_019834825.1	8	6769	FALSE	Others	redox-cofactor.NRPS	NONRIPP	NONRIPP
JABUDC010000002.1.region001	GCA_019835525.1	8	7039	TRUE	Others	redox-cofactor.NRPS	NONRIPP	NONRIPP
JAASHN010000005.1.region002	GCA_019734155.1	1	12739	TRUE	RiPPs	LAP	NONRIPP	NONRIPP
CP041769.1.region025	GCA_007558985.1	6	6258	TRUE	RiPPs	RiPP-like	NONRIPP	LASSO_PEPTIDE	ECTAIYADTSRNGRQRYCSPKCANRDAVRRHRAR
WIDN01000079.1.region002	GCA_009495805.1	1	12286	FALSE	RiPPs	redox-cofactor	NONRIPP	NONRIPP
JASHKO010000007.1.region002	GCA_030056745.1	1	10239	TRUE	RiPPs	RiPP-like	NONRIPP	NONRIPP
JAHXBW010000011.1.region001	GCA_019375995.1	5	3966	FALSE	Others	redox-cofactor.NRPS	NONRIPP	NONRIPP
JARDXE010000004.1.region001	GCA_029076895.1	1	5102	TRUE	Others	RRE-containing.NRPS	NONRIPP	NONRIPP
CP072108.1.region017	GCA_017910955.1	1	11257	TRUE	RiPPs	lanthipeptide-class-iii	lanthipeptide-class-iii	CLASS_III_IV_LANTIPEPTIDE	QNAAISSLSFFCL	AGQLEQNAAISSLSFFCL
CP085042.1.region017	GCA_020535445.1	1	11257	TRUE	RiPPs	lanthipeptide-class-iii	lanthipeptide-class-iii	CLASS_III_IV_LANTIPEPTIDE	QNAAISSLSFFCL	AGQLEQNAAISSLSFFCL
CP016819.1.region008	GCA_000763325.2	2	4853	TRUE	Others	RiPP-like.NRP-metallophore.NRPS	NONRIPP	NONRIPP
CP142143.1.region005	GCA_035918275.1	2	8703	FALSE	Others	RiPP-like.NRP-metallophore.NRPS	NONRIPP	NONRIPP
CP041769.1.region011	GCA_007558985.1	6	5021	TRUE	RiPPs	redox-cofactor	NONRIPP	LASSO_PEPTIDE	GVATSVRVDRRARGCRGRSGTGVSRRRLRWRAGSLRTVAVGIWVSRGLWCTRCRTPWPCCGPGG
JAWLSF010000010.1.region001	GCA_033142265.1	13	4546	TRUE	RiPPs	redox-cofactor	NONRIPP	NONRIPP
CP046099.1.region006	GCA_009707305.1	1	5102	TRUE	Others	RRE-containing.NRPS	NONRIPP	NONRIPP
RCTE01000024.1.region001	GCA_009766235.1	1	5102	TRUE	Others	RRE-containing.NRPS	NONRIPP	NONRIPP
UGVH01000001.1.region017	GCA_900455855.1	1	5102	TRUE	Others	RRE-containing.NRPS	NONRIPP	NONRIPP
CP018063.1.region015	GCA_001886355.1	2	4853	TRUE	Others	RiPP-like.NRP-metallophore.NRPS	NONRIPP	NONRIPP
JABUCM010000003.1.region001	GCA_019835185.1	8	7039	TRUE	Others	redox-cofactor.NRPS	NONRIPP	NONRIPP
JABUCX010000002.1.region001	GCA_019835445.1	8	7039	TRUE	Others	redox-cofactor.NRPS	NONRIPP	NONRIPP
BCWH01000001.1.region002	GCA_001653035.1	1	12739	TRUE	RiPPs	LAP	NONRIPP	NONRIPP
JAFFGS010000011.1.region001	GCA_016905965.1	5	13687	FALSE	RiPPs	RiPP-like	NONRIPP	NONRIPP
JMER01000009.1.region001	GCA_000760815.1	5	13687	FALSE	RiPPs	RiPP-like	NONRIPP	NONRIPP
JASDCV010000002.1.region002	GCA_030407755.1	1	12281	TRUE	RiPPs	LAP	NONRIPP	NONRIPP
CP012749.1.region002	GCA_001682295.1	1	11257	TRUE	RiPPs	lanthipeptide-class-iii	lanthipeptide-class-iii	CLASS_III_IV_LANTIPEPTIDE	QNAAISSLSFFCL	AGQLEQNAAISSLSFFCL
JASHKY010000001.1.region001	GCA_030056935.1	1	10239	TRUE	RiPPs	RiPP-like	NONRIPP	NONRIPP
JBAKBV010000005.1.region001	GCA_036888805.1	1	10239	TRUE	RiPPs	RiPP-like	NONRIPP	NONRIPP
NOYL01000028.1.region001	GCA_002258405.1	9	11647	TRUE	Others	redox-cofactor.NRPS	NONRIPP	NONRIPP
NPFQ01000045.1.region001	GCA_002259155.1	9	11647	TRUE	Others	redox-cofactor.NRPS	NONRIPP	NONRIPP
CP147921.1.region006	GCA_037463925.1	1	12286	FALSE	RiPPs	redox-cofactor	NONRIPP	NONRIPP
JAHWLW010000001.1.region003	GCA_022134675.1	1	11257	TRUE	RiPPs	lanthipeptide-class-iii	lanthipeptide-class-iii	CLASS_III_IV_LANTIPEPTIDE	QNAAISSLSFFCL	AGQLEQNAAISSLSFFCL
LEKE01000022.1.region001	GCA_001029585.1	1	11257	TRUE	RiPPs	lanthipeptide-class-iii	lanthipeptide-class-iii	CLASS_III_IV_LANTIPEPTIDE	QNAAISSLSFFCL; LLLPFASGMLVWWFEDQYVSTTR	AGQLEQNAAISSLSFFCL
JBALTO010000009.1.region002	GCA_036964505.1	1	12281	TRUE	RiPPs	LAP	NONRIPP	NONRIPP
RCTE01000010.1.region001	GCA_009766235.1	1	12739	TRUE	RiPPs	LAP	NONRIPP	NONRIPP
JAUTAC010000002.1.region009	GCA_030818285.1	4	10396	TRUE	RiPPs	redox-cofactor	NONRIPP	NONRIPP
JAUTBO010000001.1.region012	GCA_030819335.1	4	10396	TRUE	RiPPs	redox-cofactor	NONRIPP	NONRIPP
JASHKO010000005.1.region002	GCA_030056745.1	1	12286	FALSE	RiPPs	redox-cofactor	NONRIPP	NONRIPP
CP089606.1.region006	GCA_024498635.1	1	12286	FALSE	RiPPs	redox-cofactor	NONRIPP	NONRIPP
JABUCS010000004.1.region001	GCA_019835305.1	8	6910	TRUE	RiPPs	RiPP-like	NONRIPP	NONRIPP
CP110469.1.region009	GCA_026062495.1	6	5021	TRUE	RiPPs	redox-cofactor	NONRIPP	NONRIPP
JAAXPA010000009.1.region002	GCA_012396235.1	6	5021	TRUE	RiPPs	redox-cofactor	NONRIPP	NONRIPP
CAKKLU010000010.1.region001	GCA_918697885.1	5	13687	FALSE	RiPPs	RiPP-like	NONRIPP	NONRIPP
NPFU01000008.1.region003	GCA_002259325.1	5	13687	FALSE	RiPPs	RiPP-like	NONRIPP	NONRIPP
CP075340.1.region015	GCA_023278385.1	3	10491	FALSE	RiPPs	redox-cofactor	NONRIPP	NONRIPP
CP129335.1.region010	GCA_036363445.1	3	5740	TRUE	RiPPs	redox-cofactor	NONRIPP	LASSO_PEPTIDE	MYGALVAFTQGVGDGYAAVESWADATKRASR
JAPWIK010000002.1.region001	GCA_027270755.1	1	11257	TRUE	RiPPs	lanthipeptide-class-iii	lanthipeptide-class-iii	CLASS_III_IV_LANTIPEPTIDE	QNAAISSLSFFCL	AGQLEQNAAISSLSFFCL
CP063234.1.region001	GCA_015034605.1	1	5102	TRUE	Others	RRE-containing.NRPS	NONRIPP	NONRIPP
JAHHZG010000015.1.region002	GCA_018729485.1	1	5102	TRUE	Others	RRE-containing.NRPS	NONRIPP	NONRIPP
JASHLA010000004.1.region002	GCA_030056975.1	1	12286	FALSE	RiPPs	redox-cofactor	NONRIPP	NONRIPP
JAWLKB010000006.1.region002	GCA_033042205.1	12	476	TRUE	RiPPs	redox-cofactor	NONRIPP	NONRIPP
JAMSKS010000011.1.region001	GCA_024436645.1	1	5102	TRUE	Others	RRE-containing.NRPS	NONRIPP	NONRIPP
CP129333.1.region010	GCA_036363425.1	3	5740	TRUE	RiPPs	redox-cofactor	NONRIPP	LASSO_PEPTIDE	MYGALVAFTQGVGDGYAAVESWADATKRASR
CP091859.1.region001	GCA_022059865.1	1	14743	TRUE	RiPPs	LAP	NONRIPP	NONRIPP
JAPWIQ010000009.1.region002	GCA_027270535.1	1	12739	TRUE	RiPPs	LAP	NONRIPP	NONRIPP
JAGIOZ010000003.1.region014	GCA_017876985.1	1	12739	TRUE	RiPPs	LAP	NONRIPP	NONRIPP
JASIRE010000014.1.region001	GCA_030063525.1	1	12286	FALSE	RiPPs	redox-cofactor	NONRIPP	NONRIPP
JAWLUN010000017.1.region001	GCA_033101455.1	6	11125	TRUE	RiPPs	RiPP-like	NONRIPP	NONRIPP
NOVD01000001.1.region003	GCA_002744595.1	1	12739	TRUE	RiPPs	LAP	NONRIPP	NONRIPP
JAKEDO010000011.1.region001	GCA_021457505.1	1	12286	FALSE	RiPPs	redox-cofactor	NONRIPP	NONRIPP
JMET01000029.1.region001	GCA_000760975.1	5	3966	FALSE	Others	redox-cofactor.NRPS	NONRIPP	NONRIPP
JMEV01000002.1.region003	GCA_000760955.1	7	13819	FALSE	Others	redox-cofactor.NRPS	NONRIPP	NONRIPP
JAPWIP010000010.1.region002	GCA_027270525.1	1	10239	TRUE	RiPPs	RiPP-like	NONRIPP	NONRIPP
VBTL01000008.1.region001	GCA_013277835.1	1	9144	TRUE	RiPPs	RiPP-like	NONRIPP	NONRIPP
JAYECZ010000002.1.region001	GCA_034651515.1	1	11257	TRUE	RiPPs	lanthipeptide-class-iii	lanthipeptide-class-iii	CLASS_III_IV_LANTIPEPTIDE	LEQNAAISSLSFFCL	AGHLEQNAAISSLSFFCL
JAZHFF010000009.1.region001	GCA_036541985.1	1	10239	TRUE	RiPPs	RiPP-like	NONRIPP	NONRIPP
LRRJ01000091.1.region001	GCA_001646745.1	1	10239	TRUE	RiPPs	RiPP-like	NONRIPP	NONRIPP
CP085042.1.region011	GCA_020535445.1	1	5102	TRUE	Others	RRE-containing.NRPS	NONRIPP	NONRIPP
JANFQL010000008.1.region001	GCA_024438075.1	1	5102	TRUE	Others	RRE-containing.NRPS	NONRIPP	NONRIPP
CP032221.1.region006	GCA_003004765.2	2	379	TRUE	Others	RiPP-like.NRP-metallophore.NRPS	NONRIPP	NONRIPP
CP096583.1.region012	GCA_023238485.1	2	4853	TRUE	Others	RiPP-like.NRP-metallophore.NRPS	NONRIPP	NONRIPP
JANUEJ010000007.1.region002	GCA_024809795.1	1	12286	FALSE	RiPPs	redox-cofactor	NONRIPP	NONRIPP
CP120422.1.region003	GCA_029457415.1	1	11257	TRUE	RiPPs	lanthipeptide-class-iii	lanthipeptide-class-iii	CLASS_III_IV_LANTIPEPTIDE	QNAAISSLSFFCL	AGQLEQNAAISSLSFFCL
CP104782.1.region001	GCA_025370975.1	1	12739	TRUE	RiPPs	LAP	NONRIPP	NONRIPP
JALGQF010000009.1.region001	GCA_022810365.1	1	12739	TRUE	RiPPs	LAP	NONRIPP	NONRIPP
CP070870.1.region019	GCA_017068035.1	1	11257	TRUE	RiPPs	lanthipeptide-class-iii	lanthipeptide-class-iii	CLASS_III_IV_LANTIPEPTIDE	QLEQNAAISSLSFFCL	AGQLEQNAAISSLSFFCL
JAGIOZ010000003.1.region012	GCA_017876985.1	1	11257	TRUE	RiPPs	lanthipeptide-class-iii	lanthipeptide-class-iii	CLASS_III_IV_LANTIPEPTIDE	QNAAISSLSFFCL	AGQLEQNAAISSLSFFCL
CP017299.1.region019	GCA_001942025.1	1	10239	TRUE	RiPPs	RiPP-like	NONRIPP	NONRIPP
CP070870.1.region020	GCA_017068035.1	1	9144	TRUE	RiPPs	RiPP-like	NONRIPP	NONRIPP
BHXB01000001.1.region001	GCA_003990875.1	1	14743	TRUE	RiPPs	LAP	NONRIPP	NONRIPP
JAQGFI010000010.1.region001	GCA_027854095.1	1	12286	FALSE	RiPPs	redox-cofactor	NONRIPP	NONRIPP
NSDY01000001.1.region012	GCA_002300185.1	12	476	TRUE	RiPPs	redox-cofactor	NONRIPP	NONRIPP
JASHKN010000009.1.region001	GCA_030056735.1	1	11257	TRUE	RiPPs	lanthipeptide-class-iii	lanthipeptide-class-iii	CLASS_III_IV_LANTIPEPTIDE	QNAAISSLSFFC	AGQLDQNAAISSLSFFC
MSQF01000014.1.region001	GCA_002165495.1	1	11257	TRUE	RiPPs	lanthipeptide-class-iii	lanthipeptide-class-iii	CLASS_III_IV_LANTIPEPTIDE	QNAAISSLSFFCL	AGQLEQNAAISSLSFFCL
JASHLG010000007.1.region002	GCA_030057105.1	2	379	TRUE	Others	RiPP-like.NRP-metallophore.NRPS	NONRIPP	NONRIPP
AP023172.1.region017	GCA_015099595.1	1	11257	TRUE	RiPPs	lanthipeptide-class-iii	lanthipeptide-class-iii	CLASS_III_IV_LANTIPEPTIDE	QNAAISSLSFFCL	AGQLEQNAAISSLSFFCL
JAPWIG010000003.1.region003	GCA_027270815.1	1	11257	TRUE	RiPPs	lanthipeptide-class-iii	lanthipeptide-class-iii	CLASS_III_IV_LANTIPEPTIDE	QNAAISSLSFFCL	AGQLEQNAAISSLSFFCL
CP012749.1.region003	GCA_001682295.1	1	10239	TRUE	RiPPs	RiPP-like	NONRIPP	NONRIPP
JACJUL010000013.1.region002	GCA_017656525.1	1	10239	TRUE	RiPPs	RiPP-like	NONRIPP	NONRIPP
CALMJV010000010.1.region001	GCA_937864515.1	1	5102	TRUE	Others	RRE-containing.NRPS	NONRIPP	NONRIPP
JAHREK010000004.1.region002	GCA_019391295.1	1	5102	TRUE	Others	RRE-containing.NRPS	NONRIPP	NONRIPP
JAKEDO010000013.1.region001	GCA_021457505.1	1	11257	TRUE	RiPPs	lanthipeptide-class-iii	lanthipeptide-class-iii	CLASS_III_IV_LANTIPEPTIDE	QNAAISSLSFFCL	AGQLEQNAAISSLSFFCL
JAWLKD010000005.1.region001	GCA_033042395.1	1	11257	TRUE	RiPPs	lanthipeptide-class-iii	lanthipeptide-class-iii	CLASS_III_IV_LANTIPEPTIDE	QNAAISSLSFFCL	AGQLEQNAAISSLSFFCL
LYXB01000002.1.region001	GCA_001662505.1	1	5102	TRUE	Others	RRE-containing.NRPS	NONRIPP	NONRIPP
CP011295.1.region006	GCA_000975175.1	1	12286	FALSE	RiPPs	redox-cofactor	NONRIPP	NONRIPP
JAPWIH010000007.1.region001	GCA_027270845.1	1	12286	FALSE	RiPPs	redox-cofactor	NONRIPP	NONRIPP
CFHW01000013.1.region001	GCA_001242945.1	1	5102	TRUE	Others	RRE-containing.NRPS	NONRIPP	NONRIPP
CP126458.1.region013	GCA_030916465.1	3	10491	FALSE	RiPPs	redox-cofactor	NONRIPP	NONRIPP
CP046099.1.region001	GCA_009707305.1	1	12286	FALSE	RiPPs	redox-cofactor	NONRIPP	NONRIPP
JAOQNQ010000002.1.region014	GCA_025961405.1	1	12286	FALSE	RiPPs	redox-cofactor	NONRIPP	NONRIPP
CP070619.1.region015	GCA_017068395.1	6	11125	TRUE	RiPPs	RiPP-like	NONRIPP	NONRIPP
UAUI01000011.1.region005	GCA_900455735.1	6	11125	TRUE	RiPPs	RiPP-like	NONRIPP	NONRIPP
CP096563.1.region011	GCA_023221595.1	1	5102	TRUE	Others	RRE-containing.NRPS	NONRIPP	NONRIPP
JARVSY010000002.1.region001	GCA_030208925.1	1	11257	TRUE	RiPPs	lanthipeptide-class-iii	lanthipeptide-class-iii	CLASS_III_IV_LANTIPEPTIDE	QNAAISSLSFFCL	AGQLEQNAAISSLSFFCL
JAPWIK010000011.1.region002	GCA_027270755.1	1	12286	FALSE	RiPPs	redox-cofactor	NONRIPP	NONRIPP
JAWCTP010000001.1.region003	GCA_032423855.1	1	12286	FALSE	RiPPs	redox-cofactor	NONRIPP	NONRIPP
JAOQOU010000002.1.region010	GCA_025962035.1	1	12286	FALSE	RiPPs	redox-cofactor	NONRIPP	NONRIPP
MLYX02000004.1.region006	GCA_001890475.2	3	5740	TRUE	RiPPs	redox-cofactor	NONRIPP	LASSO_PEPTIDE	MYGALVAFTQGVGDGYAAVESWADATKRASR
JADOEI010000002.1.region003	GCA_015643565.1	1	11257	TRUE	RiPPs	lanthipeptide-class-iii	lanthipeptide-class-iii	CLASS_III_IV_LANTIPEPTIDE	QNAAISSLSFFCL	AGQLEQNAAISSLSFFCL
JARJBE010000005.1.region001	GCA_029269915.1	1	11257	TRUE	RiPPs	lanthipeptide-class-iii	lanthipeptide-class-iii	CLASS_III_IV_LANTIPEPTIDE	QNAAISSLSFFCL	AGQLEQNAAISSLSFFCL
JAMSKS010000001.1.region003	GCA_024436645.1	1	10239	TRUE	RiPPs	RiPP-like	NONRIPP	NONRIPP
JAOQOU010000002.1.region004	GCA_025962035.1	1	9144	TRUE	RiPPs	RiPP-like	NONRIPP	NONRIPP
CP138905.1.region017	GCA_036227525.1	1	11257	TRUE	RiPPs	lanthipeptide-class-iii	lanthipeptide-class-iii	CLASS_III_IV_LANTIPEPTIDE	QNAAISSLSFFCL	AGQLEQNAAISSLSFFCL
QAJJ01000011.1.region001	GCA_003852455.1	1	11257	TRUE	RiPPs	lanthipeptide-class-iii	lanthipeptide-class-iii	CLASS_III_IV_LANTIPEPTIDE	QNAAISSLSFFCL	AGQLEQNAAISSLSFFCL
BCRM01000012.1.region002	GCA_001552595.1	1	12286	FALSE	RiPPs	redox-cofactor	NONRIPP	NONRIPP
JAWLSD010000003.1.region001	GCA_033142345.1	1	12286	FALSE	RiPPs	redox-cofactor	NONRIPP	NONRIPP
BCRM01000008.1.region002	GCA_001552595.1	1	10239	TRUE	RiPPs	RiPP-like	NONRIPP	NONRIPP
CP011295.1.region019	GCA_000975175.1	1	9144	TRUE	RiPPs	RiPP-like	NONRIPP	NONRIPP
MUBD01000004.1.region001	GCA_002087025.1	1	5102	TRUE	Others	RRE-containing.NRPS	NONRIPP	NONRIPP
AP008957.1.region019	GCA_000010105.1	1	9144	TRUE	RiPPs	RiPP-like	NONRIPP	NONRIPP
CP096563.1.region019	GCA_023221595.1	1	10239	TRUE	RiPPs	RiPP-like	NONRIPP	NONRIPP
NOYU01000038.1.region001	GCA_002258915.1	7	10740	FALSE	RiPPs	RiPP-like	NONRIPP	NONRIPP
NOYY01000033.1.region003	GCA_002259065.1	5	13687	FALSE	RiPPs	RiPP-like	NONRIPP	NONRIPP
CP124545.2.region001	GCA_029958325.2	1	9144	TRUE	RiPPs	RiPP-like	NONRIPP	NONRIPP
JAASHN010000005.1.region001	GCA_019734155.1	1	10239	TRUE	RiPPs	RiPP-like	NONRIPP	NONRIPP
JASHLJ010000003.1.region001	GCA_030057155.1	1	12286	FALSE	RiPPs	redox-cofactor	NONRIPP	NONRIPP
JAJNDF010000004.1.region001	GCA_021026075.1	1	11257	TRUE	RiPPs	lanthipeptide-class-iii	lanthipeptide-class-iii	CLASS_III_IV_LANTIPEPTIDE	QNAAISSLSFFCL	AGQLEQNAAISSLSFFCL
CP136653.1.region009	GCA_032936355.1	1	12286	FALSE	RiPPs	redox-cofactor	NONRIPP	NONRIPP
JAJNCL010000008.1.region002	GCA_021025955.1	1	10239	TRUE	RiPPs	RiPP-like	NONRIPP	NONRIPP
CP029297.1.region020	GCA_006384225.1	1	10239	TRUE	RiPPs	RiPP-like	NONRIPP	NONRIPP
LYXB01000001.1.region006	GCA_001662505.1	1	10239	TRUE	RiPPs	RiPP-like	NONRIPP	NONRIPP
CP014941.1.region001	GCA_002079265.1	1	12739	TRUE	RiPPs	LAP	NONRIPP	NONRIPP
JAJNDE010000019.1.region001	GCA_021026055.1	2	9461	TRUE	Others	redox-cofactor.NRPS	NONRIPP	NONRIPP
JAPDNN010000010.1.region001	GCA_025989245.1	2	9461	TRUE	Others	redox-cofactor.NRPS	NONRIPP	NONRIPP
JABUCF010000003.1.region002	GCA_019834905.1	8	6910	TRUE	RiPPs	RiPP-like	NONRIPP	NONRIPP
JABUCO010000004.1.region002	GCA_019835205.1	8	6910	TRUE	RiPPs	RiPP-like	NONRIPP	LASSO_PEPTIDE	GAITRRRPGGNRPYRRSDCDRRAPRTARATSC
BHXB01000001.1.region017	GCA_003990875.1	1	11257	TRUE	RiPPs	lanthipeptide-class-iii	lanthipeptide-class-iii	CLASS_III_IV_LANTIPEPTIDE	QNAAISSLSFFCL	AGQLEQNAAISSLSFFCL
CP023720.1.region002	GCA_002501585.1	1	11257	TRUE	RiPPs	lanthipeptide-class-iii	lanthipeptide-class-iii	CLASS_III_IV_LANTIPEPTIDE	QNAAISSLSFFCL	AGQLEQNAAISSLSFFCL
LPNQ01000077.1.region001	GCA_019266085.1	1	12739	TRUE	RiPPs	LAP	NONRIPP	NONRIPP
LJIS01000093.1.region001	GCA_001297885.1	1	10239	TRUE	RiPPs	RiPP-like	NONRIPP	NONRIPP
QAJJ01000005.1.region003	GCA_003852455.1	1	10239	TRUE	RiPPs	RiPP-like	NONRIPP	NONRIPP
JAHHZG010000013.1.region001	GCA_018729485.1	1	12286	FALSE	RiPPs	redox-cofactor	NONRIPP	NONRIPP
JASIRN010000005.1.region001	GCA_030063705.1	1	12286	FALSE	RiPPs	redox-cofactor	NONRIPP	NONRIPP
JASHKZ010000003.1.region002	GCA_030056955.1	1	12286	FALSE	RiPPs	redox-cofactor	NONRIPP	NONRIPP
JAZHFF010000004.1.region001	GCA_036541985.1	1	12286	FALSE	RiPPs	redox-cofactor	NONRIPP	NONRIPP
CP042917.1.region015	GCA_008306195.1	1	12739	TRUE	RiPPs	LAP	NONRIPP	NONRIPP
MDCH01000006.1.region002	GCA_001715845.1	1	14743	TRUE	RiPPs	LAP	NONRIPP	NONRIPP
JBBCST010000009.1.region001	GCA_037148775.1	1	12286	FALSE	RiPPs	redox-cofactor	NONRIPP	NONRIPP
LNAK01000134.1.region004	GCA_001445685.1	1	5102	TRUE	Others	RRE-containing.NRPS	NONRIPP	NONRIPP
JAHWLW010000008.1.region002	GCA_022134675.1	1	12286	FALSE	RiPPs	redox-cofactor	NONRIPP	NONRIPP
CP011295.1.region018	GCA_000975175.1	1	11257	TRUE	RiPPs	lanthipeptide-class-iii	lanthipeptide-class-iii	CLASS_III_IV_LANTIPEPTIDE	QNAAISSLSFFCL	AGQLEQNAAISSLSFFCL
VBTL01000004.1.region003	GCA_013277835.1	1	11257	TRUE	RiPPs	lanthipeptide-class-iii	lanthipeptide-class-iii	CLASS_III_IV_LANTIPEPTIDE	QNAAISSLSFFCL	AGQLEQNAAISSLSFFCL
CP120422.1.region010	GCA_029457415.1	1	12286	FALSE	RiPPs	redox-cofactor	NONRIPP	NONRIPP
LPNP01000080.1.region001	GCA_019266045.1	1	11257	TRUE	RiPPs	lanthipeptide-class-iii	lanthipeptide-class-iii	CLASS_III_IV_LANTIPEPTIDE	QNAAISSLSFFCL	AGQLEQNAAISSLSFFCL
MLKO01000001.1.region001	GCA_001831305.1	1	11257	TRUE	RiPPs	lanthipeptide-class-iii	lanthipeptide-class-iii	CLASS_III_IV_LANTIPEPTIDE	QNAAISSLSFFCL	AGQLEQNAAISSLSFFCL
CAJUXZ010000001.1.region020	GCA_910591545.1	6	5021	TRUE	RiPPs	redox-cofactor	NONRIPP	NONRIPP
JARXVI010000023.1.region001	GCA_029893305.1	6	9657	TRUE	RiPPs	redox-cofactor	NONRIPP	NONRIPP
CP032403.1.region011	GCA_021497645.1	1	5102	TRUE	Others	RRE-containing.NRPS	NONRIPP	NONRIPP
JMEU01000036.1.region003	GCA_000760775.1	5	13687	FALSE	RiPPs	RiPP-like	NONRIPP	NONRIPP
JMEY01000033.1.region002	GCA_000760675.1	5	13687	FALSE	RiPPs	RiPP-like	NONRIPP	NONRIPP
BCXE01000020.1.region001	GCA_001894945.1	3	10491	FALSE	RiPPs	redox-cofactor	NONRIPP	NONRIPP
CP024890.1.region013	GCA_002863905.1	3	10491	FALSE	RiPPs	redox-cofactor	NONRIPP	NONRIPP
MUBD01000013.1.region001	GCA_002087025.1	1	12286	FALSE	RiPPs	redox-cofactor	NONRIPP	NONRIPP
CP124545.2.region012	GCA_029958325.2	1	5102	TRUE	Others	RRE-containing.NRPS	NONRIPP	NONRIPP
JAFUCH010000008.1.region002	GCA_017459785.1	1	5102	TRUE	Others	RRE-containing.NRPS	NONRIPP	NONRIPP
LVXC01000002.1.region005	GCA_001623435.1	1	11257	TRUE	RiPPs	lanthipeptide-class-iii	lanthipeptide-class-iii	CLASS_III_IV_LANTIPEPTIDE	QNAAISSLSFFCL	AGQLEQNAAISSLSFFCL
LYXB01000001.1.region002	GCA_001662505.1	1	11257	TRUE	RiPPs	lanthipeptide-class-iii	lanthipeptide-class-iii	CLASS_III_IV_LANTIPEPTIDE	QNAAISSLSFFCL	AGQLEQNAAISSLSFFCL
JAGIOZ010000003.1.region001	GCA_017876985.1	1	12286	FALSE	RiPPs	redox-cofactor	NONRIPP	NONRIPP
JAPWIP010000011.1.region001	GCA_027270525.1	1	12286	FALSE	RiPPs	redox-cofactor	NONRIPP	NONRIPP
JABUDN010000002.1.region002	GCA_019835765.1	4	7291	TRUE	RiPPs	lassopeptide.RRE-containing	lassopeptide	LASSO_PEPTIDE	GRNQHGDVVARAVRKTLVRMAPAS; SGGKTDGAVFNNIPLGGELTFS	APGKSGGKTDGAVFNNIPLGGELTFS
JAJNCL010000001.1.region001	GCA_021025955.1	1	12286	FALSE	RiPPs	redox-cofactor	NONRIPP	NONRIPP
MLKO01000006.1.region001	GCA_001831305.1	1	9144	TRUE	RiPPs	RiPP-like	NONRIPP	NONRIPP
JABUDK010000002.1.region002	GCA_019835705.1	4	7291	TRUE	RiPPs	lassopeptide.RRE-containing	lassopeptide	LASSO_PEPTIDE	GRNQHGDVVARAVRKTLVRMAPAS; SGGKTDGAVFNNIPLGGELTFS	APGKSGGKTDGAVFNNIPLGGELTFS
JABUEA010000002.1.region003	GCA_019835985.1	4	7291	TRUE	RiPPs	lassopeptide.RRE-containing	lassopeptide	LASSO_PEPTIDE	SGGKTDGAVFNNIPLGGELTFS; GRNQHGDVVARAVRKTLVRMAPAS	APGKSGGKTDGAVFNNIPLGGELTFS
WOXZ01000001.1.region002	GCA_021352185.1	1	11257	TRUE	RiPPs	lanthipeptide-class-iii	lanthipeptide-class-iii	CLASS_III_IV_LANTIPEPTIDE	QNAAISSLSFFCL	AGQLEQNAAISSLSFFCL
CP050178.1.region006	GCA_019095205.1	2	4853	TRUE	Others	RiPP-like.NRP-metallophore.NRPS	NONRIPP	NONRIPP
JAIFKB010000008.1.region001	GCA_019641445.1	2	4853	TRUE	Others	RiPP-like.NRP-metallophore.NRPS	NONRIPP	NONRIPP
MNPP01000002.1.region001	GCA_001976025.1	1	5102	TRUE	Others	RRE-containing.NRPS	NONRIPP	NONRIPP
JASIRM010000002.1.region002	GCA_030063725.1	1	12739	TRUE	RiPPs	LAP	NONRIPP	NONRIPP
JAJGOS010000001.1.region004	GCA_020782825.1	1	12739	TRUE	RiPPs	LAP	NONRIPP	NONRIPP
JAHREK010000005.1.region001	GCA_019391295.1	1	11257	TRUE	RiPPs	lanthipeptide-class-iii	lanthipeptide-class-iii	CLASS_III_IV_LANTIPEPTIDE	QNAAISSLSFFCL	AGQLEQNAAISSLSFFCL
JABUDL010000001.1.region004	GCA_019835685.1	4	7420	TRUE	RiPPs	redox-cofactor	NONRIPP	LASSO_PEPTIDE	HSDHAMSPIAGLTTHFILCGAGKCRLPTASTGPTDSR
JABUDR010000001.1.region004	GCA_019835845.1	4	7420	TRUE	RiPPs	redox-cofactor	NONRIPP	LASSO_PEPTIDE	HSDHAMSPIAGLTTHFILCGAGKCRLPTASTGPTDSR
JASIRN010000008.1.region001	GCA_030063705.1	1	11257	TRUE	RiPPs	lanthipeptide-class-iii	lanthipeptide-class-iii	CLASS_III_IV_LANTIPEPTIDE	QNAAISSLSFFCL	AGQLEQNAAISSLSFFCL
JACJUL010000001.1.region001	GCA_017656525.1	1	11257	TRUE	RiPPs	lanthipeptide-class-iii	lanthipeptide-class-iii	CLASS_III_IV_LANTIPEPTIDE	QNAAISSLSFFCL	AGQLEQNAAISSLSFFCL
JASHKY010000001.1.region002	GCA_030056935.1	1	11257	TRUE	RiPPs	lanthipeptide-class-iii	lanthipeptide-class-iii	CLASS_III_IV_LANTIPEPTIDE	QNAAISSLSFFCL	AGQLEQNAAISSLSFFCL
CP008947.1.region007	GCA_000736435.1	6	9657	TRUE	RiPPs	redox-cofactor	NONRIPP	NONRIPP
CP091859.1.region011	GCA_022059865.1	1	5102	TRUE	Others	RRE-containing.NRPS	NONRIPP	NONRIPP
JMEN01000029.1.region001	GCA_000761055.1	5	3966	FALSE	Others	redox-cofactor.NRPS	NONRIPP	NONRIPP
LYXB01000012.1.region002	GCA_001662505.1	1	12286	FALSE	RiPPs	redox-cofactor	NONRIPP	NONRIPP
CP079225.1.region015	GCA_019317345.1	2	9062	TRUE	Others	redox-cofactor.NRPS	NONRIPP	NONRIPP
CP133297.1.region010	GCA_030979975.1	2	14712	FALSE	Others	redox-cofactor.NRPS	NONRIPP	NONRIPP
FNRX01000002.1.region011	GCA_900105195.1	2	4853	TRUE	Others	RiPP-like.NRP-metallophore.NRPS	NONRIPP	NONRIPP
VLJT01000050.1.region001	GCA_007829555.1	2	8703	FALSE	Others	RiPP-like.NRP-metallophore.NRPS	NONRIPP	NONRIPP
AODN01000017.1.region001	GCA_000341815.1	1	10239	TRUE	RiPPs	RiPP-like	NONRIPP	NONRIPP
CP014941.1.region018	GCA_002079265.1	1	10239	TRUE	RiPPs	RiPP-like	NONRIPP	NONRIPP
JAGYWG010000002.1.region005	GCA_018587985.1	1	5102	TRUE	Others	RRE-containing.NRPS	NONRIPP	NONRIPP
FNTL01000004.1.region013	GCA_900105375.1	6	6258	TRUE	RiPPs	RiPP-like	NONRIPP	LASSO_PEPTIDE	IYADTSRNGRQRYCSPKCANRDAVRRHRAR
JAGGMW010000001.1.region025	GCA_017875695.1	6	11121	TRUE	RiPPs	RiPP-like	NONRIPP	NONRIPP
JARDXE010000011.1.region001	GCA_029076895.1	1	12739	TRUE	RiPPs	LAP	NONRIPP	NONRIPP
JARVSY010000032.1.region001	GCA_030208925.1	1	5102	TRUE	Others	RRE-containing.NRPS	NONRIPP	NONRIPP
CATLVT010000002.1.region001	GCA_950061175.1	11	3571	TRUE	Others	redox-cofactor.NRPS	NONRIPP	NONRIPP
CATLYW010000003.1.region002	GCA_950062875.1	11	3571	TRUE	Others	redox-cofactor.NRPS	NONRIPP	NONRIPP
JASHLC010000013.1.region001	GCA_030056995.1	3	10491	FALSE	RiPPs	redox-cofactor	NONRIPP	LASSO_PEPTIDE	VAGTGTAGAAPVYPVPPADPFYRAAADITHAPAGDALEVRRVPAPPGILDVEA
JAWLSC010000005.1.region001	GCA_033142465.1	1	9144	TRUE	RiPPs	RiPP-like	NONRIPP	NONRIPP
AP026691.1.region018	GCA_026074015.1	1	10239	TRUE	RiPPs	RiPP-like	NONRIPP	NONRIPP
CP034152.1.region018	GCA_003860625.1	1	10239	TRUE	RiPPs	RiPP-like	NONRIPP	NONRIPP
JASIRE010000009.1.region002	GCA_030063525.1	1	5102	TRUE	Others	RRE-containing.NRPS	NONRIPP	NONRIPP
JAOBTA010000008.1.region001	GCA_025246495.1	1	11257	TRUE	RiPPs	lanthipeptide-class-iii	lanthipeptide-class-iii	CLASS_III_IV_LANTIPEPTIDE	QNAAISSLSFFCL	AGQLEQNAAISSLSFFCL
MUBD01000003.1.region001	GCA_002087025.1	1	11257	TRUE	RiPPs	lanthipeptide-class-iii	lanthipeptide-class-iii	CLASS_III_IV_LANTIPEPTIDE	QNAAISSLSFFCL	AGQLEQNAAISSLSFFCL
FMBB01000011.1.region002	GCA_900094765.1	1	10239	TRUE	RiPPs	RiPP-like	NONRIPP	NONRIPP
FXAV01000007.1.region001	GCA_900177695.1	2	379	TRUE	Others	RiPP-like.NRP-metallophore.NRPS	NONRIPP	NONRIPP
WPAG02000002.1.region008	GCA_013602415.2	2	4853	TRUE	Others	RiPP-like.NRP-metallophore.NRPS	NONRIPP	NONRIPP
CP063234.1.region012	GCA_015034605.1	1	10239	TRUE	RiPPs	RiPP-like	NONRIPP	NONRIPP
JABUCA010000003.1.region002	GCA_019834845.1	8	6910	TRUE	RiPPs	RiPP-like	NONRIPP	LASSO_PEPTIDE	GAITRRRPGGNRPYRRSDCDRRAPRTARATSC
JABUCL010000003.1.region002	GCA_019835215.1	8	6910	TRUE	RiPPs	RiPP-like	NONRIPP	NONRIPP
CP042917.1.region017	GCA_008306195.1	1	11257	TRUE	RiPPs	lanthipeptide-class-iii	lanthipeptide-class-iii	CLASS_III_IV_LANTIPEPTIDE	QNAAISSLSFFCL	AGQLEQNAAISSLSFFCL
FMVB01000013.1.region001	GCA_900101565.1	1	9144	TRUE	RiPPs	RiPP-like	NONRIPP	NONRIPP
KQ758510.1.region002	GCA_001456965.1	1	10239	TRUE	RiPPs	RiPP-like	NONRIPP	NONRIPP
JASIRO010000002.1.region001	GCA_030063715.1	1	11257	TRUE	RiPPs	lanthipeptide-class-iii	lanthipeptide-class-iii	CLASS_III_IV_LANTIPEPTIDE	QNAAISSLSFFCL	AGQLEQNAAISSLSFFCL
AP026691.1.region001	GCA_026074015.1	1	12739	TRUE	RiPPs	LAP	NONRIPP	NONRIPP
CALMJV010000029.1.region001	GCA_937864515.1	1	11257	TRUE	RiPPs	lanthipeptide-class-iii	lanthipeptide-class-iii	CLASS_III_IV_LANTIPEPTIDE	QNAAISSLSFFCL	AGQLEQNAAISSLSFFCL
MUZB01000010.1.region001	GCA_002076325.1	1	11257	TRUE	RiPPs	lanthipeptide-class-iii	lanthipeptide-class-iii	LASSO_PEPTIDE	MISVTRTTTMYDLSAAGATVSLSLVTASVNVQLMPGGNHPQKSVIPAATLSARSGRR; QNAAISSLSFFCL	AGQLEQNAAISSLSFFCL
BNHJ02000001.1.region011	GCA_014905595.2	5	13687	FALSE	RiPPs	RiPP-like	NONRIPP	NONRIPP
NOZK01000017.1.region003	GCA_002258625.1	5	13687	FALSE	RiPPs	RiPP-like	NONRIPP	NONRIPP
JAOQOU010000002.1.region003	GCA_025962035.1	1	11257	TRUE	RiPPs	lanthipeptide-class-iii	lanthipeptide-class-iii	CLASS_III_IV_LANTIPEPTIDE	QNAAISSLSFFCL	AGQLEQNAAISSLSFFCL
NOVD01000003.1.region003	GCA_002744595.1	1	11257	TRUE	RiPPs	lanthipeptide-class-iii	lanthipeptide-class-iii	CLASS_III_IV_LANTIPEPTIDE	QNAAISSLSFFCL	AGQLEQNAAISSLSFFCL
JAPWIQ010000009.1.region001	GCA_027270535.1	1	10239	TRUE	RiPPs	RiPP-like	NONRIPP	NONRIPP
AODN01000101.1.region001	GCA_000341815.1	1	12739	TRUE	RiPPs	LAP	NONRIPP	NONRIPP
CP072108.1.region006	GCA_017910955.1	1	12286	FALSE	RiPPs	redox-cofactor	NONRIPP	NONRIPP
MDCH01000003.1.region001	GCA_001715845.1	1	12286	FALSE	RiPPs	redox-cofactor	NONRIPP	NONRIPP
CP120356.1.region005	GCA_029457455.1	2	379	TRUE	Others	RiPP-like.NRP-metallophore.NRPS	NONRIPP	NONRIPP
JAPWII010000002.1.region001	GCA_027270775.1	2	4853	TRUE	Others	RiPP-like.NRP-metallophore.NRPS	NONRIPP	NONRIPP
JAOQNQ010000002.1.region007	GCA_025961405.1	1	11257	TRUE	RiPPs	lanthipeptide-class-iii	lanthipeptide-class-iii	CLASS_III_IV_LANTIPEPTIDE	QNAAISSLSFFCL	AGQLEQNAAISSLSFFCL
LRRJ01000046.1.region001	GCA_001646745.1	1	11257	TRUE	RiPPs	lanthipeptide-class-iii	NONRIPP	NONRIPP
NOZK01000017.1.region002	GCA_002258625.1	5	13687	FALSE	RiPPs	RiPP-like	NONRIPP	NONRIPP
NPFT01000008.1.region003	GCA_002259295.1	5	13687	FALSE	RiPPs	RiPP-like	NONRIPP	NONRIPP
JASHKO010000007.1.region001	GCA_030056745.1	1	14743	TRUE	RiPPs	LAP	NONRIPP	NONRIPP
JASHKY010000002.1.region001	GCA_030056935.1	1	12739	TRUE	RiPPs	LAP	NONRIPP	NONRIPP
AP008957.1.region018	GCA_000010105.1	1	11257	TRUE	RiPPs	lanthipeptide-class-iii	lanthipeptide-class-iii	CLASS_III_IV_LANTIPEPTIDE	QNAAISSLSFFCL	AGQLEQNAAISSLSFFCL
JAAMPR010000001.1.region007	GCA_018588185.1	1	11257	TRUE	RiPPs	lanthipeptide-class-iii	lanthipeptide-class-iii	CLASS_III_IV_LANTIPEPTIDE	QNAAISSLSFFCL	AGQLEQNAAISSLSFFCL
JASIRM010000011.1.region002	GCA_030063725.1	1	12286	FALSE	RiPPs	redox-cofactor	NONRIPP	NONRIPP
VBTM01000005.1.region002	GCA_013277795.1	12	476	TRUE	RiPPs	redox-cofactor	NONRIPP	NONRIPP
JAAMPR010000001.1.region006	GCA_018588185.1	1	10239	TRUE	RiPPs	RiPP-like	NONRIPP	NONRIPP
CP025959.1.region001	GCA_002893965.1	1	12739	TRUE	RiPPs	LAP	NONRIPP	NONRIPP
CP133326.1.region001	GCA_036669995.1	1	14743	TRUE	RiPPs	LAP	NONRIPP	NONRIPP
MSQF01000028.1.region002	GCA_002165495.1	1	5102	TRUE	Others	RRE-containing.NRPS	NONRIPP	NONRIPP
JASIRO010000002.1.region002	GCA_030063715.1	1	10239	TRUE	RiPPs	RiPP-like	NONRIPP	NONRIPP
CFHW01000027.1.region001	GCA_001242945.1	1	10239	TRUE	RiPPs	RiPP-like	NONRIPP	NONRIPP
JASHLJ010000008.1.region002	GCA_030057155.1	1	10239	TRUE	RiPPs	RiPP-like	NONRIPP	NONRIPP
JALGQG010000009.1.region001	GCA_022810425.1	1	12286	FALSE	RiPPs	redox-cofactor	NONRIPP	NONRIPP
JASHKN010000005.1.region001	GCA_030056735.1	1	12286	FALSE	RiPPs	redox-cofactor	NONRIPP	NONRIPP
JABUDT010000001.1.region004	GCA_019835855.1	4	7420	TRUE	RiPPs	redox-cofactor	NONRIPP	LASSO_PEPTIDE	HSDHAMSPIAGLTTHFILCGAGKCRLPTASTGPTDSR
JABUDW010000001.1.region004	GCA_019835905.1	4	7420	TRUE	RiPPs	redox-cofactor	NONRIPP	LASSO_PEPTIDE	HSDHAMSPIAGLTTHFILCGAGKCRLPTASTGPTDSR
JAMSKS010000006.1.region001	GCA_024436645.1	1	12286	FALSE	RiPPs	redox-cofactor	NONRIPP	NONRIPP
CP147921.1.region018	GCA_037463925.1	1	10239	TRUE	RiPPs	RiPP-like	NONRIPP	NONRIPP
AHBW01000052.1.region001	GCA_000236965.2	2	14847	TRUE	Others	redox-cofactor.NRPS	NONRIPP	NONRIPP
WPAG02000002.1.region015	GCA_013602415.2	2	9461	TRUE	Others	redox-cofactor.NRPS	NONRIPP	NONRIPP
JAKEDO010000010.1.region001	GCA_021457505.1	1	5102	TRUE	Others	RRE-containing.NRPS	NONRIPP	NONRIPP
JAQGFI010000001.1.region001	GCA_027854095.1	1	5102	TRUE	Others	RRE-containing.NRPS	NONRIPP	NONRIPP
CP089606.1.region017	GCA_024498635.1	1	11257	TRUE	RiPPs	lanthipeptide-class-iii	lanthipeptide-class-iii	CLASS_III_IV_LANTIPEPTIDE	QNAAISSLSFFCL	AGQLEQNAAISSLSFFCL
CP134497.1.region018	GCA_031763325.1	1	10239	TRUE	RiPPs	RiPP-like	NONRIPP	NONRIPP
CP088906.1.region014	GCA_021165975.1	1	12739	TRUE	RiPPs	LAP	NONRIPP	NONRIPP
JARVSY010000023.1.region001	GCA_030208925.1	1	12739	TRUE	RiPPs	LAP	NONRIPP	NONRIPP
CP066779.1.region010	GCA_016598535.1	1	11257	TRUE	RiPPs	lanthipeptide-class-iii	lanthipeptide-class-iii	CLASS_III_IV_LANTIPEPTIDE	QNAAISSLSFFCL	AGQLEQNAAISSLSFFCL
JAJGOS010000001.1.region002	GCA_020782825.1	1	11257	TRUE	RiPPs	lanthipeptide-class-iii	lanthipeptide-class-iii	CLASS_III_IV_LANTIPEPTIDE	QNAAISSLSFFCL	AGQLEQNAAISSLSFFCL
CALMJV010000012.1.region001	GCA_937864515.1	1	12739	TRUE	RiPPs	LAP	NONRIPP	NONRIPP
JAJNCL010000007.1.region001	GCA_021025955.1	1	11257	TRUE	RiPPs	lanthipeptide-class-iii	lanthipeptide-class-iii	LASSO_PEPTIDE	LLDTSVFEPDQRADAFADAMGRASVPCAIHVENPGRVSARMNVWDVGAASLFRSESTGMRLTRTPRHVRSSSMPVLAIAL; QNAAISSLSFFC	AGQLDQNAAISSLSFFC
JAWLSC010000002.1.region002	GCA_033142465.1	1	11257	TRUE	RiPPs	lanthipeptide-class-iii	NONRIPP	NONRIPP
JADOEI010000016.1.region001	GCA_015643565.1	1	9144	TRUE	RiPPs	RiPP-like	NONRIPP	NONRIPP
JAGWDW010000010.1.region001	GCA_018310395.1	1	10239	TRUE	RiPPs	RiPP-like	NONRIPP	NONRIPP
CP025959.1.region018	GCA_002893965.1	1	10239	TRUE	RiPPs	RiPP-like	NONRIPP	NONRIPP
JALGQF010000006.1.region001	GCA_022810365.1	1	11257	TRUE	RiPPs	lanthipeptide-class-iii	lanthipeptide-class-iii	CLASS_III_IV_LANTIPEPTIDE	QNAAISSLSFFCL	AGQLEQNAAISSLSFFCL
BCRM01000008.1.region001	GCA_001552595.1	1	14743	TRUE	RiPPs	LAP	NONRIPP	NONRIPP
KZ845630.1.region003	GCA_003313445.1	1	12286	FALSE	RiPPs	redox-cofactor	NONRIPP	NONRIPP
CP088906.1.region006	GCA_021165975.1	1	5102	TRUE	Others	RRE-containing.NRPS	NONRIPP	NONRIPP
SSWN01000014.1.region001	GCA_004803645.1	1	9679	TRUE	RiPPs	lanthipeptide-class-iii	lanthipeptide-class-iii	CLASS_III_IV_LANTIPEPTIDE	QNAAISSLSFFCL	AGQLEQNAAISSLSFFCL
WIDN01000058.1.region001	GCA_009495805.1	1	9679	TRUE	RiPPs	lanthipeptide-class-iii	lanthipeptide-class-iii	CLASS_III_IV_LANTIPEPTIDE	QNAAISSLSFFCL	AGQLEQNAAISSLSFFCL	AGQLEQNAAISSLSFFCL
JMEM01000014.1.region003	GCA_000761075.1	14	10740	FALSE	RiPPs	RiPP-like	NONRIPP	NONRIPP
NOZM01000030.1.region002	GCA_002259105.1	7	10740	FALSE	RiPPs	RiPP-like	NONRIPP	NONRIPP
JABUDU010000001.1.region004	GCA_019835885.1	4	7420	TRUE	RiPPs	redox-cofactor	NONRIPP	LASSO_PEPTIDE	HSDHAMSPIAGLTTHFILCGAGKCRLPTASTGPTDSR
JABUDV010000001.1.region004	GCA_019835925.1	4	7420	TRUE	RiPPs	redox-cofactor	NONRIPP	LASSO_PEPTIDE	HSDHAMSPIAGLTTHFILCGAGKCRLPTASTGPTDSR
JAGVVT010000011.1.region001	GCA_018283555.1	1	12739	TRUE	RiPPs	LAP	NONRIPP	CLASS_II_LANTIPEPTIDE	NLGDGDRYRGTRSTALHQSFSGSLTLPILGGTAGG
JAHSQN010000003.1.region001	GCA_020631775.1	2	8703	FALSE	Others	RiPP-like.NRP-metallophore.NRPS	NONRIPP	NONRIPP
JBAKBV010000007.1.region001	GCA_036888805.1	1	5102	TRUE	Others	RRE-containing.NRPS	NONRIPP	NONRIPP
CP147921.1.region011	GCA_037463925.1	1	5102	TRUE	Others	RRE-containing.NRPS	NONRIPP	NONRIPP
CP134497.1.region017	GCA_031763325.1	1	11257	TRUE	RiPPs	lanthipeptide-class-iii	lanthipeptide-class-iii	CLASS_III_IV_LANTIPEPTIDE	QNAAISSLSFFCL	AGQLEQNAAISSLSFFCL
RKLZ01000002.1.region005	GCA_003797745.1	1	11257	TRUE	RiPPs	lanthipeptide-class-iii	lanthipeptide-class-iii	CLASS_III_IV_LANTIPEPTIDE	QNAAISSLSFFCL	AGQLEQNAAISSLSFFCL
AP008957.1.region006	GCA_000010105.1	1	12286	FALSE	RiPPs	redox-cofactor	NONRIPP	NONRIPP
CP079698.1.region010	GCA_019334125.1	12	476	TRUE	RiPPs	redox-cofactor	NONRIPP	NONRIPP
JABFDV010000004.1.region002	GCA_030505155.1	1	12281	TRUE	RiPPs	LAP	NONRIPP	NONRIPP
NWMZ01000001.1.region019	GCA_003626495.1	6	11121	TRUE	RiPPs	RiPP-like	NONRIPP	LASSO_PEPTIDE	ECTAIYADTSRNGRQRYCSPKCANRDAVRRHRAR
JAEMRI010000011.1.region001	GCA_016463425.1	1	5102	TRUE	Others	RRE-containing.NRPS	NONRIPP	NONRIPP
CP017299.1.region006	GCA_001942025.1	1	12286	FALSE	RiPPs	redox-cofactor	NONRIPP	NONRIPP
JABFDS010000004.1.region001	GCA_030505055.1	3	10491	FALSE	RiPPs	redox-cofactor	NONRIPP	NONRIPP
JASHLD010000017.1.region001	GCA_030057015.1	3	10491	FALSE	RiPPs	redox-cofactor	NONRIPP	LASSO_PEPTIDE	VAGTGTAGAAPVYPVPPADPFYRAAADITHAPAGDALEVRRVPAPPGILDVEA
JACJUL010000013.1.region001	GCA_017656525.1	1	14743	TRUE	RiPPs	LAP	NONRIPP	NONRIPP
LEKE01000061.1.region001	GCA_001029585.1	1	12739	TRUE	RiPPs	LAP	NONRIPP	NONRIPP
SSWN01000003.1.region001	GCA_004803645.1	1	12286	FALSE	RiPPs	redox-cofactor	NONRIPP	NONRIPP
AP023172.1.region018	GCA_015099595.1	1	10239	TRUE	RiPPs	RiPP-like	NONRIPP	NONRIPP
JMES01000042.1.region001	GCA_000760795.1	5	13687	FALSE	RiPPs	RiPP-like	NONRIPP	NONRIPP
NOYJ01000038.1.region001	GCA_002258365.1	5	13687	FALSE	RiPPs	RiPP-like	NONRIPP	NONRIPP
CP034152.1.region006	GCA_003860625.1	1	12286	FALSE	RiPPs	redox-cofactor	NONRIPP	NONRIPP
JABFDV010000001.1.region001	GCA_030505155.1	1	11257	TRUE	RiPPs	lanthipeptide-class-iii	lanthipeptide-class-iii	CLASS_III_IV_LANTIPEPTIDE	QNAAISSLSFFCL	AGQLEQNAAISSLSFFCL
JYOP01000004.1.region005	GCA_000949305.1	12	476	TRUE	RiPPs	redox-cofactor	NONRIPP	NONRIPP
JACJUL010000011.1.region002	GCA_017656525.1	1	5102	TRUE	Others	RRE-containing.NRPS	NONRIPP	NONRIPP
LYXB01000001.1.region005	GCA_001662505.1	1	12739	TRUE	RiPPs	LAP	NONRIPP	NONRIPP
MDCH01000006.1.region003	GCA_001715845.1	1	9144	TRUE	RiPPs	RiPP-like	NONRIPP	NONRIPP
JASHLA010000010.1.region001	GCA_030056975.1	1	12739	TRUE	RiPPs	LAP	NONRIPP	NONRIPP
BCRM01000001.1.region001	GCA_001552595.1	1	11257	TRUE	RiPPs	lanthipeptide-class-iii	lanthipeptide-class-iii	CLASS_III_IV_LANTIPEPTIDE	QNAAISSLSFFCL	AGQLEQNAAISSLSFFCL
JAFUCH010000026.1.region001	GCA_017459785.1	1	11257	TRUE	RiPPs	lanthipeptide-class-iii	lanthipeptide-class-iii	CLASS_III_IV_LANTIPEPTIDE	QNAAISSLSFFCL	AGQLEQNAAISSLSFFCL
JAFUCH010000036.1.region001	GCA_017459785.1	1	10239	TRUE	RiPPs	RiPP-like	NONRIPP	NONRIPP
CP120422.1.region015	GCA_029457415.1	1	5102	TRUE	Others	RRE-containing.NRPS	NONRIPP	NONRIPP
CP003761.1.region006	GCA_000454045.1	1	12286	FALSE	RiPPs	redox-cofactor	NONRIPP	NONRIPP
LPNP01000082.1.region002	GCA_019266045.1	1	12286	FALSE	RiPPs	redox-cofactor	NONRIPP	NONRIPP
JAPWIH010000003.1.region001	GCA_027270845.1	1	9144	TRUE	RiPPs	RiPP-like	NONRIPP	NONRIPP
JARVSY010000031.1.region001	GCA_030208925.1	1	10239	TRUE	RiPPs	RiPP-like	NONRIPP	NONRIPP
JAOBTA010000003.1.region003	GCA_025246495.1	1	12739	TRUE	RiPPs	LAP	NONRIPP	NONRIPP
JAJHVW010000012.1.region002	GCA_027583855.1	1	12286	FALSE	RiPPs	redox-cofactor	NONRIPP	NONRIPP
MUZB01000007.1.region002	GCA_002076325.1	1	12286	FALSE	RiPPs	redox-cofactor	NONRIPP	NONRIPP
JAHWLW010000005.1.region003	GCA_022134675.1	1	10239	TRUE	RiPPs	RiPP-like	NONRIPP	NONRIPP
CP140264.1.region011	GCA_034479715.1	5	13677	TRUE	Others	redox-cofactor.NRPS	NONRIPP	NONRIPP
NOZN01000002.1.region001	GCA_002259465.1	5	13677	TRUE	Others	redox-cofactor.NRPS	NONRIPP	NONRIPP
MDCH01000005.1.region002	GCA_001715845.1	1	5102	TRUE	Others	RRE-containing.NRPS	NONRIPP	NONRIPP
KQ758505.1.region001	GCA_001456965.1	1	11257	TRUE	RiPPs	lanthipeptide-class-iii	lanthipeptide-class-iii	CLASS_III_IV_LANTIPEPTIDE	QNAAISSLSFFCL	AGQLEQNAAISSLSFFCL
JAWLKD010000001.1.region003	GCA_033042395.1	1	12286	FALSE	RiPPs	redox-cofactor	NONRIPP	NONRIPP
RCTE01000006.1.region001	GCA_009766235.1	1	11257	TRUE	RiPPs	lanthipeptide-class-iii	lanthipeptide-class-iii	CLASS_III_IV_LANTIPEPTIDE	QNAAISSLSFFCL	AGQLEQNAAISSLSFFCL
JAVDUT010000002.1.region003	GCA_031456475.1	5	13687	FALSE	RiPPs	RiPP-like	NONRIPP	NONRIPP
CP064920.1.region001	GCA_015678935.1	1	10239	TRUE	RiPPs	RiPP-like	NONRIPP	NONRIPP
JASIRG010000017.1.region001	GCA_030063585.1	6	11125	TRUE	RiPPs	RiPP-like	NONRIPP	LASSO_PEPTIDE	EAFTAHLESIGHLPEPSRRRRRLFGPRRT
NHML01000013.1.region002	GCA_002165735.1	6	11125	TRUE	RiPPs	RiPP-like	NONRIPP	NONRIPP
CALMJV010000012.1.region002	GCA_937864515.1	1	9144	TRUE	RiPPs	RiPP-like	NONRIPP	NONRIPP
JAZHFF010000007.1.region001	GCA_036541985.1	1	11257	TRUE	RiPPs	lanthipeptide-class-iii	lanthipeptide-class-iii	CLASS_III_IV_LANTIPEPTIDE	QNAAISSLSFFCL	AGQLEQNAAISSLSFFCL
SPNG01000017.1.region001	GCA_004563845.1	5	13687	FALSE	RiPPs	RiPP-like	NONRIPP	NONRIPP
LEKE01000086.1.region001	GCA_001029585.1	1	12286	FALSE	RiPPs	redox-cofactor	NONRIPP	NONRIPP
JASHKS010000004.1.region002	GCA_030056835.1	7	10685	FALSE	RiPPs	redox-cofactor	NONRIPP	LASSO_PEPTIDE	RSPTVGHGEPGQPTAPVSYRRAVQPDLVALVRSIRCEAGRR; GGGTGRDVRVWRTEPDEVRSRLCESGGSVATEAEWARYLPGVPYRQLCET
JAWLRV010000004.1.region002	GCA_033142485.1	7	10685	FALSE	RiPPs	redox-cofactor	NONRIPP	LASSO_PEPTIDE	GGGTGRDVRVWRTEPDEVRSRLCESGGSVATEAEWARYLPGVPYRQLCET; RSPTVGHGEPGQPTAPVSYRRAVQPDLVALVRSIRCEAGRR
JAAMPR010000001.1.region019	GCA_018588185.1	1	12286	FALSE	RiPPs	redox-cofactor	NONRIPP	NONRIPP
BCWH01000001.1.region007	GCA_001653035.1	1	12286	FALSE	RiPPs	redox-cofactor	NONRIPP	NONRIPP
LPNQ01000057.1.region002	GCA_019266085.1	1	11257	TRUE	RiPPs	lanthipeptide-class-iii	lanthipeptide-class-iii	CLASS_III_IV_LANTIPEPTIDE	QNAAISSLSFFCL	AGQLEQNAAISSLSFFCL
JAHREK010000027.1.region001	GCA_019391295.1	1	10239	TRUE	RiPPs	RiPP-like	NONRIPP	NONRIPP
JASHKO010000001.1.region001	GCA_030056745.1	1	11257	TRUE	RiPPs	lanthipeptide-class-iii	lanthipeptide-class-iii	CLASS_III_IV_LANTIPEPTIDE	QNAAISSLSFFCL	AGQLEQNAAISSLSFFCL
LFDS01000007.1.region001	GCA_001037935.1	5	3966	FALSE	Others	redox-cofactor.NRPS	NONRIPP	NONRIPP
NOYU01000022.1.region001	GCA_002258915.1	7	13819	FALSE	Others	redox-cofactor.NRPS	NONRIPP	NONRIPP
JAHHZG010000029.1.region001	GCA_018729485.1	1	11257	TRUE	RiPPs	lanthipeptide-class-iii	lanthipeptide-class-iii	CLASS_III_IV_LANTIPEPTIDE	QNAAISSLSFFCL	AGQLEQNAAISSLSFFCL
CP064920.1.region018	GCA_015678935.1	1	12739	TRUE	RiPPs	LAP	NONRIPP	NONRIPP
JAWLSG010000010.1.region001	GCA_033142305.1	13	4546	TRUE	RiPPs	redox-cofactor	NONRIPP	NONRIPP
JBBCST010000001.1.region003	GCA_037148775.1	1	12281	TRUE	RiPPs	LAP	NONRIPP	NONRIPP
CP022208.1.region005	GCA_003288095.1	2	4853	TRUE	Others	RiPP-like.NRP-metallophore.NRPS	NONRIPP	NONRIPP
LZMJ01000070.1.region002	GCA_001665495.1	2	4853	TRUE	Others	RiPP-like.NRP-metallophore.NRPS	NONRIPP	NONRIPP
LEKE01000062.1.region001	GCA_001029585.1	1	10239	TRUE	RiPPs	RiPP-like	NONRIPP	NONRIPP
JABUEN010000062.1.region001	GCA_019836315.1	4	7677	TRUE	RiPPs	redox-cofactor	NONRIPP	NONRIPP
JMLQ01000012.1.region001	GCA_000686025.1	4	10396	TRUE	RiPPs	redox-cofactor	NONRIPP	LASSO_PEPTIDE	SMGDSLAAAVRSWAPDTHGRL
RKLZ01000002.1.region004	GCA_003797745.1	1	9144	TRUE	RiPPs	RiPP-like	NONRIPP	NONRIPP
CP063781.1.region002	GCA_016772255.1	6	11121	TRUE	RiPPs	RiPP-like	NONRIPP	LASSO_PEPTIDE	ECTAIYADTSRNGRQRYCSPKCANRDAVRRHRAR
JAAXPA010000004.1.region003	GCA_012396235.1	6	11121	TRUE	RiPPs	RiPP-like	NONRIPP	LASSO_PEPTIDE	CTAIYADTSRNGRQRYCSPKCANRDAVRRHRAR
JARDXE010000032.1.region001	GCA_029076895.1	1	10239	TRUE	RiPPs	RiPP-like	NONRIPP	NONRIPP
CP027557.1.region005	GCA_014854695.1	2	8703	FALSE	Others	RiPP-like.NRP-metallophore.NRPS	NONRIPP	NONRIPP
CP077417.1.region011	GCA_019048925.1	1	5102	TRUE	Others	RRE-containing.NRPS	NONRIPP	NONRIPP
JASHKQ010000001.1.region004	GCA_030056795.1	14	13687	FALSE	RiPPs	RiPP-like	NONRIPP	NONRIPP
JMFB01000011.1.region003	GCA_000760875.1	5	13687	FALSE	RiPPs	RiPP-like	NONRIPP	NONRIPP
JAQGFI010000003.1.region001	GCA_027854095.1	1	11257	TRUE	RiPPs	lanthipeptide-class-iii	lanthipeptide-class-iii	CLASS_III_IV_LANTIPEPTIDE	QNAAISSLSFFCL	AGQLEQNAAISSLSFFCL
CP133326.1.region011	GCA_036669995.1	1	5102	TRUE	Others	RRE-containing.NRPS	NONRIPP	NONRIPP
WOXZ01000002.1.region008	GCA_021352185.1	1	5102	TRUE	Others	RRE-containing.NRPS	NONRIPP	NONRIPP
JACLZG010000090.1.region002	GCA_021354605.1	12	476	TRUE	RiPPs	redox-cofactor	NONRIPP	NONRIPP
LPZM01000035.1.region001	GCA_001652355.1	1	12281	TRUE	RiPPs	LAP	NONRIPP	NONRIPP
JASIRH010000011.1.region001	GCA_030063615.1	5	3966	FALSE	Others	redox-cofactor.NRPS	NONRIPP	NONRIPP
NOYS01000043.1.region001	GCA_002258475.1	5	3966	FALSE	Others	redox-cofactor.NRPS	NONRIPP	NONRIPP
KQ758510.1.region001	GCA_001456965.1	1	12739	TRUE	RiPPs	LAP	NONRIPP	NONRIPP
CP078080.1.region018	GCA_020809065.1	1	10239	TRUE	RiPPs	RiPP-like	NONRIPP	NONRIPP
JAPWIK010000003.1.region002	GCA_027270755.1	1	12739	TRUE	RiPPs	LAP	NONRIPP	NONRIPP
LRRJ01000006.1.region003	GCA_001646745.1	1	12281	TRUE	RiPPs	LAP	NONRIPP	NONRIPP
JAWLSC010000004.1.region002	GCA_033142465.1	1	14743	TRUE	RiPPs	LAP	NONRIPP	NONRIPP
CEDU01000011.1.region002	GCA_001373455.1	12	476	TRUE	RiPPs	redox-cofactor	NONRIPP	NONRIPP
CP029297.1.region006	GCA_006384225.1	1	12286	FALSE	RiPPs	redox-cofactor	NONRIPP	NONRIPP
BCWW01000001.1.region003	GCA_001894785.1	5	13687	FALSE	RiPPs	RiPP-like	NONRIPP	NONRIPP
NPFO01000008.1.region003	GCA_002258705.1	5	13687	FALSE	RiPPs	RiPP-like	NONRIPP	NONRIPP
CP130480.1.region015	GCA_030550835.1	3	5740	TRUE	RiPPs	redox-cofactor	NONRIPP	LASSO_PEPTIDE	MYGALVAFTQGVGDGYAAVESWADATKRASR
CALJHR010000010.1.region001	GCA_937770285.1	1	5102	TRUE	Others	RRE-containing.NRPS	NONRIPP	NONRIPP
CP089606.1.region011	GCA_024498635.1	1	5102	TRUE	Others	RRE-containing.NRPS	NONRIPP	NONRIPP
CP054207.1.region019	GCA_017795725.1	1	10239	TRUE	RiPPs	RiPP-like	NONRIPP	NONRIPP
CALJHR010000016.1.region001	GCA_937770285.1	1	14743	TRUE	RiPPs	LAP	NONRIPP	NONRIPP
LRRJ01000018.1.region002	GCA_001646745.1	1	12286	FALSE	RiPPs	redox-cofactor	NONRIPP	NONRIPP
JAOBTA010000007.1.region002	GCA_025246495.1	1	12286	FALSE	RiPPs	redox-cofactor	NONRIPP	NONRIPP
CP113951.1.region019	GCA_026810085.1	6	11121	TRUE	RiPPs	RiPP-like	NONRIPP	LASSO_PEPTIDE	IYADTSRNGRQRYCSPKCANRDAVRRHRAR
JASIRG010000001.1.region004	GCA_030063585.1	6	11121	TRUE	RiPPs	RiPP-like	NONRIPP	LASSO_PEPTIDE	IYADTSRNGRQRYCSPKCANRDAVRRHRAR
MNPP01000012.1.region002	GCA_001976025.1	1	12286	FALSE	RiPPs	redox-cofactor	NONRIPP	NONRIPP
JAQGFI010000015.1.region001	GCA_027854095.1	1	10239	TRUE	RiPPs	RiPP-like	NONRIPP	NONRIPP
JABUCU010000003.1.region001	GCA_019835335.1	8	6910	TRUE	RiPPs	RiPP-like	NONRIPP	NONRIPP
LVHI01000008.1.region001	GCA_001645385.1	8	6910	TRUE	RiPPs	RiPP-like	NONRIPP	NONRIPP
JAPWIK010000003.1.region001	GCA_027270755.1	1	10239	TRUE	RiPPs	RiPP-like	NONRIPP	NONRIPP
JABUCC010000002.1.region001	GCA_019834855.1	8	7039	TRUE	Others	redox-cofactor.NRPS	NONRIPP	NONRIPP
JABUCV010000001.1.region001	GCA_019835385.1	8	7039	TRUE	Others	redox-cofactor.NRPS	NONRIPP	NONRIPP
CP014941.1.region006	GCA_002079265.1	1	12286	FALSE	RiPPs	redox-cofactor	NONRIPP	NONRIPP
CP133326.1.region018	GCA_036669995.1	1	11257	TRUE	RiPPs	lanthipeptide-class-iii	lanthipeptide-class-iii	CLASS_III_IV_LANTIPEPTIDE	QNAAISSLSFFCL	AGQLEQNAAISSLSFFCL
JBBCST010000001.1.region005	GCA_037148775.1	1	11257	TRUE	RiPPs	lanthipeptide-class-iii	lanthipeptide-class-iii	CLASS_III_IV_LANTIPEPTIDE	QNAAISSLSFFCL	AGQLEQNAAISSLSFFCL
JASHKZ010000006.1.region001	GCA_030056955.1	1	11257	TRUE	RiPPs	lanthipeptide-class-iii	lanthipeptide-class-iii	CLASS_III_IV_LANTIPEPTIDE	QNAAISSLSFFCL	AGQLEQNAAISSLSFFCL
JAGWDW010000010.1.region002	GCA_018310395.1	1	12739	TRUE	RiPPs	LAP	NONRIPP	NONRIPP
JAWLSE010000018.1.region001	GCA_033142365.1	1	10239	TRUE	RiPPs	RiPP-like	NONRIPP	NONRIPP
JAJNCL010000002.1.region007	GCA_021025955.1	1	10063	TRUE	RiPPs	lanthipeptide-class-iv	lanthipeptide-class-iv	CLASS_III_IV_LANTIPEPTIDE	STDCCWYTTNYLGPGPSILTTCHSCTNTGG; WCCYVPAPLPTLVTCHGCTLTH	MLGSTDCCWYTTNYLGPGPSILTTCHSCTNTGG; WCCYVPAPLPTLVTCHGCTLTH
JAPWIQ010000022.1.region001	GCA_027270535.1	1	10063	TRUE	RiPPs	lanthipeptide-class-iv	lanthipeptide-class-iv	CLASS_III_IV_LANTIPEPTIDE	WCCYVPAPLPTLVTCHGCTLTH; STDCCWYTTNYLGPGPSILTTCHSCTNTGG; IIQLGPTEAPPLQFDLASRD; GLPPGHPWRNRLPEW	WCCYVPAPLPTLVTCHGCTLTH; MLGSTDCCWYTTNYLGPGPSILTTCHSCTNTGG	IIQLGPTEAPPLQFDLASRD
CP034152.1.region011	GCA_003860625.1	1	5102	TRUE	Others	RRE-containing.NRPS	NONRIPP	NONRIPP
JAWLKD010000004.1.region004	GCA_033042395.1	1	10239	TRUE	RiPPs	RiPP-like	NONRIPP	NONRIPP
CP090442.1.region010	GCA_021441945.1	3	10491	FALSE	RiPPs	redox-cofactor	NONRIPP	NONRIPP
JACCFD010000002.1.region010	GCA_014230025.1	3	5740	TRUE	RiPPs	redox-cofactor	NONRIPP	LASSO_PEPTIDE	GALVAFTQGVGDGYAAVESWADATKRASR
KZ845634.1.region001	GCA_003313445.1	1	9144	TRUE	RiPPs	RiPP-like	NONRIPP	NONRIPP
JBALTO010000011.1.region002	GCA_036964505.1	1	5102	TRUE	Others	RRE-containing.NRPS	NONRIPP	NONRIPP
JAWLSD010000012.1.region001	GCA_033142345.1	1	12739	TRUE	RiPPs	LAP	NONRIPP	NONRIPP
CP106982.1.region004	GCA_025722975.1	3	5740	TRUE	RiPPs	redox-cofactor	NONRIPP	NONRIPP
JAJNCM010000005.1.region002	GCA_021025995.1	3	10491	FALSE	RiPPs	redox-cofactor	NONRIPP	LASSO_PEPTIDE	VAGTGTAGAAPVYPVPPADPFYRAAADITHAPAGDALEVRRVPAPPGILDVEA
AP018733.1.region001	GCA_024349805.1	1	12739	TRUE	RiPPs	LAP	NONRIPP	NONRIPP
CP092101.1.region004	GCA_016722835.2	1	12739	TRUE	RiPPs	LAP	NONRIPP	NONRIPP
JABUCA010000002.1.region001	GCA_019834845.1	8	7039	TRUE	Others	redox-cofactor.NRPS	NONRIPP	NONRIPP
CP136653.1.region004	GCA_032936355.1	1	12739	TRUE	RiPPs	LAP	NONRIPP	NONRIPP
JAKFYR010000005.1.region001	GCA_022554085.1	Singleton_19	8703	FALSE	Others	RiPP-like.NRP-metallophore.NRPS	NONRIPP	NONRIPP
LJIS01000128.1.region003	GCA_001297885.1	1	12739	TRUE	RiPPs	LAP	NONRIPP	NONRIPP
CP023720.1.region014	GCA_002501585.1	1	12286	FALSE	RiPPs	redox-cofactor	NONRIPP	NONRIPP
BAWF01000001.1.region002	GCA_000583735.1	6	11121	TRUE	RiPPs	RiPP-like	NONRIPP	LASSO_PEPTIDE	IYADTSRNGRQRYCSPKCANRDAVRRHRAR
NSDX01000003.1.region003	GCA_002300195.1	6	11121	TRUE	RiPPs	RiPP-like	NONRIPP	LASSO_PEPTIDE	IYADTSRNGRQRYCSPKCANRDAVRRHRAR
JAPWIV010000005.1.region002	GCA_027270695.1	3	10491	FALSE	RiPPs	redox-cofactor	NONRIPP	LASSO_PEPTIDE	VAGTGTAGAAPVYPVPPADPFYRAAADITHAPAGDALEVRRVPAPPGILDVEA
CP077417.1.region017	GCA_019048925.1	1	11257	TRUE	RiPPs	lanthipeptide-class-iii	lanthipeptide-class-iii	CLASS_III_IV_LANTIPEPTIDE	QNAAISSLSFFCL	AGQLEQNAAISSLSFFCL
LPZM01000020.1.region001	GCA_001652355.1	1	12286	FALSE	RiPPs	redox-cofactor	NONRIPP	NONRIPP
UGVH01000001.1.region010	GCA_900455855.1	1	9144	TRUE	RiPPs	RiPP-like	NONRIPP	NONRIPP
BCWH01000002.1.region001	GCA_001653035.1	1	11257	TRUE	RiPPs	lanthipeptide-class-iii	lanthipeptide-class-iii	CLASS_III_IV_LANTIPEPTIDE	QNAAISSLSFFCL	AGQLEQNAAISSLSFFCL
NPFT01000003.1.region001	GCA_002259295.1	5	13677	TRUE	Others	redox-cofactor.NRPS	NONRIPP	NONRIPP
CP088906.1.region001	GCA_021165975.1	1	12286	FALSE	RiPPs	redox-cofactor	NONRIPP	NONRIPP
CP072193.1.region006	GCA_017916235.1	6	5021	TRUE	RiPPs	redox-cofactor	NONRIPP	NONRIPP
CP085042.1.region006	GCA_020535445.1	1	12286	FALSE	RiPPs	redox-cofactor	NONRIPP	NONRIPP
CFHW01000100.1.region001	GCA_001242945.1	1	12739	TRUE	RiPPs	LAP	NONRIPP	CLASS_II_LANTIPEPTIDE	GDAMPFVLDASTTVVPAVALIGLGLLGAAFALRFLSTTDPLTALGSAR; VLTEAEFETQKARILA
JABUDP010000002.1.region002	GCA_019835805.1	4	7291	TRUE	RiPPs	lassopeptide.RRE-containing	lassopeptide	LASSO_PEPTIDE	GRNQHGDVVARAVRKTLVRMAPAS; SGGKTDGAVFNNIPLGGELTFS	APGKSGGKTDGAVFNNIPLGGELTFS
JABUED010000002.1.region003	GCA_019836045.1	4	7291	TRUE	RiPPs	lassopeptide.RRE-containing	lassopeptide	LASSO_PEPTIDE	SGGKTDGAVFNNIPLGGELTFS; GRNQHGDVVARAVRKTLVRMAPAS	APGKSGGKTDGAVFNNIPLGGELTFS
JARJBE010000010.1.region002	GCA_029269915.1	1	10239	TRUE	RiPPs	RiPP-like	NONRIPP	NONRIPP
CP134497.1.region006	GCA_031763325.1	1	12286	FALSE	RiPPs	redox-cofactor	NONRIPP	NONRIPP
JASDCV010000005.1.region001	GCA_030407755.1	1	5102	TRUE	Others	RRE-containing.NRPS	NONRIPP	NONRIPP
KB911547.1.region001	GCA_000383555.1	9	11647	TRUE	Others	redox-cofactor.NRPS	NONRIPP	NONRIPP
NOYM01000028.1.region001	GCA_002258795.1	9	11647	TRUE	Others	redox-cofactor.NRPS	NONRIPP	NONRIPP
CP000431.1.region018	GCA_000014565.1	6	5021	TRUE	RiPPs	redox-cofactor	NONRIPP	NONRIPP
JAWLUQ010000010.1.region001	GCA_033101255.1	13	4546	TRUE	RiPPs	redox-cofactor	NONRIPP	NONRIPP
ANGC02000006.1.region002	GCA_000347955.2	3	10491	FALSE	RiPPs	redox-cofactor	NONRIPP	NONRIPP
JAPWIW010000005.1.region001	GCA_027270455.1	3	10491	FALSE	RiPPs	redox-cofactor	NONRIPP	LASSO_PEPTIDE	VAGTGTAGAAPVYPVPPADPFYRAAADITHAPAGDALEVRRVPAPPGILDVEA
JAWLSE010000002.1.region003	GCA_033142365.1	1	12286	FALSE	RiPPs	redox-cofactor	NONRIPP	NONRIPP
CALJHR010000005.1.region001	GCA_937770285.1	1	10239	TRUE	RiPPs	RiPP-like	NONRIPP	NONRIPP
JABUCM010000004.1.region002	GCA_019835185.1	8	6910	TRUE	RiPPs	RiPP-like	NONRIPP	NONRIPP
FXAV01000017.1.region001	GCA_900177695.1	2	14847	TRUE	Others	redox-cofactor.NRPS	NONRIPP	NONRIPP
LRRI01000019.1.region001	GCA_001646805.1	2	14847	TRUE	Others	redox-cofactor.NRPS	NONRIPP	NONRIPP
MSQF01000015.1.region001	GCA_002165495.1	1	12739	TRUE	RiPPs	LAP	NONRIPP	NONRIPP
SSWN01000005.1.region001	GCA_004803645.1	1	5102	TRUE	Others	RRE-containing.NRPS	NONRIPP	NONRIPP
JAHWLW010000005.1.region002	GCA_022134675.1	1	14743	TRUE	RiPPs	LAP	NONRIPP	NONRIPP
JABUEM010000007.1.region001	GCA_019836245.1	4	7677	TRUE	RiPPs	redox-cofactor	NONRIPP	LASSO_PEPTIDE	SMRDSLAAAVRSWAPDTHGRL
JABUEO010000006.1.region001	GCA_019836265.1	4	7677	TRUE	RiPPs	redox-cofactor	NONRIPP	NONRIPP
JASHKW010000008.1.region001	GCA_030056915.1	6	9657	TRUE	RiPPs	redox-cofactor	NONRIPP	NONRIPP
JAQGFI010000005.1.region001	GCA_027854095.1	1	12739	TRUE	RiPPs	LAP	NONRIPP	NONRIPP
MLKO01000006.1.region002	GCA_001831305.1	1	14743	TRUE	RiPPs	LAP	NONRIPP	NONRIPP
JASIRO010000012.1.region001	GCA_030063715.1	1	12286	FALSE	RiPPs	redox-cofactor	NONRIPP	NONRIPP
NOWH01000024.1.region001	GCA_002259165.1	5	13687	FALSE	RiPPs	RiPP-like	NONRIPP	NONRIPP
CP070870.1.region007	GCA_017068035.1	1	12286	FALSE	RiPPs	redox-cofactor	NONRIPP	NONRIPP
AP026691.1.region006	GCA_026074015.1	1	12286	FALSE	RiPPs	redox-cofactor	NONRIPP	NONRIPP
JAHREK010000010.1.region002	GCA_019391295.1	1	12286	FALSE	RiPPs	redox-cofactor	NONRIPP	NONRIPP
AP008957.1.region011	GCA_000010105.1	1	5102	TRUE	Others	RRE-containing.NRPS	NONRIPP	NONRIPP
AP018733.1.region011	GCA_024349805.1	1	5102	TRUE	Others	RRE-containing.NRPS	NONRIPP	NONRIPP
CP042917.1.region016	GCA_008306195.1	1	10239	TRUE	RiPPs	RiPP-like	NONRIPP	NONRIPP
CP003761.1.region001	GCA_000454045.1	1	14743	TRUE	RiPPs	LAP	NONRIPP	LASSO_PEPTIDE	MMSGSGLLGRGRDQLMQTGMETTLSRIKAFLES		MMSGSGLLGRGRDQLMQTGMETTLSRIKAFLES
CP136653.1.region014	GCA_032936355.1	1	5102	TRUE	Others	RRE-containing.NRPS	NONRIPP	NONRIPP
CP064065.1.region010	GCA_015654185.1	3	5740	TRUE	RiPPs	redox-cofactor	NONRIPP	LASSO_PEPTIDE	MYGALVAFTQGVGDGYAAVESWADATKRASR
LDUF01000017.1.region001	GCA_001051275.1	3	10491	FALSE	RiPPs	redox-cofactor	NONRIPP	NONRIPP
LRRL01000018.1.region001	GCA_001646835.1	3	10491	FALSE	RiPPs	redox-cofactor	NONRIPP	NONRIPP
CP012749.1.region009	GCA_001682295.1	1	12286	FALSE	RiPPs	redox-cofactor	NONRIPP	NONRIPP
CAJUXZ010000001.1.region007	GCA_910591545.1	6	11121	TRUE	RiPPs	RiPP-like	NONRIPP	LASSO_PEPTIDE	CTAIYADTSRNGRQRYCSPKCANRDAVRRHRAR
BHYM01000020.1.region001	GCA_003851765.1	6	11121	TRUE	RiPPs	RiPP-like	NONRIPP	LASSO_PEPTIDE	IYADTSRNGRQRYCSPKCANRDAVRRHRAR
NHML01000001.1.region004	GCA_002165735.1	6	6258	TRUE	RiPPs	RiPP-like	NONRIPP	LASSO_PEPTIDE	IYADTSRNGRQRYCSPKCANRDAVRRHRAR
AP011115.1.region021	GCA_000010805.1	6	5021	TRUE	RiPPs	redox-cofactor	NONRIPP	NONRIPP
JALGQF010000005.1.region001	GCA_022810365.1	1	12286	FALSE	RiPPs	redox-cofactor	NONRIPP	NONRIPP
JABUCJ010000003.1.region002	GCA_019835095.1	8	6910	TRUE	RiPPs	RiPP-like	NONRIPP	LASSO_PEPTIDE	GAITRRRPGGNRPYRRSDCDRRAPRTARATSC
CP104782.1.region017	GCA_025370975.1	1	11257	TRUE	RiPPs	lanthipeptide-class-iii	lanthipeptide-class-iii	CLASS_III_IV_LANTIPEPTIDE	QNAAISSLSFFCL	AGQLEQNAAISSLSFFCL
AJJH01000064.1.region002	GCA_000260815.1	6	11121	TRUE	RiPPs	RiPP-like	NONRIPP	LASSO_PEPTIDE	ECTAIYADTSRNGRQRYCSPKCANRDAVRRHRAR
CP070619.1.region022	GCA_017068395.1	6	11121	TRUE	RiPPs	RiPP-like	NONRIPP	LASSO_PEPTIDE	IYADTSRNGRQRYCSPTCANRDAVRRHRAR
JAOQNQ010000002.1.region009	GCA_025961405.1	1	12739	TRUE	RiPPs	LAP	NONRIPP	NONRIPP
CP092101.1.region003	GCA_016722835.2	1	10239	TRUE	RiPPs	RiPP-like	NONRIPP	NONRIPP
CP103308.1.region007	GCA_024760325.1	2	4853	TRUE	Others	RiPP-like.NRP-metallophore.NRPS	NONRIPP	NONRIPP
JALGQG010000010.1.region002	GCA_022810425.1	1	10239	TRUE	RiPPs	RiPP-like	NONRIPP	NONRIPP
KI519398.1.region010	GCA_000482405.1	5	3966	FALSE	Others	redox-cofactor.NRPS	NONRIPP	NONRIPP
NOYZ01000026.1.region001	GCA_002258485.1	5	3966	FALSE	Others	redox-cofactor.NRPS	NONRIPP	NONRIPP
JAOBTA010000006.1.region002	GCA_025246495.1	1	5102	TRUE	Others	RRE-containing.NRPS	NONRIPP	NONRIPP
JAFUCH010000058.1.region001	GCA_017459785.1	1	12286	FALSE	RiPPs	redox-cofactor	NONRIPP	NONRIPP
SCFU01000005.1.region001	GCA_006543615.1	1	12286	FALSE	RiPPs	redox-cofactor	NONRIPP	NONRIPP
JAWCTP010000002.1.region004	GCA_032423855.1	1	10239	TRUE	RiPPs	RiPP-like	NONRIPP	NONRIPP
JAGWDW010000001.1.region001	GCA_018310395.1	1	5102	TRUE	Others	RRE-containing.NRPS	NONRIPP	NONRIPP
QAJJ01000016.1.region001	GCA_003852455.1	1	5102	TRUE	Others	RRE-containing.NRPS	NONRIPP	NONRIPP
AOEX01000057.1.region001	GCA_000341965.1	3	10491	FALSE	RiPPs	redox-cofactor	NONRIPP	NONRIPP
CALJHR010000005.1.region002	GCA_937770285.1	1	11257	TRUE	RiPPs	lanthipeptide-class-iii	lanthipeptide-class-iii	CLASS_III_IV_LANTIPEPTIDE	QNAAISSLSFFCL	AGQLEQNAAISSLSFFCL
JBAKBV010000004.1.region001	GCA_036888805.1	1	11257	TRUE	RiPPs	lanthipeptide-class-iii	lanthipeptide-class-iii	CLASS_III_IV_LANTIPEPTIDE	QNAAISSLSFFCL	AGQLEQNAAISSLSFFCL
CP097186.1.region006	GCA_024321955.1	2	4853	TRUE	Others	RiPP-like.NRP-metallophore.NRPS	NONRIPP	NONRIPP
JAFK01000007.1.region001	GCA_019633605.1	2	379	TRUE	Others	RiPP-like.NRP-metallophore.NRPS	NONRIPP	NONRIPP
JAGVVT010000012.1.region001	GCA_018283555.1	1	9144	TRUE	RiPPs	RiPP-like	NONRIPP	NONRIPP
CP093380.1.region011	GCA_022655485.1	6	5021	TRUE	RiPPs	redox-cofactor	NONRIPP	NONRIPP
NWMZ01000001.1.region007	GCA_003626495.1	6	5021	TRUE	RiPPs	redox-cofactor	NONRIPP	NONRIPP
CP010797.1.region011	GCA_000954115.1	7	13567	TRUE	RiPPs	LAP	NONRIPP	NONRIPP
NOYQ01000025.1.region001	GCA_002258865.1	7	13567	TRUE	RiPPs	LAP	NONRIPP	NONRIPP
JAPWIQ010000008.1.region001	GCA_027270535.1	1	11257	TRUE	RiPPs	lanthipeptide-class-iii	lanthipeptide-class-iii	LASSO_PEPTIDE	LLDTSVFEPDQRADAFADAMGRASVPCAIHVENPGRVSARMNVWDVGAASLFRSESTGMRLTRTPRHVRSSSMPVLAIAL; QNAAISSLSFFC	AGQLDQNAAISSLSFFC
JAPWIH010000002.1.region001	GCA_027270845.1	1	5102	TRUE	Others	RRE-containing.NRPS	NONRIPP	NONRIPP
JABUCZ010000002.1.region001	GCA_019835465.1	8	6769	FALSE	Others	redox-cofactor.NRPS	NONRIPP	NONRIPP
JABUDA010000005.1.region001	GCA_019835545.1	8	6769	FALSE	Others	redox-cofactor.NRPS	NONRIPP	NONRIPP
NOXZ01000004.1.region002	GCA_002258225.1	9	12797	TRUE	RiPPs	redox-cofactor	NONRIPP	NONRIPP
NOYT01000054.1.region001	GCA_002258905.1	9	12797	TRUE	RiPPs	redox-cofactor	NONRIPP	NONRIPP
LVXC01000006.1.region001	GCA_001623435.1	1	5102	TRUE	Others	RRE-containing.NRPS	NONRIPP	NONRIPP
BCXC01000006.1.region001	GCA_001894905.1	2	4853	TRUE	Others	RiPP-like.NRP-metallophore.NRPS	NONRIPP	NONRIPP
JASHKZ010000011.1.region001	GCA_030056955.1	1	12739	TRUE	RiPPs	LAP	NONRIPP	NONRIPP
LVXC01000002.1.region003	GCA_001623435.1	1	12739	TRUE	RiPPs	LAP	NONRIPP	NONRIPP
JAWXXY010000012.1.region019	GCA_033842605.1	6	11121	TRUE	RiPPs	RiPP-like	NONRIPP	LASSO_PEPTIDE	CTAIYADTSRNGRQRYCSPKCANRDAVRRHRAR
CP017299.1.region011	GCA_001942025.1	1	5102	TRUE	Others	RRE-containing.NRPS	NONRIPP	NONRIPP
CP096563.1.region018	GCA_023221595.1	1	11257	TRUE	RiPPs	lanthipeptide-class-iii	NONRIPP	NONRIPP
CP017299.1.region018	GCA_001942025.1	1	11257	TRUE	RiPPs	lanthipeptide-class-iii	lanthipeptide-class-iii	CLASS_III_IV_LANTIPEPTIDE	QNAAISSLSFFCL	AGQLEQNAAISSLSFFCL
LNAK01000099.1.region002	GCA_001445685.1	1	12739	TRUE	RiPPs	LAP	NONRIPP	NONRIPP
JAZHFF010000011.1.region001	GCA_036541985.1	1	12739	TRUE	RiPPs	LAP	NONRIPP	NONRIPP
QAJJ01000005.1.region002	GCA_003852455.1	1	12739	TRUE	RiPPs	LAP	NONRIPP	NONRIPP
CP134497.1.region001	GCA_031763325.1	1	12739	TRUE	RiPPs	LAP	NONRIPP	NONRIPP
JAJNDF010000012.1.region001	GCA_021026075.1	1	12739	TRUE	RiPPs	LAP	NONRIPP	NONRIPP
JASHKQ010000001.1.region003	GCA_030056795.1	14	4602	FALSE	RiPPs	lanthipeptide-class-i	NONRIPP	CLASS_III_IV_LANTIPEPTIDE	SGVSVNGWCV
NPFM01000016.1.region003	GCA_002258645.1	14	4602	FALSE	RiPPs	lanthipeptide-class-i	NONRIPP	LASSO_PEPTIDE	IGANIELVDRSAEPGFRTTWDL; SGVSVNGWCV
JASHLG010000002.1.region001	GCA_030057105.1	2	14847	TRUE	Others	redox-cofactor.NRPS	NONRIPP	NONRIPP
LWHK01000181.1.region002	GCA_001757665.1	1	5102	TRUE	Others	RRE-containing.NRPS	NONRIPP	NONRIPP
KZ845631.1.region003	GCA_003313445.1	1	11257	TRUE	RiPPs	lanthipeptide-class-iii	lanthipeptide-class-iii	CLASS_III_IV_LANTIPEPTIDE	QNAAISSLSFFCL	AGQLEQNAAISSLSFFCL
CP009111.1.region022	GCA_001685605.1	6	11121	TRUE	RiPPs	RiPP-like	NONRIPP	LASSO_PEPTIDE	CTAIYADTSRNGRQRYCSPKCANRDAVRRHRAR
JAVDUR010000002.1.region003	GCA_031456435.1	5	13687	FALSE	RiPPs	RiPP-like	NONRIPP	NONRIPP
NOZN01000012.1.region003	GCA_002259465.1	5	13687	FALSE	RiPPs	RiPP-like	NONRIPP	NONRIPP
JAHWLW010000003.1.region001	GCA_022134675.1	1	5102	TRUE	Others	RRE-containing.NRPS	NONRIPP	NONRIPP
LPNP01000066.1.region001	GCA_019266045.1	1	10239	TRUE	RiPPs	RiPP-like	NONRIPP	LASSO_PEPTIDE	LVYMRNVIDSWKYSSTEFASCER
JABFDV010000006.1.region002	GCA_030505155.1	1	5102	TRUE	Others	RRE-containing.NRPS	NONRIPP	NONRIPP
JABUDE010000001.1.region004	GCA_019835495.1	4	7420	TRUE	RiPPs	redox-cofactor	NONRIPP	LASSO_PEPTIDE	HSDHAMSPIAGLTTHFILCGAGKCRLPTASTGPTDSR
CP054207.1.region001	GCA_017795725.1	1	12739	TRUE	RiPPs	LAP	NONRIPP	NONRIPP
CP101467.1.region010	GCA_024362245.1	2	14712	FALSE	Others	redox-cofactor.NRPS	NONRIPP	NONRIPP
UGVI01000001.1.region006	GCA_900455725.1	2	14712	FALSE	Others	redox-cofactor.NRPS	NONRIPP	NONRIPP
JARJBE010000010.1.region001	GCA_029269915.1	1	12739	TRUE	RiPPs	LAP	NONRIPP	NONRIPP
JABUCQ010000003.1.region002	GCA_019835285.1	8	6910	TRUE	RiPPs	RiPP-like	NONRIPP	NONRIPP
CATLZS010000003.1.region002	GCA_950063375.1	11	3571	TRUE	Others	redox-cofactor.NRPS	NONRIPP	NONRIPP
CATMGY010000009.1.region001	GCA_950067665.1	11	3571	TRUE	Others	redox-cofactor.NRPS	NONRIPP	NONRIPP
CP025959.1.region017	GCA_002893965.1	1	11257	TRUE	RiPPs	lanthipeptide-class-iii	lanthipeptide-class-iii	CLASS_III_IV_LANTIPEPTIDE	QNAAISSLSFFCL	AGQLEQNAAISSLSFFCL
JALGQG010000004.1.region001	GCA_022810425.1	1	11257	TRUE	RiPPs	lanthipeptide-class-iii	lanthipeptide-class-iii	CLASS_III_IV_LANTIPEPTIDE	QNAAISSLSFFCL	AGQLEQNAAISSLSFFCL
LPNP01000061.1.region001	GCA_019266045.1	1	5102	TRUE	Others	RRE-containing.NRPS	NONRIPP	NONRIPP
AKKP01000109.1.region001	GCA_000280725.1	6	5021	TRUE	RiPPs	redox-cofactor	NONRIPP	NONRIPP
JACCFE010000002.1.region004	GCA_014256275.1	6	5021	TRUE	RiPPs	redox-cofactor	NONRIPP	NONRIPP
CP038030.2.region015	GCA_006351985.2	3	10491	FALSE	RiPPs	redox-cofactor	NONRIPP	NONRIPP
JAPWIU010000016.1.region001	GCA_027270655.1	3	10491	FALSE	RiPPs	redox-cofactor	NONRIPP	LASSO_PEPTIDE	VAGTGTAGAAPVYPVPPADPFYRAAADITHAPAGDALEVRRVPAPPGILDVEA; MYGALVAFTQGVGDGYAAVESWAEATKRASR
CP016819.1.region012	GCA_000763325.2	2	4859	TRUE	RiPPs	RiPP-like	NONRIPP	NONRIPP
JAWLUO010000017.1.region001	GCA_033101435.1	2	4859	TRUE	RiPPs	RiPP-like	NONRIPP	NONRIPP
CP085042.1.region001	GCA_020535445.1	1	12739	TRUE	RiPPs	LAP	NONRIPP	NONRIPP
JAGYWG010000006.1.region001	GCA_018587985.1	1	14743	TRUE	RiPPs	LAP	NONRIPP	NONRIPP
AP026691.1.region017	GCA_026074015.1	1	11257	TRUE	RiPPs	lanthipeptide-class-iii	lanthipeptide-class-iii	CLASS_III_IV_LANTIPEPTIDE	QNAAISSLSFFCL	AGQLEQNAAISSLSFFCL
CP077417.1.region001	GCA_019048925.1	1	12281	TRUE	RiPPs	LAP	NONRIPP	NONRIPP
JARVSY010000009.1.region001	GCA_030208925.1	1	12286	FALSE	RiPPs	redox-cofactor	NONRIPP	NONRIPP
JMFD01000006.1.region002	GCA_000760685.1	14	12783	TRUE	RiPPs	RiPP-like	NONRIPP	NONRIPP
NOYG01000019.1.region004	GCA_002258295.1	14	12783	TRUE	RiPPs	RiPP-like	NONRIPP	NONRIPP
CP017299.1.region001	GCA_001942025.1	1	12281	TRUE	RiPPs	LAP	NONRIPP	NONRIPP
CP022208.1.region009	GCA_003288095.1	2	4859	TRUE	RiPPs	RiPP-like	NONRIPP	NONRIPP
JASIRM010000002.1.region001	GCA_030063725.1	1	10239	TRUE	RiPPs	RiPP-like	NONRIPP	NONRIPP
CP008947.1.region023	GCA_000736435.1	6	11121	TRUE	RiPPs	RiPP-like	NONRIPP	LASSO_PEPTIDE	IYADTSRNGRQRYCSPKCANRDAVRRHRAR
LRRI01000017.1.region001	GCA_001646805.1	2	379	TRUE	Others	RiPP-like.NRP-metallophore.NRPS	NONRIPP	NONRIPP
JAWCTP010000002.1.region005	GCA_032423855.1	1	11257	TRUE	RiPPs	lanthipeptide-class-iii	lanthipeptide-class-iii	CLASS_III_IV_LANTIPEPTIDE	QNAAISSLSFFCL	AGQLEQNAAISSLSFFCL
CP069306.1.region006	GCA_016839185.1	3	5740	TRUE	RiPPs	redox-cofactor	NONRIPP	LASSO_PEPTIDE	GALVAFTQGVGDGYAAVESWADATKRASR
JAOQOU010000002.1.region005	GCA_025962035.1	1	12739	TRUE	RiPPs	LAP	NONRIPP	NONRIPP
CP014941.1.region011	GCA_002079265.1	1	5102	TRUE	Others	RRE-containing.NRPS	NONRIPP	NONRIPP
MUZB01000003.1.region002	GCA_002076325.1	1	14743	TRUE	RiPPs	LAP	NONRIPP	NONRIPP
AKKP01000046.1.region002	GCA_000280725.1	6	11121	TRUE	RiPPs	RiPP-like	NONRIPP	LASSO_PEPTIDE	IYADTSRNGRQRYCSPKCANRDAVRRHRAR
JASIRF010000008.1.region001	GCA_030063535.1	5	13677	TRUE	Others	redox-cofactor.NRPS	NONRIPP	NONRIPP
NPFO01000003.1.region001	GCA_002258705.1	5	13677	TRUE	Others	redox-cofactor.NRPS	NONRIPP	NONRIPP
CP104782.1.region006	GCA_025370975.1	1	12286	FALSE	RiPPs	redox-cofactor	NONRIPP	NONRIPP
JASHKT010000007.1.region001	GCA_030056855.1	5	13677	TRUE	Others	redox-cofactor.NRPS	NONRIPP	NONRIPP
JMES01000019.1.region001	GCA_000760795.1	5	13677	TRUE	Others	redox-cofactor.NRPS	NONRIPP	NONRIPP
JAHHZG010000031.1.region001	GCA_018729485.1	1	10239	TRUE	RiPPs	RiPP-like	NONRIPP	NONRIPP
CP011341.1.region015	GCA_000982715.1	3	5740	TRUE	RiPPs	redox-cofactor	NONRIPP	LASSO_PEPTIDE	GSRMYGALVAFTQGVGDGYAAVESWADATKRASR
CP024315.1.region010	GCA_002741725.1	3	10491	FALSE	RiPPs	redox-cofactor	NONRIPP	NONRIPP
LJIS01000119.1.region001	GCA_001297885.1	1	12286	FALSE	RiPPs	redox-cofactor	NONRIPP	NONRIPP
CP089606.1.region018	GCA_024498635.1	1	10239	TRUE	RiPPs	RiPP-like	NONRIPP	NONRIPP
BHXB01000001.1.region006	GCA_003990875.1	1	12286	FALSE	RiPPs	redox-cofactor	NONRIPP	NONRIPP
JABUKH010000037.1.region001	GCA_019834725.1	10	7801	TRUE	RiPPs	redox-cofactor	NONRIPP	LASSO_PEPTIDE	YESLGYDVAAVRMSKPLDAERPGMTEPQA; ILTDLRYRFRVSVDRWTPDDRAVLR; FPAVPTRGPHATVIMAAHRATEMLVAEAVRSAAVRRGQ
LPZO01000017.1.region001	GCA_001646725.1	10	12248	TRUE	Others	redox-cofactor.NRPS	NONRIPP	NONRIPP
CP064920.1.region013	GCA_015678935.1	1	12286	FALSE	RiPPs	redox-cofactor	NONRIPP	NONRIPP
UGVH01000001.1.region004	GCA_900455855.1	1	12286	FALSE	RiPPs	redox-cofactor	NONRIPP	NONRIPP
JABUEI010000002.1.region003	GCA_019836145.1	4	7679	TRUE	RiPPs	lassopeptide	lassopeptide	LASSO_PEPTIDE	GEFIGPNTEAILPFEDHSKE; YGIGGQAEGWNPIADRKN; PFTAHAWIEADGRIVDEPMSGADFATFFRVRSGRTEPDHPTVPRASQQAA	EFIGPNTEAILPFEDHSKE; YGIGGQAEGWNP
JABUEL010000007.1.region001	GCA_019836225.1	4	7679	TRUE	RiPPs	lassopeptide	lassopeptide	LASSO_PEPTIDE	GEFIGPNTEAILPFEDHSKE; YGIGGQAEGWNPIADRKN; PFTAHAWIEADGRIVDEPMSGADFATFFRVRSGRTEPDHPTVPRASQQAA	EFIGPNTEAILPFEDHSKE; YGIGGQAEGWNP
CP012749.1.region014	GCA_001682295.1	1	5102	TRUE	Others	RRE-containing.NRPS	NONRIPP	NONRIPP
AJLQ01000095.1.region002	GCA_000263875.1	6	5021	TRUE	RiPPs	redox-cofactor	NONRIPP	NONRIPP
JABUDB010000004.1.region002	GCA_019835485.1	8	6910	TRUE	RiPPs	RiPP-like	NONRIPP	NONRIPP
JANUEJ010000011.1.region001	GCA_024809795.1	1	5102	TRUE	Others	RRE-containing.NRPS	NONRIPP	NONRIPP
CP032403.1.region001	GCA_021497645.1	1	12739	TRUE	RiPPs	LAP	NONRIPP	NONRIPP
JAHHZG010000001.1.region001	GCA_018729485.1	1	12739	TRUE	RiPPs	LAP	NONRIPP	NONRIPP
JABUDN010000001.1.region004	GCA_019835765.1	4	7420	TRUE	RiPPs	redox-cofactor	NONRIPP	LASSO_PEPTIDE	HSDHAMSPIAGLTTHFILCGAGKCRLPTASTGPTDSR
CP063234.1.region006	GCA_015034605.1	1	12286	FALSE	RiPPs	redox-cofactor	NONRIPP	NONRIPP
CP124545.2.region018	GCA_029958325.2	1	11257	TRUE	RiPPs	lanthipeptide-class-iii	lanthipeptide-class-iii	CLASS_III_IV_LANTIPEPTIDE	QNAAISSLSFFCL	AGQLEQNAAISSLSFFCL
BHXB01000001.1.region018	GCA_003990875.1	1	10239	TRUE	RiPPs	RiPP-like	NONRIPP	NONRIPP
CP136653.1.region003	GCA_032936355.1	1	10239	TRUE	RiPPs	RiPP-like	NONRIPP	NONRIPP
AP018733.1.region017	GCA_024349805.1	1	11257	TRUE	RiPPs	lanthipeptide-class-iii	lanthipeptide-class-iii	CLASS_III_IV_LANTIPEPTIDE	QNAAISSLSFFCL	AGQLEQNAAISSLSFFCL
JAGYWG010000006.1.region002	GCA_018587985.1	1	9144	TRUE	RiPPs	RiPP-like	NONRIPP	NONRIPP
JANFQF010000008.1.region001	GCA_024438035.1	13	4546	TRUE	RiPPs	redox-cofactor	NONRIPP	NONRIPP
JAPWIS010000001.1.region001	GCA_027270625.1	6	5021	TRUE	RiPPs	redox-cofactor	NONRIPP	LASSO_PEPTIDE	ILWVIGYSFESGGPA
AP008957.1.region001	GCA_000010105.1	1	12739	TRUE	RiPPs	LAP	NONRIPP	NONRIPP
JBAKBV010000005.1.region002	GCA_036888805.1	1	12739	TRUE	RiPPs	LAP	NONRIPP	NONRIPP
VCBX02000001.1.region015	GCA_005938745.2	12	476	TRUE	RiPPs	redox-cofactor	NONRIPP	NONRIPP
FMVB01000017.1.region001	GCA_900101565.1	1	11257	TRUE	RiPPs	lanthipeptide-class-iii	lanthipeptide-class-iii	LASSO_PEPTIDE	TTTMCDLSAAGATVSLSLVTASVNVQLMPGGNHPQKSVIPAATLSARSGRR; QNAAISSLSFFCL	AGQLEQNAAISSLSFFCL
JAWLSD010000009.1.region001	GCA_033142345.1	1	10239	TRUE	RiPPs	RiPP-like	NONRIPP	NONRIPP
JANUEJ010000003.1.region001	GCA_024809795.1	1	11257	TRUE	RiPPs	lanthipeptide-class-iii	lanthipeptide-class-iii	CLASS_III_IV_LANTIPEPTIDE	QNAAISSLSFFCL	AGQLEQNAAISSLSFFCL
JASIRF010000007.1.region002	GCA_030063535.1	5	13687	FALSE	RiPPs	RiPP-like	NONRIPP	NONRIPP
JMEQ01000013.1.region003	GCA_000760995.1	5	13687	FALSE	RiPPs	RiPP-like	NONRIPP	NONRIPP
RKMA01000001.1.region005	GCA_003797085.1	12	476	TRUE	RiPPs	redox-cofactor	NONRIPP	NONRIPP
LEKE01000011.1.region001	GCA_001029585.1	1	5102	TRUE	Others	RRE-containing.NRPS	NONRIPP	NONRIPP
JABUBZ010000001.1.region001	GCA_019834795.1	8	7039	TRUE	Others	redox-cofactor.NRPS	NONRIPP	NONRIPP
JAPWIT010000016.1.region001	GCA_027270615.1	2	4859	TRUE	RiPPs	RiPP-like	NONRIPP	NONRIPP
JTIZ01000122.1.region003	GCA_000801125.1	2	4859	TRUE	RiPPs	RiPP-like	NONRIPP	LASSO_PEPTIDE	HLAGAMCCASLVPIRSWCPLRRAGRLLGLAPATPTVMEMIEDLLTP
CP093380.1.region024	GCA_022655485.1	6	11121	TRUE	RiPPs	RiPP-like	NONRIPP	LASSO_PEPTIDE	GRCALEECTTIYADTSRNGRQRYCSPKCANRDAVRRHRAR
JAPWIS010000006.1.region003	GCA_027270625.1	6	11121	TRUE	RiPPs	RiPP-like	NONRIPP	LASSO_PEPTIDE	IYADTSRNGRQRYCSPKCANRDAVRRHRAR
UAUI01000029.1.region002	GCA_900455735.1	6	11121	TRUE	RiPPs	RiPP-like	NONRIPP	LASSO_PEPTIDE	IYADTSRNGRQRYCSPKCANRDAVRRHRAR
JAFFGS010000008.1.region001	GCA_016905965.1	5	3966	FALSE	Others	redox-cofactor.NRPS	NONRIPP	NONRIPP
JMEU01000040.1.region002	GCA_000760775.1	5	13677	TRUE	Others	redox-cofactor.NRPS	NONRIPP	NONRIPP
CP072108.1.region018	GCA_017910955.1	1	10239	TRUE	RiPPs	RiPP-like	NONRIPP	NONRIPP
VLKA01000025.1.region001	GCA_007830015.1	2	14847	TRUE	Others	redox-cofactor.NRPS	NONRIPP	NONRIPP
JABUDS010000001.1.region004	GCA_019835825.1	4	7420	TRUE	RiPPs	redox-cofactor	NONRIPP	LASSO_PEPTIDE	HSDHAMSPIAGLTTHFILCGAGKCRLPTASTGPTDSR
CFHW01000090.1.region001	GCA_001242945.1	1	9679	TRUE	RiPPs	lanthipeptide-class-iii	lanthipeptide-class-iii	CLASS_III_IV_LANTIPEPTIDE	QNAAISSLSFFCL	AGQLEQNAAISSLSFFCL
JAAMPR010000001.1.region014	GCA_018588185.1	1	5102	TRUE	Others	RRE-containing.NRPS	NONRIPP	NONRIPP
JAWLUS010000011.1.region001	GCA_033101395.1	13	4546	TRUE	RiPPs	redox-cofactor	NONRIPP	NONRIPP
CP088975.1.region014	GCA_021165995.1	2	4853	TRUE	Others	RiPP-like.NRP-metallophore.NRPS	NONRIPP	NONRIPP
JANUEJ010000014.1.region001	GCA_024809795.1	1	9144	TRUE	RiPPs	RiPP-like	NONRIPP	NONRIPP
JALGQG010000010.1.region001	GCA_022810425.1	1	14743	TRUE	RiPPs	LAP	NONRIPP	NONRIPP
CP133326.1.region006	GCA_036669995.1	1	12286	FALSE	RiPPs	redox-cofactor	NONRIPP	NONRIPP
NOZO01000010.1.region003	GCA_002259505.1	5	13687	FALSE	RiPPs	RiPP-like	NONRIPP	NONRIPP
JAJNDF010000012.1.region002	GCA_021026075.1	1	10239	TRUE	RiPPs	RiPP-like	NONRIPP	NONRIPP
JBBCST010000005.1.region002	GCA_037148775.1	1	11262	TRUE	Others	RRE-containing.NRPS	NONRIPP	NONRIPP
MUBD01000008.1.region003	GCA_002087025.1	1	10239	TRUE	RiPPs	RiPP-like	NONRIPP	NONRIPP
QTTP01000001.1.region006	GCA_003385055.1	6	9657	TRUE	RiPPs	redox-cofactor	NONRIPP	NONRIPP
JABUDH010000002.1.region003	GCA_019835615.1	4	7291	TRUE	RiPPs	lassopeptide.RRE-containing	lassopeptide	LASSO_PEPTIDE	SGGKTDGAVFNNIPLGGELTFS; GRNQHGDVVARAVRKTLVRMAPAS	APGKSGGKTDGAVFNNIPLGGELTFS
JABUDW010000002.1.region002	GCA_019835905.1	4	7291	TRUE	RiPPs	lassopeptide.RRE-containing	lassopeptide	LASSO_PEPTIDE	GRNQHGDVVARAVRKTLVRMAPAS; SGGKTDGAVFNNIPLGGELTFS	APGKSGGKTDGAVFNNIPLGGELTFS
JAWLKA010000011.1.region001	GCA_033042455.1	6	9657	TRUE	RiPPs	redox-cofactor	NONRIPP	NONRIPP
JMEP01000022.1.region001	GCA_000761015.1	5	3966	FALSE	Others	redox-cofactor.NRPS	NONRIPP	NONRIPP
LPNQ01000084.1.region001	GCA_019266085.1	1	5102	TRUE	Others	RRE-containing.NRPS	NONRIPP	NONRIPP
FMBB01000005.1.region001	GCA_900094765.1	1	5102	TRUE	Others	RRE-containing.NRPS	NONRIPP	NONRIPP
CP049744.1.region018	GCA_000760935.2	14	13687	FALSE	RiPPs	RiPP-like	NONRIPP	NONRIPP
NPFP01000015.1.region002	GCA_002259145.1	7	10740	FALSE	RiPPs	RiPP-like	NONRIPP	NONRIPP
CP138905.1.region018	GCA_036227525.1	1	10239	TRUE	RiPPs	RiPP-like	NONRIPP	NONRIPP
JAJNCO010000002.1.region001	GCA_021026175.1	2	8703	FALSE	Others	RiPP-like.NRP-metallophore.NRPS	NONRIPP	NONRIPP
WUUR01000001.1.region001	GCA_009831075.1	2	379	TRUE	Others	RiPP-like.NRP-metallophore.NRPS	NONRIPP	NONRIPP
JMFD01000020.1.region004	GCA_000760685.1	14	4591	FALSE	Others	redox-cofactor.NRPS	NONRIPP	NONRIPP
NPFX01000002.1.region001	GCA_002259335.1	14	4591	FALSE	Others	redox-cofactor.NRPS	NONRIPP	NONRIPP
JABUDO010000001.1.region004	GCA_019835745.1	4	7420	TRUE	RiPPs	redox-cofactor	NONRIPP	LASSO_PEPTIDE	HSDHAMSPIAGLTTHFILCGAGKCRLPTASTGPTDSR
JABUCI010000003.1.region002	GCA_019834995.1	8	6910	TRUE	RiPPs	RiPP-like	NONRIPP	LASSO_PEPTIDE	GAITRRRPGGNRPYRRSDCDRRAPRTARATSC
CP096563.1.region001	GCA_023221595.1	1	12281	TRUE	RiPPs	LAP	NONRIPP	NONRIPP
CP063234.1.region011	GCA_015034605.1	1	12739	TRUE	RiPPs	LAP	NONRIPP	NONRIPP
JAEMRI010000035.1.region001	GCA_016463425.1	1	9679	TRUE	RiPPs	lanthipeptide-class-iii	lanthipeptide-class-iii	CLASS_III_IV_LANTIPEPTIDE	QNAAISSLSFFCL	AGQLEQNAAISSLSFFCL
QEOC01000001.1.region006	GCA_003097035.1	12	476	TRUE	RiPPs	redox-cofactor	NONRIPP	NONRIPP
JAYECZ010000012.1.region001	GCA_034651515.1	1	12286	FALSE	RiPPs	redox-cofactor	NONRIPP	NONRIPP
JBBCXC010000009.1.region002	GCA_037145555.1	12	476	TRUE	RiPPs	redox-cofactor	NONRIPP	NONRIPP
NOZA01000038.1.region003	GCA_002258465.1	5	13687	FALSE	RiPPs	RiPP-like	NONRIPP	NONRIPP
AP026691.1.region011	GCA_026074015.1	1	5102	TRUE	Others	RRE-containing.NRPS	NONRIPP	NONRIPP
JAWLKG010000004.1.region002	GCA_033042295.1	3	5740	TRUE	RiPPs	redox-cofactor	NONRIPP	LASSO_PEPTIDE	MYGALVAFTQGVGDGYAAVESWADATKRASR
JASHLH010000002.1.region003	GCA_030057095.1	5	13687	FALSE	RiPPs	RiPP-like	NONRIPP	NONRIPP
NOZG01000014.1.region001	GCA_002258575.1	5	13687	FALSE	RiPPs	RiPP-like	NONRIPP	NONRIPP
JANFQL010000012.1.region001	GCA_024438075.1	1	11257	TRUE	RiPPs	lanthipeptide-class-iii	lanthipeptide-class-iii	CLASS_III_IV_LANTIPEPTIDE	QNAAISSLSFFCL	AGQLEQNAAISSLSFFCL
JAPWIP010000009.1.region002	GCA_027270525.1	1	5102	TRUE	Others	RRE-containing.NRPS	NONRIPP	NONRIPP
JAUSVE010000001.1.region005	GCA_030813815.1	5	13687	FALSE	RiPPs	RiPP-like	NONRIPP	NONRIPP
NOYI01000009.1.region002	GCA_002258785.1	Singleton_4	10740	FALSE	RiPPs	RiPP-like	NONRIPP	NONRIPP
CP120422.1.region004	GCA_029457415.1	1	10239	TRUE	RiPPs	RiPP-like	NONRIPP	NONRIPP
LWHK01000149.1.region001	GCA_001757665.1	1	10239	TRUE	RiPPs	RiPP-like	NONRIPP	NONRIPP
CP046099.1.region013	GCA_009707305.1	1	11257	TRUE	RiPPs	lanthipeptide-class-iii	lanthipeptide-class-iii	CLASS_III_IV_LANTIPEPTIDE	QNAAISSLSFFCL	AGQLEQNAAISSLSFFCL
WIDN01000105.1.region002	GCA_009495805.1	1	5102	TRUE	Others	RRE-containing.NRPS	NONRIPP	NONRIPP
JASIRO010000002.1.region003	GCA_030063715.1	1	12739	TRUE	RiPPs	LAP	NONRIPP	NONRIPP
CP022915.1.region008	GCA_002269365.1	2	9062	TRUE	Others	redox-cofactor.NRPS	NONRIPP	NONRIPP
JANFQM010000001.1.region001	GCA_024438105.1	2	9062	TRUE	Others	redox-cofactor.NRPS	NONRIPP	NONRIPP
JAPWII010000018.1.region001	GCA_027270775.1	2	9461	TRUE	Others	redox-cofactor.NRPS	NONRIPP	NONRIPP
JAPWIT010000019.1.region001	GCA_027270615.1	2	9461	TRUE	Others	redox-cofactor.NRPS	NONRIPP	NONRIPP
BNHJ02000001.1.region004	GCA_014905595.2	5	13677	TRUE	Others	redox-cofactor.NRPS	NONRIPP	NONRIPP
CP078080.1.region011	GCA_020809065.1	1	5102	TRUE	Others	RRE-containing.NRPS	NONRIPP	NONRIPP
CP136653.1.region002	GCA_032936355.1	1	11257	TRUE	RiPPs	lanthipeptide-class-iii	lanthipeptide-class-iii	CLASS_III_IV_LANTIPEPTIDE	QNAAISSLSFFCL	AGQLEQNAAISSLSFFCL
JASIRI010000005.1.region002	GCA_030063605.1	3	10491	FALSE	RiPPs	redox-cofactor	NONRIPP	LASSO_PEPTIDE	VAGTGTAGAAPVYPVPPADPFYRAAADITHAPAGDALEVRRVPAPPGILDVEA
JASIRG010000003.1.region002	GCA_030063585.1	6	5021	TRUE	RiPPs	redox-cofactor	NONRIPP	LASSO_PEPTIDE	ILWVIGYSFESGGPA
NOYY01000019.1.region001	GCA_002259065.1	5	3966	FALSE	Others	redox-cofactor.NRPS	NONRIPP	NONRIPP
AHBW01000037.1.region001	GCA_000236965.2	2	4853	TRUE	Others	RiPP-like.NRP-metallophore.NRPS	NONRIPP	NONRIPP
JABUBY010000002.1.region001	GCA_019834785.1	8	7039	TRUE	Others	redox-cofactor.NRPS	NONRIPP	NONRIPP
JABFAQ010000025.1.region001	GCA_017168275.1	5	13677	TRUE	Others	redox-cofactor.NRPS	NONRIPP	NONRIPP
KZ845634.1.region002	GCA_003313445.1	1	14743	TRUE	RiPPs	LAP	NONRIPP	NONRIPP
CP032221.1.region013	GCA_003004765.2	2	9062	TRUE	Others	redox-cofactor.NRPS	NONRIPP	NONRIPP
JAAFYV010000001.1.region001	GCA_011770055.1	8	7039	TRUE	Others	redox-cofactor.NRPS	NONRIPP	NONRIPP
JABUCO010000003.1.region001	GCA_019835205.1	8	7039	TRUE	Others	redox-cofactor.NRPS	NONRIPP	NONRIPP
JABUDI010000001.1.region004	GCA_019835665.1	4	7420	TRUE	RiPPs	redox-cofactor	NONRIPP	LASSO_PEPTIDE	HSDHAMSPIAGLTTHFILCGAGKCRLPTASTGPTDSR
JABUDX010000001.1.region004	GCA_019835945.1	4	7420	TRUE	RiPPs	redox-cofactor	NONRIPP	LASSO_PEPTIDE	HSDHAMSPIAGLTTHFILCGAGKCRLPTASTGPTDSR
CP130953.1.region028	GCA_030656675.1	6	11125	TRUE	RiPPs	RiPP-like	NONRIPP	LASSO_PEPTIDE	HADAEAFTAHLESIGHLPEPSRRRRRLFGPRRT
JAWLKA010000020.1.region001	GCA_033042455.1	6	11125	TRUE	RiPPs	RiPP-like	NONRIPP	LASSO_PEPTIDE	VSTHADAVAFTAHLESTGHLPEPSRRRRRLYRPRRT
JMLO01000016.1.region002	GCA_000686785.1	15	508	TRUE	RiPPs	RiPP-like	NONRIPP	NONRIPP
SUMD01000003.1.region001	GCA_005049235.1	15	14260	TRUE	RiPPs	RiPP-like	NONRIPP	NONRIPP
JAPWIH010000001.1.region001	GCA_027270845.1	1	11257	TRUE	RiPPs	lanthipeptide-class-iii	lanthipeptide-class-iii	CLASS_III_IV_LANTIPEPTIDE	QNAAISSLSFFCL	AGQLEQNAAISSLSFFCL
CP076048.1.region026	GCA_019378875.1	6	12286	FALSE	RiPPs	redox-cofactor	NONRIPP	NONRIPP
UAUI01000027.1.region002	GCA_900455735.1	6	9657	TRUE	RiPPs	redox-cofactor	NONRIPP	LASSO_PEPTIDE	GTTTLSAADVKELRARPVQPPADGHWWPWSPCR
JAKEDO010000002.1.region004	GCA_021457505.1	1	10239	TRUE	RiPPs	RiPP-like	NONRIPP	NONRIPP
JMEN01000026.1.region003	GCA_000761055.1	5	13687	FALSE	RiPPs	RiPP-like	NONRIPP	NONRIPP
NOYZ01000030.1.region001	GCA_002258485.1	5	13687	FALSE	RiPPs	RiPP-like	NONRIPP	NONRIPP
JABUCE010000002.1.region001	GCA_019834925.1	8	7039	TRUE	Others	redox-cofactor.NRPS	NONRIPP	NONRIPP
JABUCP010000001.1.region001	GCA_019835255.1	8	7039	TRUE	Others	redox-cofactor.NRPS	NONRIPP	NONRIPP
CP010797.1.region008	GCA_000954115.1	7	3966	FALSE	Others	redox-cofactor.NRPS	NONRIPP	NONRIPP
JAVDUT010000001.1.region001	GCA_031456475.1	5	13677	TRUE	Others	redox-cofactor.NRPS	NONRIPP	NONRIPP
PYHL01000001.1.region005	GCA_003023755.1	12	476	TRUE	RiPPs	redox-cofactor	NONRIPP	NONRIPP
JABFDW010000006.1.region002	GCA_030506605.1	2	379	TRUE	Others	RiPP-like.NRP-metallophore.NRPS	NONRIPP	NONRIPP
LT906450.1.region005	GCA_900187265.1	2	379	TRUE	Others	RiPP-like.NRP-metallophore.NRPS	NONRIPP	NONRIPP
NOYW01000004.1.region002	GCA_002258965.1	7	13567	TRUE	RiPPs	LAP	NONRIPP	NONRIPP
NOZL01000037.1.region005	GCA_002258635.1	7	12847	TRUE	RiPPs	LAP	NONRIPP	NONRIPP
JADOEI010000007.1.region001	GCA_015643565.1	1	5102	TRUE	Others	RRE-containing.NRPS	NONRIPP	NONRIPP
AP011115.1.region008	GCA_000010805.1	6	11121	TRUE	RiPPs	RiPP-like	NONRIPP	LASSO_PEPTIDE	IYADTSRNGRQRYCSPKCANRDAVRRHRAR
NOZH01000014.1.region001	GCA_002259035.1	7	13554	TRUE	Others	redox-cofactor.betalactone	NONRIPP	NONRIPP
NOZI01000011.1.region003	GCA_002258555.1	7	13554	TRUE	Others	redox-cofactor.betalactone	NONRIPP	NONRIPP
JASDCV010000002.1.region001	GCA_030407755.1	1	10239	TRUE	RiPPs	RiPP-like	NONRIPP	NONRIPP
LPZM01000051.1.region001	GCA_001652355.1	1	11257	TRUE	RiPPs	lanthipeptide-class-iii	NONRIPP	NONRIPP
NSDX01000001.1.region004	GCA_002300195.1	6	9657	TRUE	RiPPs	redox-cofactor	NONRIPP	NONRIPP
JASHKN010000007.1.region001	GCA_030056735.1	1	10239	TRUE	RiPPs	RiPP-like	NONRIPP	NONRIPP
JAYECZ010000037.1.region001	GCA_034651515.1	1	10239	TRUE	RiPPs	RiPP-like	NONRIPP	NONRIPP
CP054207.1.region006	GCA_017795725.1	1	12286	FALSE	RiPPs	redox-cofactor	NONRIPP	NONRIPP
CP089606.1.region001	GCA_024498635.1	1	12739	TRUE	RiPPs	LAP	NONRIPP	CLASS_III_IV_LANTIPEPTIDE	VLTEAEFETQKARILA
CATLYW010000003.1.region001	GCA_950062875.1	11	3645	TRUE	RiPPs	LAP	NONRIPP	NONRIPP
CATMQV010000003.1.region001	GCA_950073755.1	11	3645	TRUE	RiPPs	LAP	NONRIPP	NONRIPP
KZ845635.1.region002	GCA_003313445.1	1	5102	TRUE	Others	RRE-containing.NRPS	NONRIPP	NONRIPP
CP066779.1.region016	GCA_016598535.1	1	5102	TRUE	Others	RRE-containing.NRPS	NONRIPP	NONRIPP
KQ758504.1.region001	GCA_001456965.1	1	5102	TRUE	Others	RRE-containing.NRPS	NONRIPP	NONRIPP
LNAK01000120.1.region002	GCA_001445685.1	1	11257	TRUE	RiPPs	lanthipeptide-class-iii	lanthipeptide-class-iii	CLASS_III_IV_LANTIPEPTIDE	QNAAISSLSFFCL	AGQLEQNAAISSLSFFCL
JMEO01000005.1.region001	GCA_000761035.1	5	3966	FALSE	Others	redox-cofactor.NRPS	NONRIPP	NONRIPP
WIDN01000115.1.region002	GCA_009495805.1	1	9144	TRUE	RiPPs	RiPP-like	NONRIPP	NONRIPP
JMEO01000029.1.region005	GCA_000761035.1	5	13687	FALSE	RiPPs	RiPP-like	NONRIPP	NONRIPP
JAPWIP010000006.1.region002	GCA_027270525.1	1	9679	TRUE	RiPPs	lanthipeptide-class-iii	lanthipeptide-class-iii	CLASS_III_IV_LANTIPEPTIDE	QNAAISSLSFFCL	AGQLEQNAAISSLSFFCL
JBALTO010000005.1.region001	GCA_036964505.1	1	11257	TRUE	RiPPs	lanthipeptide-class-iii	lanthipeptide-class-iii	CLASS_III_IV_LANTIPEPTIDE	QNAAISSLSFFCL	AGQLEQNAAISSLSFFCL
CP049748.1.region005	GCA_000760905.2	14	13687	FALSE	RiPPs	RiPP-like	NONRIPP	NONRIPP
JABUDD010000002.1.region003	GCA_019835555.1	4	7291	TRUE	RiPPs	lassopeptide.RRE-containing	lassopeptide	LASSO_PEPTIDE	SGGKTDGAVFNNIPLGGELTFS; GRNQHGDVVARAVRKTLVRMAPAS	APGKSGGKTDGAVFNNIPLGGELTFS
JABUDI010000002.1.region002	GCA_019835665.1	4	7291	TRUE	RiPPs	lassopeptide.RRE-containing	lassopeptide	LASSO_PEPTIDE	GRNQHGDVVARAVRKTLVRMAPAS; SGGKTDGAVFNNIPLGGELTFS	APGKSGGKTDGAVFNNIPLGGELTFS
CP070619.1.region003	GCA_017068395.1	6	5021	TRUE	RiPPs	redox-cofactor	NONRIPP	NONRIPP
CP080954.1.region010	GCA_020542785.1	6	9657	TRUE	RiPPs	redox-cofactor	NONRIPP	NONRIPP
JAWCTP010000002.1.region003	GCA_032423855.1	1	12739	TRUE	RiPPs	LAP	NONRIPP	NONRIPP
JAOQOU010000002.1.region015	GCA_025962035.1	1	5102	TRUE	Others	RRE-containing.NRPS	NONRIPP	NONRIPP
NOYV01000041.1.region001	GCA_002258925.1	7	13819	FALSE	Others	redox-cofactor.NRPS	NONRIPP	NONRIPP
NOZA01000009.1.region001	GCA_002258465.1	5	3966	FALSE	Others	redox-cofactor.NRPS	NONRIPP	NONRIPP
CP046572.1.region016	GCA_009859915.1	13	8959	TRUE	RiPPs	RiPP-like	NONRIPP	NONRIPP
JAWLUT010000003.1.region002	GCA_033101295.1	13	11006	TRUE	RiPPs	RiPP-like	NONRIPP	NONRIPP
JABUDF010000002.1.region003	GCA_019835585.1	4	7291	TRUE	RiPPs	lassopeptide.RRE-containing	lassopeptide	LASSO_PEPTIDE	SGGKTDGAVFNNIPLGGELTFS; GRNQHGDVVARAVRKTLVRMAPAS	APGKSGGKTDGAVFNNIPLGGELTFS
JABUEB010000002.1.region003	GCA_019836025.1	4	7291	TRUE	RiPPs	lassopeptide.RRE-containing	lassopeptide	LASSO_PEPTIDE	SGGKTDGAVFNNIPLGGELTFS; GRNQHGDVVARAVRKTLVRMAPAS	APGKSGGKTDGAVFNNIPLGGELTFS
JABUDG010000001.1.region004	GCA_019835605.1	4	7420	TRUE	RiPPs	redox-cofactor	NONRIPP	LASSO_PEPTIDE	HSDHAMSPIAGLTTHFILCGAGKCRLPTASTGPTDSR
JABUDM010000001.1.region004	GCA_019835725.1	4	7420	TRUE	RiPPs	redox-cofactor	NONRIPP	LASSO_PEPTIDE	HSDHAMSPIAGLTTHFILCGAGKCRLPTASTGPTDSR
LMRO01000011.1.region001	GCA_001426165.1	5	13677	TRUE	Others	redox-cofactor.NRPS	NONRIPP	NONRIPP
JAASHN010000004.1.region001	GCA_019734155.1	1	11257	TRUE	RiPPs	lanthipeptide-class-iii	lanthipeptide-class-iii	CLASS_III_IV_LANTIPEPTIDE	QNAAISSLSFFCL	AGQLEQNAAISSLSFFCL
NSDX01000004.1.region003	GCA_002300195.1	6	11125	TRUE	RiPPs	RiPP-like	NONRIPP	LASSO_PEPTIDE	EAFTAYLESIGELPEQSRRRRRRLFSPRRT
JAWLUO010000002.1.region002	GCA_033101435.1	2	4853	TRUE	Others	RiPP-like.NRP-metallophore.NRPS	NONRIPP	NONRIPP
AP023172.1.region011	GCA_015099595.1	1	5102	TRUE	Others	RRE-containing.NRPS	NONRIPP	NONRIPP
AP023172.1.region006	GCA_015099595.1	1	12286	FALSE	RiPPs	redox-cofactor	NONRIPP	NONRIPP
RKLZ01000001.1.region006	GCA_003797745.1	1	12286	FALSE	RiPPs	redox-cofactor	NONRIPP	NONRIPP
BHXB01000001.1.region011	GCA_003990875.1	1	5102	TRUE	Others	RRE-containing.NRPS	NONRIPP	NONRIPP
JABFDV010000004.1.region001	GCA_030505155.1	1	10239	TRUE	RiPPs	RiPP-like	NONRIPP	NONRIPP
CP029146.1.region015	GCA_003086595.1	3	10491	FALSE	RiPPs	redox-cofactor	NONRIPP	NONRIPP
JASHLB010000006.1.region001	GCA_030057055.1	3	10491	FALSE	RiPPs	redox-cofactor	NONRIPP	LASSO_PEPTIDE	VAGTGTAGAAPVYPVPPADPFYRAAADITHAPAGDALEVRRVPAPPGILDVEA
CP082160.1.region012	GCA_019856255.1	6	11125	TRUE	RiPPs	RiPP-like	NONRIPP	LASSO_PEPTIDE	HADAEAFTAHLESIGHLPEPSRRRRRLFGPRRT
QTTP01000001.1.region017	GCA_003385055.1	6	11125	TRUE	RiPPs	RiPP-like	NONRIPP	NONRIPP
NERM01000003.1.region001	GCA_002215235.1	2	9461	TRUE	Others	redox-cofactor.NRPS	NONRIPP	NONRIPP
WUUR01000007.1.region001	GCA_009831075.1	2	9461	TRUE	Others	redox-cofactor.NRPS	NONRIPP	NONRIPP
JAWLSE010000001.1.region001	GCA_033142365.1	1	11257	TRUE	RiPPs	lanthipeptide-class-iii	lanthipeptide-class-iii	CLASS_III_IV_LANTIPEPTIDE	QNAAISSLSFFCL	AGQLEQNAAISSLSFFCL
SSWN01000038.1.region002	GCA_004803645.1	1	9144	TRUE	RiPPs	RiPP-like	NONRIPP	NONRIPP
JAWLSB010000002.1.region001	GCA_033142445.1	7	10740	FALSE	RiPPs	RiPP-like	NONRIPP	NONRIPP
NOZE01000036.1.region001	GCA_002259025.1	5	13687	FALSE	RiPPs	RiPP-like	NONRIPP	NONRIPP
JABUDZ010000002.1.region003	GCA_019835995.1	4	7291	TRUE	RiPPs	lassopeptide.RRE-containing	lassopeptide	LASSO_PEPTIDE	SGGKTDGAVFNNIPLGGELTFS; GRNQHGDVVARAVRKTLVRMAPAS	APGKSGGKTDGAVFNNIPLGGELTFS
JASHKO010000002.1.region001	GCA_030056745.1	1	11262	TRUE	Others	RRE-containing.NRPS	NONRIPP	NONRIPP
CP041769.1.region001	GCA_007558985.1	6	11125	TRUE	RiPPs	RiPP-like	NONRIPP	LASSO_PEPTIDE	VENIAALFDWPDDEYSE; RVTGGAVWSPP
NWMZ01000001.1.region016	GCA_003626495.1	6	11125	TRUE	RiPPs	RiPP-like	NONRIPP	LASSO_PEPTIDE	HADAEAFTAHLESIGHLPEPSRRRRRLFGPRRT
JABUEF010000008.1.region001	GCA_019836125.1	4	7679	TRUE	RiPPs	lassopeptide	lassopeptide	LASSO_PEPTIDE	GEFIGPNTEAILPFEDHSKE; YGIGGQAEGWNPIADRKN; PFTAHAWIEADGRIVDEPMSGADFATFFRVRSGRTEPDHPTVPRASQQAA	EFIGPNTEAILPFEDHSKE; YGIGGQAEGWNP
NOZK01000011.1.region001	GCA_002258625.1	5	13677	TRUE	Others	redox-cofactor.NRPS	NONRIPP	NONRIPP
NOYC01000029.1.region002	GCA_002258305.1	7	13567	TRUE	RiPPs	LAP	NONRIPP	NONRIPP
CP120422.1.region005	GCA_029457415.1	1	12739	TRUE	RiPPs	LAP	NONRIPP	NONRIPP
JABUEB010000001.1.region004	GCA_019836025.1	4	7420	TRUE	RiPPs	redox-cofactor	NONRIPP	LASSO_PEPTIDE	HSDHAMSPIAGLTTHFILCGAGKCRLPTASTGPTDSR
CP015219.1.region001	GCA_001620025.1	10	7795	TRUE	Others	lanthipeptide-class-ii.lanthipeptide-class-v.redox-cofactor.NRPS	NONRIPP	NONRIPP
JABUKH010000015.1.region001	GCA_019834725.1	10	7795	TRUE	Others	lanthipeptide-class-v.lanthipeptide-class-ii.NRPS	NONRIPP	NONRIPP
RCTE01000010.1.region002	GCA_009766235.1	1	10239	TRUE	RiPPs	RiPP-like	NONRIPP	NONRIPP
CP130953.1.region009	GCA_030656675.1	6	5021	TRUE	RiPPs	redox-cofactor	NONRIPP	NONRIPP
JBALTO010000009.1.region001	GCA_036964505.1	1	10239	TRUE	RiPPs	RiPP-like	NONRIPP	NONRIPP
JAMSKS010000001.1.region002	GCA_024436645.1	1	11257	TRUE	RiPPs	lanthipeptide-class-iii	lanthipeptide-class-iii	CLASS_III_IV_LANTIPEPTIDE	QNAAISSLSFFCL	AGQLEQNAAISSLSFFCL
CP104782.1.region011	GCA_025370975.1	1	5102	TRUE	Others	RRE-containing.NRPS	NONRIPP	NONRIPP
BCWW01000007.1.region001	GCA_001894785.1	5	3966	FALSE	Others	redox-cofactor.NRPS	NONRIPP	NONRIPP
NOYO01000040.1.region001	GCA_002258835.1	9	11647	TRUE	Others	redox-cofactor.NRPS	NONRIPP	NONRIPP
NPFY01000004.1.region001	GCA_002259415.1	9	11647	TRUE	Others	redox-cofactor.NRPS	NONRIPP	NONRIPP
CP110469.1.region025	GCA_026062495.1	6	11121	TRUE	RiPPs	RiPP-like	NONRIPP	LASSO_PEPTIDE	ECTAIYADTSRNGRQRYCSPKCANRDAVRRHRAH
CP063781.1.region018	GCA_016772255.1	6	5021	TRUE	RiPPs	redox-cofactor	NONRIPP	NONRIPP
CATMQV010000003.1.region002	GCA_950073755.1	11	3571	TRUE	Others	redox-cofactor.NRPS	NONRIPP	NONRIPP
NOYX01000044.1.region001	GCA_002258975.1	5	11389	TRUE	Others	LAP.NRPS	NONRIPP	NONRIPP
NOYZ01000028.1.region001	GCA_002258485.1	5	11389	TRUE	Others	LAP.NRPS	NONRIPP	NONRIPP
BBXP01000017.1.region001	GCA_001047055.1	2	379	TRUE	Others	RiPP-like.NRP-metallophore.NRPS	NONRIPP	NONRIPP
JAPWIK010000001.1.region001	GCA_027270755.1	1	5102	TRUE	Others	RRE-containing.NRPS	NONRIPP	NONRIPP
NOYV01000028.1.region001	GCA_002258925.1	7	10740	FALSE	RiPPs	RiPP-like	NONRIPP	NONRIPP
JABUCP010000002.1.region002	GCA_019835255.1	8	6910	TRUE	RiPPs	RiPP-like	NONRIPP	LASSO_PEPTIDE	GAITRRRPGGNRPYRRSDCDRRAPRTARATSC
FMVB01000020.1.region001	GCA_900101565.1	1	14743	TRUE	RiPPs	LAP	NONRIPP	NONRIPP
JAGGMW010000001.1.region001	GCA_017875695.1	6	11125	TRUE	RiPPs	RiPP-like	NONRIPP	NONRIPP
CP023720.1.region019	GCA_002501585.1	1	14743	TRUE	RiPPs	LAP	NONRIPP	NONRIPP
JASHKQ010000012.1.region001	GCA_030056795.1	14	13819	FALSE	Others	redox-cofactor.NRPS	NONRIPP	NONRIPP
NOYG01000024.1.region001	GCA_002258295.1	14	4591	FALSE	Others	redox-cofactor.NRPS	NONRIPP	NONRIPP
CP066853.1.region005	GCA_016598695.1	2	4853	TRUE	Others	RiPP-like.NRP-metallophore.NRPS	NONRIPP	NONRIPP
CP092101.1.region009	GCA_016722835.2	1	12286	FALSE	RiPPs	redox-cofactor	NONRIPP	NONRIPP
JASIRJ010000044.1.region001	GCA_030063645.1	2	14847	TRUE	RiPPs	redox-cofactor	NONRIPP	LASSO_PEPTIDE	GNVPASWSAIPCTRDRRPATAWRKRVWRPA		GNVPASWSAIPCTRDRRPATAWRKRVWRPA
JTIZ01000089.1.region001	GCA_000801125.1	2	14847	TRUE	RiPPs	redox-cofactor	NONRIPP	LASSO_PEPTIDE	LGNVPASWSAIPCTRDRRPATAWRKRVWRPV
NOYB01000010.1.region002	GCA_002258235.1	7	12847	TRUE	RiPPs	LAP	NONRIPP	NONRIPP
REFU01000001.1.region010	GCA_003688915.1	7	12847	TRUE	RiPPs	LAP	NONRIPP	NONRIPP
JAJNCN010000002.1.region001	GCA_021026015.1	2	14847	TRUE	Others	redox-cofactor.NRPS	NONRIPP	NONRIPP
CP042917.1.region005	GCA_008306195.1	1	5102	TRUE	Others	RRE-containing.NRPS	NONRIPP	NONRIPP
JARDXE010000009.1.region001	GCA_029076895.1	1	11257	TRUE	RiPPs	lanthipeptide-class-iii	lanthipeptide-class-iii	CLASS_III_IV_LANTIPEPTIDE	QNAAISSLSFFCL	AGQLEQNAAISSLSFFCL
CP032675.1.region007	GCA_009883715.1	2	9062	TRUE	Others	redox-cofactor.NRPS	NONRIPP	NONRIPP
CP096583.1.region004	GCA_023238485.1	2	14712	FALSE	Others	redox-cofactor.NRPS	NONRIPP	NONRIPP
SSWN01000038.1.region001	GCA_004803645.1	1	12739	TRUE	RiPPs	LAP	NONRIPP	NONRIPP
CP066779.1.region007	GCA_016598535.1	1	12739	TRUE	RiPPs	LAP	NONRIPP	NONRIPP
CP063781.1.region027	GCA_016772255.1	6	11125	TRUE	RiPPs	RiPP-like	NONRIPP	LASSO_PEPTIDE	LILTLAYIRTKNLWVSSGAHIINDWTLFTQAIVINTALVTL; EAFTAHLESIGHLPEPSRRRRRLVGPRRT
FNSV01000005.1.region016	GCA_900105905.1	6	11125	TRUE	RiPPs	RiPP-like	NONRIPP	NONRIPP
JAHXBW010000005.1.region003	GCA_019375995.1	5	13687	FALSE	RiPPs	RiPP-like	NONRIPP	NONRIPP
JAPWIJ010000001.1.region003	GCA_027270735.1	14	13687	FALSE	RiPPs	RiPP-like	NONRIPP	LASSO_PEPTIDE	MLDPAMAGALSYGSAQAGGAASFGFGGDSGGGGSGDGGGSSCGGGGGCGGGGGCGG
LMRO01000012.1.region003	GCA_001426165.1	5	13687	FALSE	RiPPs	RiPP-like	NONRIPP	NONRIPP
CP015235.1.region001	GCA_001620305.1	5	3966	FALSE	Others	redox-cofactor.NRPS	NONRIPP	NONRIPP
JAUSVE010000001.1.region012	GCA_030813815.1	5	3966	FALSE	Others	redox-cofactor.NRPS	NONRIPP	NONRIPP
LPZM01000009.1.region001	GCA_001652355.1	1	10239	TRUE	RiPPs	RiPP-like	NONRIPP	NONRIPP
NOZI01000009.1.region001	GCA_002258555.1	7	13567	TRUE	RiPPs	LAP	NONRIPP	LASSO_PEPTIDE	VVDESRIAPELPVYRLPGTPRLLDLSGCGNRGPPALRT
JASIRK010000008.1.region001	GCA_030063665.1	2	8703	FALSE	Others	RiPP-like.NRP-metallophore.NRPS	NONRIPP	NONRIPP
CP034152.1.region001	GCA_003860625.1	1	12739	TRUE	RiPPs	LAP	NONRIPP	LASSO_PEPTIDE	IGSDRVKRDPSGYFSSPSIWRGGASTEIRLPLVRVSSLN
CP129464.1.region010	GCA_036364245.1	3	5740	TRUE	RiPPs	redox-cofactor	NONRIPP	LASSO_PEPTIDE	MYGALVAFTQGVGDGYAAVESWADATKRASR
JAPTSU010000002.1.region001	GCA_026913285.1	3	10491	FALSE	RiPPs	redox-cofactor	NONRIPP	NONRIPP
JABUDA010000002.1.region001	GCA_019835545.1	8	6910	TRUE	RiPPs	RiPP-like	NONRIPP	NONRIPP
CAJUXZ010000001.1.region011	GCA_910591545.1	6	11125	TRUE	RiPPs	RiPP-like	NONRIPP	LASSO_PEPTIDE	EAFTAHLESIGHLPEPSRRRRRLFGPRRT
CP072193.1.region017	GCA_017916235.1	6	11125	TRUE	RiPPs	RiPP-like	NONRIPP	LASSO_PEPTIDE	EAFTAHLESIGHLPEPSRRRRRLFGPRRT
JABUDU010000002.1.region002	GCA_019835885.1	4	7291	TRUE	RiPPs	lassopeptide.RRE-containing	lassopeptide	LASSO_PEPTIDE	GRNQHGDVVARAVRKTLVRMAPAS; SGGKTDGAVFNNIPLGGELTFS	APGKSGGKTDGAVFNNIPLGGELTFS
CP129899.1.region010	GCA_030490385.1	3	10491	FALSE	RiPPs	redox-cofactor	NONRIPP	NONRIPP
JAWLUN010000024.1.region002	GCA_033101455.1	6	5021	TRUE	RiPPs	redox-cofactor	NONRIPP	NONRIPP
CM002177.1.region014	GCA_000470885.1	3	5740	TRUE	RiPPs	redox-cofactor	NONRIPP	LASSO_PEPTIDE	MYGALVAFTQGVGDGYAAVESWADATKRASR
JARXVI010000005.1.region003	GCA_029893305.1	6	11121	TRUE	RiPPs	RiPP-like	NONRIPP	LASSO_PEPTIDE	CTAIYADTSRNGRQRYCSPKCANRDAVRRHRAR; VIRESFGANPVLQVRDSRSGFVGLCG
CP051855.1.region027	GCA_012931745.1	6	11125	TRUE	RiPPs	RiPP-like	NONRIPP	LASSO_PEPTIDE	FGRVTCGAVWSPP
LPZN01000003.1.region001	GCA_001646655.1	2	14847	TRUE	Others	redox-cofactor.NRPS	NONRIPP	NONRIPP
JACJIC010000002.1.region005	GCA_014138705.1	6	11121	TRUE	RiPPs	RiPP-like	NONRIPP	NONRIPP
SCFU01000004.1.region002	GCA_006543615.1	1	14743	TRUE	RiPPs	LAP	NONRIPP	NONRIPP
CP016819.1.region001	GCA_000763325.2	2	9062	TRUE	Others	redox-cofactor.NRPS	NONRIPP	NONRIPP
CP027557.1.region013	GCA_014854695.1	2	9062	TRUE	Others	redox-cofactor.NRPS	NONRIPP	NONRIPP
CP050952.1.region016	GCA_012272955.1	3	5740	TRUE	RiPPs	redox-cofactor	NONRIPP	LASSO_PEPTIDE	GALVAFTQGVGDGYAAVESWADATKRASR
CP095403.1.region009	GCA_022985635.2	6	5021	TRUE	RiPPs	redox-cofactor	NONRIPP	NONRIPP
JAHTLA010000013.1.region001	GCA_019192725.1	6	11121	TRUE	RiPPs	RiPP-like	NONRIPP	LASSO_PEPTIDE	IYADTSRNGRQRYCSPTCANRDAVRRHRAR
CP064920.1.region008	GCA_015678935.1	1	5102	TRUE	Others	RRE-containing.NRPS	NONRIPP	NONRIPP
CP107551.1.region014	GCA_025837095.1	Singleton_18	14712	FALSE	Others	redox-cofactor.NRPS-like.NRPS	NONRIPP	NONRIPP
RKMA01000001.1.region011	GCA_003797085.1	12	10558	TRUE	RiPPs	RiPP-like	NONRIPP	NONRIPP
VBTM01000020.1.region001	GCA_013277795.1	12	10558	TRUE	RiPPs	RiPP-like	NONRIPP	NONRIPP
JACJDF010000004.1.region021	GCA_014230115.1	6	5021	TRUE	RiPPs	redox-cofactor	NONRIPP	NONRIPP
JABFAU010000013.1.region002	GCA_017168335.1	Singleton_8	12894	FALSE	RiPPs	lassopeptide	lassopeptide	LASSO_PEPTIDE	GEFIGPHTEAILPFEDHSKE; GEFIGPHTEAILPFEDHSKE; GFGIGGQAEGWNPIADRKN	EFIGPHTEAILPFEDHSKE; EFIGPHTEAILPFEDHSKE; FGIGGQAEGWNP
NOYD01000008.1.region001	GCA_002258315.1	7	12894	FALSE	RiPPs	lassopeptide	lassopeptide	LASSO_PEPTIDE	GFGIGGQAEGWNPIADRKN; FGIGGQAEGWNPIADRKN; GEFIGPHTEAILPFEDHSKE; GEFIGPHTEAILPFEDHSKE	FGIGGQAEGWNP; FGIGGQAEGWNP; EFIGPHTEAILPFEDHSKE; EFIGPHTEAILPFEDHSKE
JABUKG010000032.1.region001	GCA_019834665.1	10	7801	TRUE	RiPPs	redox-cofactor	NONRIPP	LASSO_PEPTIDE	GVSGLAVVDASMFPAVPTRGPHATVIMAAHRATEMLVAEAVRSAAVRRER; DLRHRFRVSVDRWTPDDRAVLR
JAAXPA010000012.1.region001	GCA_012396235.1	6	11125	TRUE	RiPPs	RiPP-like	NONRIPP	LASSO_PEPTIDE	EAFTAHLESIGHLPEPSRRRRRLFGPRRT
JABUDC010000003.1.region002	GCA_019835525.1	8	6910	TRUE	RiPPs	RiPP-like	NONRIPP	NONRIPP
NOYR01000028.1.region001	GCA_002258885.1	5	3966	FALSE	Others	redox-cofactor.NRPS	NONRIPP	NONRIPP
CP014941.1.region017	GCA_002079265.1	1	11257	TRUE	RiPPs	lanthipeptide-class-iii	lanthipeptide-class-iii	CLASS_III_IV_LANTIPEPTIDE	QNAAISSLSFFCL	AGQLEQNAAISSLSFFCL
JABUCN010000002.1.region001	GCA_019835235.1	8	7039	TRUE	Others	redox-cofactor.NRPS	NONRIPP	NONRIPP
CP049744.1.region011	GCA_000760935.2	14	4591	FALSE	Others	redox-cofactor.NRPS	NONRIPP	NONRIPP
NOXY01000003.1.region001	GCA_002258735.1	14	4591	FALSE	Others	redox-cofactor.NRPS	NONRIPP	NONRIPP
JASHLJ010000002.1.region001	GCA_030057155.1	1	5102	TRUE	Others	RRE-containing.NRPS	NONRIPP	NONRIPP
JAGGMX010000001.1.region013	GCA_017875715.1	3	10491	FALSE	RiPPs	redox-cofactor	NONRIPP	NONRIPP
CP032403.1.region017	GCA_021497645.1	1	11257	TRUE	RiPPs	lanthipeptide-class-iii	lanthipeptide-class-iii	CLASS_III_IV_LANTIPEPTIDE	QNAAISSLSFFCL	AGQLEQNAAISSLSFFCL
JAJNCN010000007.1.region002	GCA_021026015.1	2	379	TRUE	Others	RiPP-like.NRP-metallophore.NRPS	NONRIPP	NONRIPP
JASHLA010000022.1.region001	GCA_030056975.1	1	10239	TRUE	RiPPs	RiPP-like	NONRIPP	LASSO_PEPTIDE	FVQCSGAVSGSDDARHRGRASRRTVGVSLNSDEVMTFSAMPVMAGFCALSTSAYPVLGVTHAASSVPISESSSTASP
JABUCK010000002.1.region002	GCA_019835125.1	8	6910	TRUE	RiPPs	RiPP-like	NONRIPP	LASSO_PEPTIDE	GAITRRRPGGNRPYRRSDCDRRAPRTARATSC
JABUCZ010000013.1.region001	GCA_019835465.1	8	6910	TRUE	RiPPs	RiPP-like	NONRIPP	NONRIPP
JASIRM010000009.1.region002	GCA_030063725.1	1	5102	TRUE	Others	RRE-containing.NRPS	NONRIPP	NONRIPP
JABUDR010000002.1.region002	GCA_019835845.1	4	7291	TRUE	RiPPs	lassopeptide.RRE-containing	lassopeptide	LASSO_PEPTIDE	GRNQHGDVVARAVRKTLVRMAPAS; SGGKTDGAVFNNIPLGGELTFS	APGKSGGKTDGAVFNNIPLGGELTFS
SDMJ01000005.1.region001	GCA_004153645.1	2	14847	TRUE	RiPPs	redox-cofactor	NONRIPP	NONRIPP
JABUDZ010000001.1.region004	GCA_019835995.1	4	7420	TRUE	RiPPs	redox-cofactor	NONRIPP	LASSO_PEPTIDE	HSDHAMSPIAGLTTHFILCGAGKCRLPTASTGPTDSR
JABUDY010000002.1.region003	GCA_019835965.1	4	7291	TRUE	RiPPs	lassopeptide.RRE-containing	lassopeptide	LASSO_PEPTIDE	SGGKTDGAVFNNIPLGGELTFS; GRNQHGDVVARAVRKTLVRMAPAS	APGKSGGKTDGAVFNNIPLGGELTFS
NPFL01000028.1.region002	GCA_002259075.1	7	13567	TRUE	RiPPs	LAP	NONRIPP	NONRIPP
KQ031373.1.region004	GCA_000963615.1	5	13687	FALSE	RiPPs	RiPP-like	NONRIPP	NONRIPP
CP083974.1.region014	GCA_020637575.2	2	9062	TRUE	Others	redox-cofactor.NRPS	NONRIPP	NONRIPP
JABUCH010000002.1.region001	GCA_019835085.1	8	7039	TRUE	Others	redox-cofactor.NRPS	NONRIPP	NONRIPP
CP070861.1.region012	GCA_017068295.1	3	5740	TRUE	RiPPs	redox-cofactor	NONRIPP	LASSO_PEPTIDE	GALVAFTQGVGDGYAAVESWADATKRASR
JASIRE010000003.1.region002	GCA_030063525.1	1	14743	TRUE	RiPPs	LAP	NONRIPP	NONRIPP
KQ031376.1.region001	GCA_000963615.1	5	13677	TRUE	Others	redox-cofactor.NRPS	NONRIPP	NONRIPP
JAINZV010000001.1.region002	GCA_021852985.1	3	10491	FALSE	RiPPs	redox-cofactor	NONRIPP	NONRIPP
JAWLJY010000004.1.region001	GCA_033042435.1	3	10491	FALSE	RiPPs	redox-cofactor	NONRIPP	LASSO_PEPTIDE	VAGTGTAGAAPVYPVPPADPFYRAAADITHAPAGDALEVRRVPAPPGILDVEA
LPZM01000018.1.region001	GCA_001652355.1	1	12209	FALSE	RiPPs	RRE-containing	NONRIPP	BACTERIAL_HEAD_TO_TAIL_CYCLIZED	GTVGSVGAVGPVGLAVVVPPEPDELPV
FNTL01000004.1.region020	GCA_900105375.1	6	5021	TRUE	RiPPs	redox-cofactor	NONRIPP	LASSO_PEPTIDE	CLSAEDRGIVDRRLCADPGILDGVGDQGLVARAKALAAELDAASVVRRHRKAVSERR
JAWLUU010000014.1.region001	GCA_033101215.1	13	4546	TRUE	RiPPs	redox-cofactor	NONRIPP	NONRIPP
CP082160.1.region009	GCA_019856255.1	6	11121	TRUE	RiPPs	RiPP-like	NONRIPP	LASSO_PEPTIDE	ECTAIYADTSRNGRQRYCSPKCANRDAVRRHRAR
JAFIBV010000001.1.region015	GCA_017833315.1	15	14260	TRUE	RiPPs	RiPP-like	NONRIPP	NONRIPP
CP015220.1.region005	GCA_001620005.1	5	13687	FALSE	RiPPs	RiPP-like	NONRIPP	NONRIPP
NOYR01000034.1.region001	GCA_002258885.1	5	13687	FALSE	RiPPs	RiPP-like	NONRIPP	NONRIPP
NOYQ01000003.1.region001	GCA_002258865.1	7	13277	FALSE	RiPPs	redox-cofactor	NONRIPP	LASSO_PEPTIDE	LTALWVRRDDRYSELRAETNEDPVRDRIEMSYIGG
NOYW01000020.1.region001	GCA_002258965.1	7	13277	FALSE	RiPPs	redox-cofactor	NONRIPP	LASSO_PEPTIDE	LTALWVRRDDRYSELRAETNEDPVRDRIEMSYIGG
CP088969.1.region003	GCA_021165915.1	3	5740	TRUE	RiPPs	redox-cofactor	NONRIPP	LASSO_PEPTIDE	MYGALVAFTQGVGDGYAAVESWADATKRASR
NOYA01000035.1.region002	GCA_002258205.1	9	11647	TRUE	Others	redox-cofactor.NRPS	NONRIPP	NONRIPP
BCRM01000005.1.region002	GCA_001552595.1	1	5102	TRUE	Others	RRE-containing.NRPS	NONRIPP	NONRIPP
JAWXXY010000012.1.region003	GCA_033842605.1	6	5021	TRUE	RiPPs	redox-cofactor	NONRIPP	NONRIPP
JTIZ01000096.1.region001	GCA_000801125.1	2	379	TRUE	Others	RiPP-like.NRP-metallophore.NRPS	NONRIPP	NONRIPP
CP080406.1.region016	GCA_023704055.1	3	5740	TRUE	RiPPs	redox-cofactor	NONRIPP	LASSO_PEPTIDE	GALVAFTQGVGDGYAAVESWADATKRASR
JABUCT010000003.1.region002	GCA_019835365.1	8	6910	TRUE	RiPPs	RiPP-like	NONRIPP	LASSO_PEPTIDE	GAITRRRPGGNRPYRRSDCDRRAPRTARATSC
JABUCH010000003.1.region002	GCA_019835085.1	8	6910	TRUE	RiPPs	RiPP-like	NONRIPP	LASSO_PEPTIDE	GAITRRRPGGNRPYRRSDCDRRAPRTARATSC
JABUCD010000003.1.region002	GCA_019834875.1	8	6910	TRUE	RiPPs	RiPP-like	NONRIPP	NONRIPP
JMER01000014.1.region001	GCA_000760815.1	5	13677	TRUE	Others	redox-cofactor.NRPS	NONRIPP	NONRIPP
JAIFKB010000005.1.region001	GCA_019641445.1	2	14712	FALSE	Others	redox-cofactor.NRPS	NONRIPP	NONRIPP
JAHTLA010000011.1.region001	GCA_019192725.1	6	9657	TRUE	RiPPs	redox-cofactor	NONRIPP	NONRIPP
KI519398.1.region004	GCA_000482405.1	5	13687	FALSE	RiPPs	RiPP-like	NONRIPP	NONRIPP
NOYD01000001.1.region002	GCA_002258315.1	7	10740	FALSE	RiPPs	RiPP-like	NONRIPP	NONRIPP
JAWCTP010000001.1.region008	GCA_032423855.1	1	5102	TRUE	Others	RRE-containing.NRPS	NONRIPP	NONRIPP
CP129391.1.region009	GCA_036363005.1	3	5740	TRUE	RiPPs	redox-cofactor	NONRIPP	LASSO_PEPTIDE	MYGALVAFTQGVGDGYAAVESWADATKRASR
BAWF01000096.1.region002	GCA_000583735.1	6	9657	TRUE	RiPPs	redox-cofactor	NONRIPP	NONRIPP
NOYX01000057.1.region001	GCA_002258975.1	5	3966	FALSE	Others	redox-cofactor.NRPS	NONRIPP	NONRIPP
JAWLUQ010000002.1.region002	GCA_033101255.1	13	11006	TRUE	RiPPs	RiPP-like	NONRIPP	NONRIPP
JAWLUR010000002.1.region002	GCA_033101195.1	13	11006	TRUE	RiPPs	RiPP-like	NONRIPP	NONRIPP
JADOEI010000006.1.region003	GCA_015643565.1	1	14743	TRUE	RiPPs	LAP	NONRIPP	NONRIPP
JASIRO010000003.1.region003	GCA_030063715.1	1	5102	TRUE	Others	RRE-containing.NRPS	NONRIPP	NONRIPP
CP088975.1.region009	GCA_021165995.1	2	4859	TRUE	RiPPs	RiPP-like	NONRIPP	NONRIPP
CP097186.1.region017	GCA_024321955.1	2	4859	TRUE	RiPPs	RiPP-like	NONRIPP	NONRIPP
JAHREK010000009.1.region001	GCA_019391295.1	1	12739	TRUE	RiPPs	LAP	NONRIPP	NONRIPP
JMEX01000005.1.region004	GCA_000760735.1	9	11647	TRUE	Others	redox-cofactor.NRPS	NONRIPP	NONRIPP
NOWH01000001.1.region001	GCA_002259165.1	5	3966	FALSE	Others	redox-cofactor.NRPS	NONRIPP	NONRIPP
JABUDF010000001.1.region004	GCA_019835585.1	4	7420	TRUE	RiPPs	redox-cofactor	NONRIPP	LASSO_PEPTIDE	HSDHAMSPIAGLTTHFILCGAGKCRLPTASTGPTDSR
JABUCT010000002.1.region001	GCA_019835365.1	8	7039	TRUE	Others	redox-cofactor.NRPS	NONRIPP	NONRIPP
JANFQF010000016.1.region003	GCA_024438035.1	13	11006	TRUE	RiPPs	RiPP-like	NONRIPP	NONRIPP
JAWLUS010000002.1.region004	GCA_033101395.1	13	11006	TRUE	RiPPs	RiPP-like	NONRIPP	NONRIPP
JAPWIG010000005.1.region003	GCA_027270815.1	1	14743	TRUE	RiPPs	LAP	NONRIPP	NONRIPP
JAJNCP010000008.1.region002	GCA_021026035.1	2	379	TRUE	Others	RiPP-like.NRP-metallophore.NRPS	NONRIPP	NONRIPP
CP103308.1.region002	GCA_024760325.1	2	4859	TRUE	RiPPs	RiPP-like	NONRIPP	NONRIPP
CP032676.1.region001	GCA_009883715.1	2	4859	TRUE	RiPPs	RiPP-like	NONRIPP	NONRIPP
AP025186.1.region005	GCA_020885655.1	2	4853	TRUE	Others	RiPP-like.NRP-metallophore.NRPS	NONRIPP	NONRIPP
CP080954.1.region023	GCA_020542785.1	6	11121	TRUE	RiPPs	RiPP-like	NONRIPP	LASSO_PEPTIDE	IYADTSRNGRQRYCSPKCANRDAVRRHRAR
CP086069.1.region005	GCA_023822085.1	2	4853	TRUE	Others	RiPP-like.NRP-metallophore.NRPS	NONRIPP	NONRIPP
JAHSQN010000001.1.region004	GCA_020631775.1	2	14847	TRUE	RiPPs	redox-cofactor	NONRIPP	NONRIPP
LT906450.1.region013	GCA_900187265.1	2	9062	TRUE	Others	redox-cofactor.NRPS	NONRIPP	NONRIPP
CATLVT010000002.1.region002	GCA_950061175.1	11	3645	TRUE	RiPPs	LAP	NONRIPP	NONRIPP
CATLZS010000003.1.region001	GCA_950063375.1	11	3645	TRUE	RiPPs	LAP	NONRIPP	NONRIPP
CP133297.1.region005	GCA_030979975.1	2	4853	TRUE	Others	RiPP-like.NRP-metallophore.NRPS	NONRIPP	NONRIPP
VLKA01000058.1.region001	GCA_007830015.1	2	8703	FALSE	Others	RiPP-like.NRP-metallophore.NRPS	NONRIPP	NONRIPP
JAYECZ010000011.1.region001	GCA_034651515.1	1	12739	TRUE	RiPPs	LAP	NONRIPP	NONRIPP
LRRK01000039.1.region001	GCA_001646825.1	2	379	TRUE	Others	RiPP-like.NRP-metallophore.NRPS	NONRIPP	NONRIPP
CAKKLU010000001.1.region004	GCA_918697885.1	5	11389	TRUE	Others	LAP.NRPS	NONRIPP	NONRIPP
NOZE01000040.1.region001	GCA_002259025.1	5	13677	TRUE	RiPPs	RRE-containing	NONRIPP	LASSO_PEPTIDE	YSELRAGSGDTPAGERIEMSYIGG
JAJNCQ010000006.1.region001	GCA_021026105.1	2	4853	TRUE	Others	RiPP-like.NRP-metallophore.NRPS	NONRIPP	NONRIPP
JAPWIT010000002.1.region001	GCA_027270615.1	2	4853	TRUE	Others	RiPP-like.NRP-metallophore.NRPS	NONRIPP	NONRIPP
CP083974.1.region006	GCA_020637575.2	2	8703	FALSE	Others	RiPP-like.NRP-metallophore.NRPS	NONRIPP	NONRIPP
JAMOZI010000005.1.region001	GCA_023667485.1	13	4546	TRUE	RiPPs	redox-cofactor	NONRIPP	NONRIPP
CP076048.1.region014	GCA_019378875.1	6	11125	TRUE	RiPPs	RiPP-like	NONRIPP	NONRIPP
JANFQM010000003.1.region001	GCA_024438105.1	2	379	TRUE	Others	RiPP-like.NRP-metallophore.NRPS	NONRIPP	NONRIPP
CP008947.1.region018	GCA_000736435.1	6	11125	TRUE	RiPPs	RiPP-like	NONRIPP	NONRIPP
JABUEF010000010.1.region001	GCA_019836125.1	4	7742	TRUE	RiPPs	redox-cofactor	NONRIPP	LASSO_PEPTIDE	DTMIGVTFGSWPPLAS; NGLRALTQGTIKQLTDLNTACHALP; VLSGAWKPERTRLRAPEQLASARIDL
JABUEJ010000015.1.region001	GCA_019836165.1	4	7742	TRUE	RiPPs	redox-cofactor	NONRIPP	LASSO_PEPTIDE	DTMIGVTFGSWPPLAS; NGLRALTQGTIKQLTDLNTACHALP; VLSGAWKPERTRLRAPEQLASARIDL
JABUDT010000002.1.region003	GCA_019835855.1	4	7291	TRUE	RiPPs	lassopeptide.RRE-containing	lassopeptide	LASSO_PEPTIDE	SGGKTDGAVFNNIPLGGELTFS; GRNQHGDVVARAVRKTLVRMAPAS	APGKSGGKTDGAVFNNIPLGGELTFS
KI519398.1.region002	GCA_000482405.1	5	11389	TRUE	Others	LAP.NRPS	NONRIPP	NONRIPP
NOYJ01000016.1.region002	GCA_002258365.1	5	11389	TRUE	Others	LAP.NRPS	NONRIPP	NONRIPP
JASHKX010000004.1.region001	GCA_030058635.1	6	11125	TRUE	RiPPs	RiPP-like	NONRIPP	LASSO_PEPTIDE	GEVGGHLPHVRAALGDRFFALFAAWADGRPKVSTHADAEAFTAHLESTGHLPEPSRRRRRLYRPRRT
JABUCF010000002.1.region001	GCA_019834905.1	8	7039	TRUE	Others	redox-cofactor.NRPS	NONRIPP	NONRIPP
CP021354.1.region017	GCA_003130705.1	13	4546	TRUE	RiPPs	redox-cofactor	NONRIPP	NONRIPP
CP069242.1.region013	GCA_018343855.1	13	4546	TRUE	RiPPs	redox-cofactor	NONRIPP	NONRIPP
JABUEL010000011.1.region001	GCA_019836225.1	4	7742	TRUE	RiPPs	redox-cofactor	NONRIPP	LASSO_PEPTIDE	VRVDIGRRRGTRTIRIRSRANSGGRPV; VLSGAWKPERTRLRAPEQLASARIDL; NGLRALTQGTIKQLTDLNTACHALP		VRVDIGRRRGTRTIRIRSRANSGGRPV
JOIL01000006.1.region003	GCA_000719985.1	1	12281	TRUE	RiPPs	LAP	NONRIPP	NONRIPP
JAWLUR010000008.1.region001	GCA_033101195.1	13	4546	TRUE	RiPPs	redox-cofactor	NONRIPP	NONRIPP
JABUCB010000002.1.region002	GCA_019834825.1	8	6910	TRUE	RiPPs	RiPP-like	NONRIPP	LASSO_PEPTIDE	GAITRRRPGGNRPYRRSDCDRRAPRTARATSC
JABUCE010000003.1.region002	GCA_019834925.1	8	6910	TRUE	RiPPs	RiPP-like	NONRIPP	LASSO_PEPTIDE	GAITRRRPGGNRPYRRSDCDRRAPRTARATSC
CP095403.1.region028	GCA_022985635.2	6	6256	TRUE	Others	RiPP-like.NRPS	NONRIPP	NONRIPP
CP140264.1.region018	GCA_034479715.1	5	13687	FALSE	RiPPs	RiPP-like	NONRIPP	NONRIPP
JADKNM010000037.1.region002	GCA_015351415.1	2	8703	FALSE	Others	RiPP-like.NRPS	NONRIPP	NONRIPP
CP076048.1.region010	GCA_019378875.1	6	6258	TRUE	RiPPs	RiPP-like	NONRIPP	LASSO_PEPTIDE	IYADTSRNGRQRYCSPKCANRDAVRRHRAR
CP082160.1.region021	GCA_019856255.1	6	5021	TRUE	RiPPs	redox-cofactor	NONRIPP	LASSO_PEPTIDE	GYRRDGLWVPTGTPSTGSCVGGIGAPWWEVGVSTGAFTTCGLQEGIVTYVSVACTPIRPQ
JABUCX010000003.1.region001	GCA_019835445.1	8	6910	TRUE	RiPPs	RiPP-like	NONRIPP	NONRIPP
CP044211.1.region015	GCA_016804345.1	3	10491	FALSE	RiPPs	redox-cofactor	NONRIPP	NONRIPP
BAWF01000033.1.region001	GCA_000583735.1	6	11125	TRUE	RiPPs	RiPP-like	NONRIPP	NONRIPP
NOYX01000021.1.region001	GCA_002258975.1	5	13687	FALSE	RiPPs	RiPP-like	NONRIPP	NONRIPP
JABFAU010000077.1.region001	GCA_017168335.1	Singleton_8	4602	FALSE	Others	lanthipeptide-class-i.ladderane	NONRIPP	NONRIPP
JMFD01000002.1.region001	GCA_000760685.1	14	4602	FALSE	RiPPs	lanthipeptide-class-i	NONRIPP	CLASS_III_IV_LANTIPEPTIDE	SGVSVNGWCV; IGANIELVDRSAEPGFRTTWDL
RKMA01000002.1.region002	GCA_003797085.1	12	5151	TRUE	Others	RRE-containing.NRPS	NONRIPP	NONRIPP
VBTM01000001.1.region003	GCA_013277795.1	12	5151	TRUE	Others	RRE-containing.NRPS	NONRIPP	NONRIPP
CP050178.1.region012	GCA_019095205.1	2	9062	TRUE	Others	redox-cofactor.NRPS	NONRIPP	NONRIPP
FNRX01000002.1.region005	GCA_900105195.1	2	14712	FALSE	Others	redox-cofactor.NRPS	NONRIPP	NONRIPP
JAVDUR010000001.1.region005	GCA_031456435.1	5	13677	TRUE	Others	redox-cofactor.NRPS	NONRIPP	NONRIPP
JASDCV010000011.1.region001	GCA_030407755.1	1	9679	TRUE	RiPPs	lanthipeptide-class-iii	lanthipeptide-class-iii	CLASS_III_IV_LANTIPEPTIDE	QNAAISSLSFFCL	AGQLEQNAAISSLSFFCL
JABUEG010000001.1.region001	GCA_019836085.1	4	7677	TRUE	RiPPs	redox-cofactor	NONRIPP	NONRIPP
JABUEH010000004.1.region001	GCA_019836175.1	4	7677	TRUE	RiPPs	redox-cofactor	NONRIPP	NONRIPP
JABUDV010000002.1.region002	GCA_019835925.1	4	7291	TRUE	RiPPs	lassopeptide.RRE-containing	lassopeptide	LASSO_PEPTIDE	GRNQHGDVVARAVRKTLVRMAPAS; SGGKTDGAVFNNIPLGGELTFS	APGKSGGKTDGAVFNNIPLGGELTFS
JABUEK010000007.1.region001	GCA_019836205.1	4	7742	TRUE	RiPPs	redox-cofactor	NONRIPP	LASSO_PEPTIDE	DTMIGVTFGSWPPLAS; NGLRALTQGTIKQLTDLNTACHALP; VLSGAWKPERTRLRAPEQLASARIDL
JABUEN010000015.1.region001	GCA_019836315.1	4	7742	TRUE	RiPPs	redox-cofactor	NONRIPP	LASSO_PEPTIDE	VLSGAWKPERTRLRAPEQLASARIDL; NGLRALTQGTIKQLTDLNTACHALP; DTMIGVTFGSWPPLAS
JABUEA010000001.1.region004	GCA_019835985.1	4	7420	TRUE	RiPPs	redox-cofactor	NONRIPP	LASSO_PEPTIDE	HSDHAMSPIAGLTTHFILCGAGKCRLPTASTGPTDSR
BCWW01000001.1.region005	GCA_001894785.1	5	11371	TRUE	RiPPs	LAP	NONRIPP	NONRIPP
CP015235.1.region010	GCA_001620305.1	5	11371	TRUE	RiPPs	LAP	NONRIPP	NONRIPP
LFDS01000005.1.region003	GCA_001037935.1	5	13687	FALSE	RiPPs	RiPP-like	NONRIPP	NONRIPP
JABUCL010000002.1.region001	GCA_019835215.1	8	7039	TRUE	Others	redox-cofactor.NRPS	NONRIPP	NONRIPP
JABUEF010000003.1.region001	GCA_019836125.1	4	7677	TRUE	RiPPs	redox-cofactor	NONRIPP	NONRIPP
JABUEJ010000027.1.region001	GCA_019836165.1	4	10396	TRUE	RiPPs	redox-cofactor	NONRIPP	NONRIPP
NERM01000006.1.region001	GCA_002215235.1	2	379	TRUE	Others	RiPP-like.NRP-metallophore.NRPS	NONRIPP	NONRIPP
JMEM01000016.1.region002	GCA_000761075.1	14	12894	FALSE	RiPPs	lassopeptide	lassopeptide	LASSO_PEPTIDE	GFGIGGQAEGWNPIADRKN; FGIGGQAEGWNPIADRKN; GEFIGPHTEAILPFEDHSKE	FGIGGQAEGWNP; FGIGGQAEGWNP; EFIGPHTEAILPFEDHSKE
NOYG01000027.1.region002	GCA_002258295.1	14	12894	FALSE	RiPPs	lassopeptide	lassopeptide	LASSO_PEPTIDE	GEFIGPHTEAILPFEDHSKE; GEFIGPHTEAILPFEDHSKE; FGIGGQAEGWNPIADRKN; GFGIGGQAEGWNPIADRKN	EFIGPHTEAILPFEDHSKE; EFIGPHTEAILPFEDHSKE; FGIGGQAEGWNP; FGIGGQAEGWNP
CP079698.1.region016	GCA_019334125.1	12	10558	TRUE	RiPPs	RiPP-like	NONRIPP	NONRIPP
BDAM01000009.1.region001	GCA_001895045.1	19	8052	FALSE	Others	RiPP-like.NRP-metallophore.NRPS	NONRIPP	NONRIPP
JYOP01000001.1.region005	GCA_000949305.1	12	10558	TRUE	RiPPs	RiPP-like	NONRIPP	NONRIPP
JACJIC010000001.1.region009	GCA_014138705.1	6	5021	TRUE	RiPPs	redox-cofactor	NONRIPP	NONRIPP
JAWLUO010000011.1.region001	GCA_033101435.1	2	9461	TRUE	Others	redox-cofactor.NRPS	NONRIPP	NONRIPP
JAWXXY010000012.1.region023	GCA_033842605.1	6	11125	TRUE	RiPPs	RiPP-like	NONRIPP	LASSO_PEPTIDE	EAFTAHLESIGHLPEPSRRRRRLFGPRRT
LJIS01000100.1.region001	GCA_001297885.1	1	9679	TRUE	RiPPs	lanthipeptide-class-iii	lanthipeptide-class-iii	LASSO_PEPTIDE	MISATRTTTMYDLSAAGATVSLSLVTASVNVQLMPGGNHPQKSVIPAATLSARPGRR; QNAAISSLSFFCL	AGQLEQNAAISSLSFFCL
JASHKQ010000001.1.region007	GCA_030056795.1	14	9746	FALSE	RiPPs	lassopeptide.RRE-containing	lassopeptide	LASSO_PEPTIDE	TLQGGSGTFDKSGGGSDVLSTLTGLTGNITVSVDS	QGGSGTFDKSGGGSDVLSTLTGLTGNITVSVDS
REFU01000001.1.region011	GCA_003688915.1	7	9746	FALSE	RiPPs	lassopeptide.RRE-containing	lassopeptide	LASSO_PEPTIDE	TLAPGTITKSGSGADGYTALSGLTGGDVTVTINS	APGTITKSGSGADGYTALSGLTGGDVTVTINS
CP009111.1.region009	GCA_001685605.1	6	5021	TRUE	RiPPs	redox-cofactor	NONRIPP	LASSO_PEPTIDE	EWRRTLRWRAESPRTEAVDTSDSRRLWCTRCRTPWPCCGRGG
CP138905.1.region001	GCA_036227525.1	1	12739	TRUE	RiPPs	LAP	NONRIPP	NONRIPP
JABUDJ010000001.1.region004	GCA_019835645.1	4	7420	TRUE	RiPPs	redox-cofactor	NONRIPP	LASSO_PEPTIDE	HSDHAMSPIAGLTTHFILCGAGKCRLPTASTGPTDSR
JAWLSB010000001.1.region002	GCA_033142445.1	7	3966	FALSE	Others	redox-cofactor.NRPS	NONRIPP	NONRIPP
JAWLJX010000001.1.region003	GCA_033042415.1	14	13687	FALSE	RiPPs	RiPP-like	NONRIPP	NONRIPP
JMEQ01000021.1.region001	GCA_000760995.1	5	3966	FALSE	Others	redox-cofactor.NRPS	NONRIPP	NONRIPP
JABUDG010000002.1.region002	GCA_019835605.1	4	7291	TRUE	RiPPs	lassopeptide.RRE-containing	lassopeptide	LASSO_PEPTIDE	GRNQHGDVVARAVRKTLVRMAPAS; SGGKTDGAVFNNIPLGGELTFS	APGKSGGKTDGAVFNNIPLGGELTFS
CEDU01000018.1.region001	GCA_001373455.1	12	10558	TRUE	RiPPs	RiPP-like	NONRIPP	NONRIPP
JACLZG010000057.1.region001	GCA_021354605.1	12	10558	TRUE	RiPPs	RiPP-like	NONRIPP	NONRIPP
CP015220.1.region012	GCA_001620005.1	5	3966	FALSE	Others	redox-cofactor.NRPS	NONRIPP	NONRIPP
SPNG01000012.1.region001	GCA_004563845.1	5	13677	TRUE	Others	redox-cofactor.NRPS	NONRIPP	NONRIPP
FNSV01000005.1.region005	GCA_900105905.1	6	9657	TRUE	RiPPs	redox-cofactor	NONRIPP	NONRIPP
JAWLRZ010000001.1.region002	GCA_033142425.1	12	10558	TRUE	RiPPs	RiPP-like	NONRIPP	NONRIPP
JBBCXC010000012.1.region001	GCA_037145555.1	12	10558	TRUE	RiPPs	RiPP-like	NONRIPP	NONRIPP
BHYM01000081.1.region001	GCA_003851765.1	6	9657	TRUE	RiPPs	redox-cofactor	NONRIPP	NONRIPP
NPFL01000002.1.region002	GCA_002259075.1	7	13277	FALSE	RiPPs	redox-cofactor	NONRIPP	LASSO_PEPTIDE	LTALWVRRDDRYSELRAETNEDPVRDRIEMSYIGG
JABUDO010000002.1.region002	GCA_019835745.1	4	7291	TRUE	RiPPs	lassopeptide.RRE-containing	lassopeptide	LASSO_PEPTIDE	GRNQHGDVVARAVRKTLVRMAPAS; SGGKTDGAVFNNIPLGGELTFS	APGKSGGKTDGAVFNNIPLGGELTFS
CP129336.1.region001	GCA_036363445.1	3	5822	TRUE	RiPPs	lassopeptide	lassopeptide	LASSO_PEPTIDE	SGGGIWWVEWVGKFN; HLARLDDVTRFELSTLPAGRPAGRGCSPGG	GGGIWWVEWVGKFN	GGGIWWVEWVGKFN
JAWLKG010000015.1.region001	GCA_033042295.1	3	5822	TRUE	RiPPs	lassopeptide	lassopeptide	LASSO_PEPTIDE	SGGGIWWVEWVGKFN; PLAFGVRRAFDIAVPDPMPPLPLWEGLYKGSPAYWASWALCLVICVLPGIAGMFRWRTRRFGVGYVVAVIVAGVLGAATVSSFYIGGALLRD; VTPAPKADDPCVDL	GGGIWWVEWVGKFN	GGGIWWVEWVGKFN
JAZKJU010000020.1.region001	GCA_036628475.1	3	10491	FALSE	RiPPs	redox-cofactor	NONRIPP	LASSO_PEPTIDE	VAGTGTAGAAPVYPVPPADPFYRAAADITHAPAGDALEVRRVPAPPGILDVEA; MYGALVAFTQGVGDGYAAVESWAEATKRASR
CP079698.1.region004	GCA_019334125.1	12	5151	TRUE	Others	RRE-containing.NRPS	NONRIPP	NONRIPP
PYHL01000002.1.region006	GCA_003023755.1	12	5151	TRUE	Others	RRE-containing.NRPS	NONRIPP	NONRIPP
VLJT01000019.1.region001	GCA_007829555.1	2	9461	TRUE	Others	redox-cofactor.NRPS-like.NRPS	NONRIPP	NONRIPP
CP120356.1.region012	GCA_029457455.1	2	9062	TRUE	Others	redox-cofactor.NRPS	NONRIPP	NONRIPP
JABUCY010000002.1.region001	GCA_019835425.1	8	7039	TRUE	Others	redox-cofactor.NRPS	NONRIPP	NONRIPP
CP130953.1.region024	GCA_030656675.1	6	11121	TRUE	RiPPs	RiPP-like	NONRIPP	LASSO_PEPTIDE	IYADTSRNGRQRYCSPKCANRDAVRRHRAR
JAJNDE010000002.1.region001	GCA_021026055.1	2	4853	TRUE	Others	RiPP-like.NRP-metallophore.NRPS	NONRIPP	NONRIPP
JAWLRX010000001.1.region002	GCA_033142385.1	7	13554	TRUE	Others	redox-cofactor.betalactone	NONRIPP	NONRIPP
NOZF01000054.1.region002	GCA_002258565.1	7	13554	TRUE	Others	redox-cofactor.betalactone	NONRIPP	NONRIPP
JABAGQ010000003.1.region001	GCA_012844225.1	20	8052	FALSE	Others	RiPP-like.NRP-metallophore.NRPS	NONRIPP	NONRIPP
JADGNC010000114.1.region001	GCA_015234405.1	20	8052	FALSE	Others	RiPP-like.NRP-metallophore.NRPS	NONRIPP	NONRIPP
JASHKT010000001.1.region001	GCA_030056855.1	5	13687	FALSE	RiPPs	RiPP-like	NONRIPP	NONRIPP
CAKKLU010000012.1.region001	GCA_918697885.1	5	13677	TRUE	Others	redox-cofactor.NRPS	NONRIPP	NONRIPP
JABUCD010000002.1.region001	GCA_019834875.1	8	7039	TRUE	Others	redox-cofactor.NRPS	NONRIPP	NONRIPP
JABUCW010000002.1.region001	GCA_019835405.1	8	7039	TRUE	Others	redox-cofactor.NRPS	NONRIPP	NONRIPP
BCXD01000015.1.region001	GCA_001894925.1	18	14339	TRUE	Others	redox-cofactor.NRPS	NONRIPP	NONRIPP
QRCM01000001.1.region008	GCA_008011915.1	18	14339	TRUE	Others	redox-cofactor.NRPS	NONRIPP	NONRIPP
JABUCR010000002.1.region001	GCA_019835325.1	8	7039	TRUE	Others	redox-cofactor.NRPS	NONRIPP	NONRIPP
JABAFB010000006.1.region001	GCA_012843405.1	20	8052	FALSE	Others	RiPP-like.NRP-metallophore.NRPS	NONRIPP	NONRIPP
CP103308.1.region014	GCA_024760325.1	2	9062	TRUE	Others	redox-cofactor.NRPS	NONRIPP	NONRIPP
JABUDE010000002.1.region003	GCA_019835495.1	4	7291	TRUE	RiPPs	lassopeptide.RRE-containing	lassopeptide	LASSO_PEPTIDE	SGGKTDGAVFNNIPLGGELTFS; GRNQHGDVVARAVRKTLVRMAPAS	APGKSGGKTDGAVFNNIPLGGELTFS
CATMQA010000002.1.region001	GCA_950073115.1	11	3645	TRUE	RiPPs	LAP	NONRIPP	NONRIPP
CP093380.1.region020	GCA_022655485.1	6	11125	TRUE	RiPPs	RiPP-like	NONRIPP	LASSO_PEPTIDE	EAFTAHLESIGHLPEPSRRRRRLFGPRRT
JARXVI010000019.1.region001	GCA_029893305.1	6	11125	TRUE	RiPPs	RiPP-like	NONRIPP	LASSO_PEPTIDE	VSTHADAVAFTAHLESTGHLPEPSRRRRRLYRPRRT
NPFW01000008.1.region002	GCA_002259405.1	7	10740	FALSE	RiPPs	RiPP-like	NONRIPP	NONRIPP
NPFW01000002.1.region001	GCA_002259405.1	7	13819	FALSE	Others	redox-cofactor.NRPS	NONRIPP	NONRIPP
JASIRK010000011.1.region001	GCA_030063665.1	2	382	TRUE	Others	redox-cofactor.NRPS	NONRIPP	NONRIPP
FOAW01000011.1.region001	GCA_900109405.1	15	508	TRUE	RiPPs	RiPP-like	NONRIPP	NONRIPP
OBDL01000002.1.region001	GCA_900215125.1	15	14260	TRUE	RiPPs	RiPP-like	NONRIPP	NONRIPP
JAWLRZ010000005.1.region002	GCA_033142425.1	12	5151	TRUE	Others	RRE-containing.NRPS	NONRIPP	NONRIPP
JABUDQ010000001.1.region004	GCA_019835785.1	4	7420	TRUE	RiPPs	redox-cofactor	NONRIPP	LASSO_PEPTIDE	HSDHAMSPIAGLTTHFILCGAGKCRLPTASTGPTDSR
JAPWII010000015.1.region001	GCA_027270775.1	2	9277	TRUE	RiPPs	RiPP-like	NONRIPP	NONRIPP
JABUEK010000001.1.region003	GCA_019836205.1	4	7677	TRUE	RiPPs	redox-cofactor	NONRIPP	NONRIPP
JABUBU010000020.1.region001	GCA_019834675.1	10	12248	TRUE	Others	redox-cofactor.NRPS	NONRIPP	NONRIPP
JABUDB010000003.1.region001	GCA_019835485.1	8	7039	TRUE	Others	redox-cofactor.NRPS	NONRIPP	NONRIPP
QGNK01000004.1.region001	GCA_003336925.1	8	6769	FALSE	Others	redox-cofactor.NRPS	NONRIPP	NONRIPP
CP021354.1.region023	GCA_003130705.1	13	11006	TRUE	RiPPs	RiPP-like	NONRIPP	NONRIPP
BCXF01000024.1.region001	GCA_001894965.1	17	605	TRUE	RiPPs	RiPP-like	NONRIPP	LASSO_PEPTIDE	RLRAALRAHGGPGGAVDAWLSAVLDERPDAWPLSGSSVLDPETGWHFSPWGRNPHAEHATPEHATPEHATPEHRALVPDQSGAPA
FNDN01000006.1.region001	GCA_900099725.1	17	605	TRUE	RiPPs	RiPP-like	NONRIPP	LASSO_PEPTIDE	RLRAALRAHGGPGGAVDAWLSAVLDERPDAWPLSGSSVLDPETGWHFSPWGRNPHAEHATPEHATPEHATPEHRALVPDQSGAPA
NOZA01000021.1.region002	GCA_002258465.1	5	11389	TRUE	Others	LAP.NRPS	NONRIPP	NONRIPP
CP046572.1.region022	GCA_009859915.1	13	4546	TRUE	RiPPs	redox-cofactor	NONRIPP	NONRIPP
JARVSZ010000001.1.region003	GCA_030208955.1	4	7679	TRUE	RiPPs	lassopeptide	lassopeptide	LASSO_PEPTIDE	GEFIGPNTEAILPFEDHSKE; YGIGGQAEGWNPIADRKN	EFIGPNTEAILPFEDHSKE; YGIGGQAEGWNP
CP015235.1.region008	GCA_001620305.1	5	13687	FALSE	RiPPs	RiPP-like	NONRIPP	NONRIPP
JABUDK010000001.1.region004	GCA_019835705.1	4	7420	TRUE	RiPPs	redox-cofactor	NONRIPP	LASSO_PEPTIDE	HSDHAMSPIAGLTTHFILCGAGKCRLPTASTGPTDSR
JAWLSG010000003.1.region004	GCA_033142305.1	13	11006	TRUE	RiPPs	RiPP-like	NONRIPP	NONRIPP
CP015529.1.region003	GCA_001700945.1	3	5740	TRUE	RiPPs	redox-cofactor	NONRIPP	LASSO_PEPTIDE	MYGALVAFTQGVGDGYAAVESWADATKRASR
NOYC01000022.1.region001	GCA_002258305.1	7	13439	TRUE	RiPPs	redox-cofactor	NONRIPP	NONRIPP
CP113951.1.region014	GCA_026810085.1	6	11125	TRUE	RiPPs	RiPP-like	NONRIPP	NONRIPP
NOVD01000007.1.region001	GCA_002744595.1	1	11262	TRUE	Others	RRE-containing.NRPS	NONRIPP	NONRIPP
NOXY01000016.1.region001	GCA_002258735.1	14	12894	FALSE	RiPPs	lassopeptide	lassopeptide	LASSO_PEPTIDE	GFGIGGQAEGWNPIADRKN; FGIGGQAEGWNPIADRKN; GEFIGPHTEAILPFEDHSKE; GEFIGPHTEAILPFEDHSKE	FGIGGQAEGWNP; FGIGGQAEGWNP; EFIGPHTEAILPFEDHSKE; EFIGPHTEAILPFEDHSKE
NPFM01000020.1.region001	GCA_002258645.1	14	12894	FALSE	RiPPs	lassopeptide	lassopeptide	LASSO_PEPTIDE	GFGIGGQAEGWNPIADRKN; FGIGGQAEGWNPIADRKN; GEFIGPHTEAILPFEDHSKE; GEFIGPHTEAILPFEDHSKE	FGIGGQAEGWNP; FGIGGQAEGWNP; EFIGPHTEAILPFEDHSKE; EFIGPHTEAILPFEDHSKE
JABUCC010000003.1.region002	GCA_019834855.1	8	6910	TRUE	RiPPs	RiPP-like	NONRIPP	NONRIPP
QEOC01000001.1.region020	GCA_003097035.1	12	10558	TRUE	RiPPs	RiPP-like	NONRIPP	NONRIPP
JOKB01000028.1.region001	GCA_000759005.1	9	13876	TRUE	RiPPs	RiPP-like	NONRIPP	NONRIPP
NPFQ01000010.1.region001	GCA_002259155.1	9	13876	TRUE	RiPPs	RiPP-like	NONRIPP	NONRIPP
JACVXT010000003.1.region001	GCA_014837135.1	3	10491	FALSE	RiPPs	redox-cofactor	NONRIPP	NONRIPP
JABUDD010000001.1.region004	GCA_019835555.1	4	7420	TRUE	RiPPs	redox-cofactor	NONRIPP	LASSO_PEPTIDE	HSDHAMSPIAGLTTHFILCGAGKCRLPTASTGPTDSR
BCWX01000002.1.region006	GCA_001894805.1	12	5151	TRUE	Others	RRE-containing.NRPS	NONRIPP	NONRIPP
NSDY01000001.1.region006	GCA_002300185.1	12	5151	TRUE	Others	RRE-containing.NRPS	NONRIPP	NONRIPP
NOYB01000047.1.region001	GCA_002258235.1	7	13277	FALSE	RiPPs	redox-cofactor	NONRIPP	LASSO_PEPTIDE	LTALWVRRDDRYSELRAETNEDPVRDRIEMSYIGG
NOZL01000057.1.region001	GCA_002258635.1	7	13277	FALSE	RiPPs	redox-cofactor	NONRIPP	LASSO_PEPTIDE	LTALWVRRDDRYSELRAETNEDPVRDRIEMSYIGG
CP029297.1.region018	GCA_006384225.1	1	9679	TRUE	RiPPs	lanthipeptide-class-iii	lanthipeptide-class-iii	LASSO_PEPTIDE	PGMPVSVSRPLTSPTSAPSHSTR	RHTYECIFTVNIFHCSATYFMDRIYNTLLHNYFAPTIR
BCXF01000010.1.region003	GCA_001894965.1	17	4573	TRUE	RiPPs	RiPP-like	NONRIPP	NONRIPP
CP048813.1.region014	GCA_014217765.1	17	4573	TRUE	RiPPs	RiPP-like	NONRIPP	NONRIPP
CP079225.1.region005	GCA_019317345.1	2	4853	TRUE	Others	RiPP-like.NRP-metallophore.NRPS	NONRIPP	NONRIPP
CATLYK010000002.1.region001	GCA_950062835.1	11	3571	TRUE	Others	redox-cofactor.NRPS	NONRIPP	NONRIPP
CP079225.1.region011	GCA_019317345.1	2	4859	TRUE	RiPPs	RiPP-like	NONRIPP	NONRIPP
JAJNDE010000016.1.region001	GCA_021026055.1	2	9277	TRUE	RiPPs	RiPP-like	NONRIPP	NONRIPP
NPFO01000027.1.region001	GCA_002258705.1	5	13199	FALSE	RiPPs	ranthipeptide	NONRIPP	LASSO_PEPTIDE	SHLDIVTASG
NPFT01000032.1.region001	GCA_002259295.1	5	13199	FALSE	RiPPs	ranthipeptide	NONRIPP	LASSO_PEPTIDE	SHLDIVTASG
CP066853.1.region011	GCA_016598695.1	2	4859	TRUE	RiPPs	RiPP-like	NONRIPP	NONRIPP
JBBCXC010000001.1.region002	GCA_037145555.1	12	5151	TRUE	Others	RRE-containing.NRPS	NONRIPP	NONRIPP
NOZD01000056.1.region001	GCA_002258995.1	7	13439	TRUE	RiPPs	redox-cofactor	NONRIPP	NONRIPP
NPFV01000003.1.region002	GCA_002259365.1	7	13439	TRUE	RiPPs	redox-cofactor	NONRIPP	NONRIPP
JAWLUN010000003.1.region003	GCA_033101455.1	6	11121	TRUE	RiPPs	RiPP-like	NONRIPP	LASSO_PEPTIDE	IYADTSRNGRQRYCSPKCANRDAVRRHRAR
SEEU01000002.1.region001	GCA_004211705.1	12	10558	TRUE	RiPPs	RiPP-like	NONRIPP	NONRIPP
VCBX02000001.1.region021	GCA_005938745.2	12	10558	TRUE	RiPPs	RiPP-like	NONRIPP	NONRIPP
NPFU01000003.1.region001	GCA_002259325.1	5	13677	TRUE	Others	redox-cofactor.NRPS	NONRIPP	NONRIPP
JABUBY010000001.1.region002	GCA_019834785.1	8	6910	TRUE	RiPPs	RiPP-like	NONRIPP	NONRIPP
REFU01000001.1.region008	GCA_003688915.1	7	13819	FALSE	Others	redox-cofactor.NRPS	NONRIPP	NONRIPP
CP097186.1.region013	GCA_024321955.1	2	9062	TRUE	Others	redox-cofactor.NRPS	NONRIPP	NONRIPP
JAJNCO010000007.1.region001	GCA_021026175.1	2	9461	TRUE	Others	redox-cofactor.NRPS	NONRIPP	NONRIPP
JAJNCO010000021.1.region001	GCA_021026175.1	2	4859	TRUE	RiPPs	RiPP-like	NONRIPP	LASSO_PEPTIDE	PTRTNSFGNRNGNFDDDALCGDEAGIWYACRPAITG; AVHAIGAVIDEHELRRSHASAYYCF; GRSIADEACAGFADA
QTTP01000001.1.region023	GCA_003385055.1	6	11121	TRUE	RiPPs	RiPP-like	NONRIPP	LASSO_PEPTIDE	IYADTSRNGRQRYCSPKCANRDAVRRHRAR
JMEY01000005.1.region002	GCA_000760675.1	5	11371	TRUE	RiPPs	LAP	NONRIPP	NONRIPP
NOWH01000019.1.region002	GCA_002259165.1	5	3956	TRUE	RiPPs	thiopeptide.LAP	NONRIPP	NONRIPP
JACLZG010000007.1.region002	GCA_021354605.1	12	5151	TRUE	Others	RRE-containing.NRPS	NONRIPP	NONRIPP
JABUEM010000006.1.region001	GCA_019836245.1	4	7679	TRUE	RiPPs	lassopeptide	lassopeptide	LASSO_PEPTIDE	PFTAHAWIEADGRIVDEPMSGADFATFFRVRSGRTEPDHPTVPRASQQAA; YGIGGQAEGWNPIADRKN; GEFIGPNTEAILPFEDHSKE	YGIGGQAEGWNP; EFIGPNTEAILPFEDHSKE
JMEP01000005.1.region001	GCA_000761015.1	5	11371	TRUE	RiPPs	LAP	NONRIPP	NONRIPP
PYHL01000001.1.region011	GCA_003023755.1	12	10558	TRUE	RiPPs	RiPP-like	NONRIPP	NONRIPP
JASIRJ010000007.1.region001	GCA_030063645.1	2	9277	TRUE	RiPPs	RiPP-like	NONRIPP	NONRIPP
CP072193.1.region012	GCA_017916235.1	6	11121	TRUE	RiPPs	RiPP-like	NONRIPP	LASSO_PEPTIDE	GRCALEECTTIYADTSRNGRQRYCSPKCANRDAVRRHRAR
CATLZQ010000003.1.region002	GCA_950063225.1	11	3645	TRUE	RiPPs	LAP	NONRIPP	NONRIPP
CAJXRT010000002.1.region001	GCA_913060425.1	11	3645	TRUE	RiPPs	LAP	NONRIPP	NONRIPP
CATLXL010000002.1.region002	GCA_950062165.1	11	3645	TRUE	RiPPs	LAP	NONRIPP	NONRIPP
JAWLKB010000005.1.region001	GCA_033042205.1	12	10558	TRUE	RiPPs	RiPP-like	NONRIPP	NONRIPP
JABUEH010000009.1.region001	GCA_019836175.1	4	7742	TRUE	RiPPs	redox-cofactor	NONRIPP	LASSO_PEPTIDE	DTMIGVTFGSWPPLAS; NGLRALTQGTIKQLTDLNTACHALP; VLSGAWKPERTRLRAPEQLASARIDL
JABUCJ010000002.1.region001	GCA_019835095.1	8	7039	TRUE	Others	redox-cofactor.NRPS	NONRIPP	NONRIPP
JMEV01000028.1.region003	GCA_000760955.1	7	10740	FALSE	RiPPs	RiPP-like	NONRIPP	NONRIPP
JABUDP010000001.1.region004	GCA_019835805.1	4	7420	TRUE	RiPPs	redox-cofactor	NONRIPP	LASSO_PEPTIDE	HSDHAMSPIAGLTTHFILCGAGKCRLPTASTGPTDSR
JMEM01000014.1.region005	GCA_000761075.1	14	4602	FALSE	RiPPs	lanthipeptide-class-i	NONRIPP	LASSO_PEPTIDE	IDSIGANIELVDRSAEPGFRTTWDL; SGVSVNGWCV; EPLPLRCSAIDGSTRFEEAA
CP147846.1.region010	GCA_037327425.1	Singleton_12	6071	FALSE	RiPPs	RiPP-like	NONRIPP	NONRIPP
FZOW01000001.1.region003	GCA_900188125.1	Singleton_3	6071	FALSE	RiPPs	RiPP-like	NONRIPP	NONRIPP
JABUEG010000007.1.region001	GCA_019836085.1	4	7742	TRUE	RiPPs	redox-cofactor	NONRIPP	LASSO_PEPTIDE	DTMIGVTFGSWPPLAS; NGLRALTQGTIKQLTDLNTACHALP; VLSGAWKPERTRLRAPEQLASARIDL
BCXC01000003.1.region001	GCA_001894905.1	2	14847	TRUE	Others	redox-cofactor.NRPS	NONRIPP	NONRIPP
CP058638.1.region021	GCA_017656075.1	13	4546	TRUE	RiPPs	redox-cofactor	NONRIPP	NONRIPP
CAJXRT010000002.1.region002	GCA_913060425.1	11	3571	TRUE	Others	redox-cofactor.NRPS	NONRIPP	NONRIPP
CATMMQ010000003.1.region002	GCA_950071205.1	11	3571	TRUE	Others	redox-cofactor.NRPS	NONRIPP	NONRIPP
BBXP01000023.1.region001	GCA_001047055.1	2	382	TRUE	Others	redox-cofactor.NRPS	NONRIPP	NONRIPP
JAFEMF010000016.1.region001	GCA_028437425.1	2	382	TRUE	Others	redox-cofactor.NRPS	NONRIPP	NONRIPP
NOZG01000020.1.region001	GCA_002258575.1	5	13677	TRUE	Others	redox-cofactor.NRPS	NONRIPP	NONRIPP
JABUCQ010000002.1.region001	GCA_019835285.1	8	7039	TRUE	Others	redox-cofactor.NRPS	NONRIPP	NONRIPP
JMET01000019.1.region001	GCA_000760975.1	5	13687	FALSE	RiPPs	RiPP-like	NONRIPP	NONRIPP
JAAFYU010000081.1.region001	GCA_011770015.1	10	7801	TRUE	RiPPs	redox-cofactor	NONRIPP	LASSO_PEPTIDE	RILTDLRYRFRVSVDRWIPDDRAVLR; YESLGYDVAAVRMSKPLDAERPGMTEPQA
JABUKE010000040.1.region001	GCA_019834625.1	10	7801	TRUE	RiPPs	redox-cofactor	NONRIPP	LASSO_PEPTIDE	GVSGLAVVDASMFPAVPTRGPHATVIMAAHRATEMLVAEAVRSAAVRRER; DLRHRFRVSVDRWTPDDRAVLR
JABUEK010000004.1.region001	GCA_019836205.1	4	7679	TRUE	RiPPs	lassopeptide	lassopeptide	LASSO_PEPTIDE	PFTAHAWIEADGRIVDEPMSGADFATFFRVRSGRTEPDHPTVPRASQQAA; YGIGGQAEGWNPIADRKN; GEFIGPNTEAILPFEDHSKE	YGIGGQAEGWNP; EFIGPNTEAILPFEDHSKE
JAFBBL010000001.1.region001	GCA_016907155.1	19	8052	FALSE	Others	RiPP-like.NRP-metallophore.NRPS	NONRIPP	NONRIPP
LS483468.1.region005	GCA_900478115.1	19	8052	FALSE	Others	RiPP-like.NRP-metallophore.NRPS	NONRIPP	NONRIPP
JMFE01000001.1.region001	GCA_000760855.1	9	11647	TRUE	Others	redox-cofactor.NRPS	NONRIPP	NONRIPP
JMFF01000023.1.region001	GCA_000760835.1	9	11647	TRUE	Others	redox-cofactor.NRPS	NONRIPP	NONRIPP
JABUCS010000002.1.region001	GCA_019835305.1	8	7039	TRUE	Others	redox-cofactor.NRPS	NONRIPP	NONRIPP
NOYY01000035.1.region002	GCA_002259065.1	5	11389	TRUE	Others	LAP.NRPS	NONRIPP	NONRIPP
NPFS01000005.1.region001	GCA_002259285.1	9	11647	TRUE	Others	redox-cofactor.NRPS	NONRIPP	NONRIPP
JASHLH010000007.1.region001	GCA_030057095.1	5	3966	FALSE	Others	redox-cofactor.NRPS	NONRIPP	NONRIPP
BCXD01000037.1.region001	GCA_001894925.1	18	326	TRUE	RiPPs	RiPP-like	NONRIPP	LASSO_PEPTIDE	SRTCGGFVGAGPDAEKRPVRCADGTAPTGHVEDVRLGRERG; LTTSEHVVLGFDEPHP
QRCM01000001.1.region009	GCA_008011915.1	18	326	TRUE	RiPPs	RiPP-like	NONRIPP	LASSO_PEPTIDE	WLGGVLGDRPGPHPRTGSRVLDPDAGWRHHPTRPKERS
JABUKE010000007.1.region001	GCA_019834625.1	10	7795	TRUE	Others	lanthipeptide-class-v.lanthipeptide-class-ii.NRPS	NONRIPP	NONRIPP
JABUCG010000002.1.region001	GCA_019834985.1	8	7039	TRUE	Others	redox-cofactor.NRPS	NONRIPP	NONRIPP
JABUDM010000002.1.region002	GCA_019835725.1	4	7291	TRUE	RiPPs	lassopeptide.RRE-containing	lassopeptide	LASSO_PEPTIDE	GRNQHGDVVARAVRKTLVRMAPAS; SGGKTDGAVFNNIPLGGELTFS	APGKSGGKTDGAVFNNIPLGGELTFS
JABUDS010000002.1.region002	GCA_019835825.1	4	7291	TRUE	RiPPs	lassopeptide.RRE-containing	lassopeptide	LASSO_PEPTIDE	GRNQHGDVVARAVRKTLVRMAPAS; SGGKTDGAVFNNIPLGGELTFS	APGKSGGKTDGAVFNNIPLGGELTFS
JABUCV010000003.1.region001	GCA_019835385.1	8	6910	TRUE	RiPPs	RiPP-like	NONRIPP	NONRIPP
NOZJ01000013.1.region001	GCA_002259095.1	7	13567	TRUE	RiPPs	LAP	NONRIPP	LASSO_PEPTIDE	VVDESRIAPELPVYRLPGTPRLLDLSGCGNRGPPALRT
JASIRF010000002.1.region003	GCA_030063535.1	5	11389	TRUE	Others	LAP.NRPS	NONRIPP	NONRIPP
CP066853.1.region014	GCA_016598695.1	2	14712	FALSE	Others	redox-cofactor.NRPS	NONRIPP	NONRIPP
CP142143.1.region012	GCA_035918275.1	2	9062	TRUE	Others	redox-cofactor.NRPS	NONRIPP	NONRIPP
JABUDX010000002.1.region003	GCA_019835945.1	4	7291	TRUE	RiPPs	lassopeptide.RRE-containing	lassopeptide	LASSO_PEPTIDE	SGGKTDGAVFNNIPLGGELTFS; GRNQHGDVVARAVRKTLVRMAPAS	APGKSGGKTDGAVFNNIPLGGELTFS
NOYV01000031.1.region002	GCA_002258925.1	7	12847	TRUE	RiPPs	LAP	NONRIPP	NONRIPP
JAWLKB010000001.1.region001	GCA_033042205.1	12	5151	TRUE	Others	RRE-containing.NRPS	NONRIPP	NONRIPP
NPGB01000036.1.region001	GCA_002259345.1	9	11647	TRUE	Others	redox-cofactor.NRPS	NONRIPP	NONRIPP
CATMMQ010000003.1.region001	GCA_950071205.1	11	3645	TRUE	RiPPs	LAP	NONRIPP	NONRIPP
APMY01000070.1.region001	GCA_000389715.1	18	322	TRUE	RiPPs	RiPP-like.bottromycin	NONRIPP	LASSO_PEPTIDE	FAVVTPAVDAVLGALRARA
BCXD01000008.1.region001	GCA_001894925.1	18	322	TRUE	RiPPs	RiPP-like.bottromycin	NONRIPP	NONRIPP
NOZB01000030.1.region001	GCA_002258515.1	7	13439	TRUE	RiPPs	redox-cofactor	NONRIPP	CLASS_II_LANTIPEPTIDE	SVPVSAVAADPESCTRTRVFGVRSHSPVSGFCTASPSFSAKVTASVSRICH
CP093380.1.region003	GCA_022655485.1	6	3292	TRUE	RiPPs	RiPP-like	NONRIPP	NONRIPP
CP113952.1.region003	GCA_026810085.1	6	3292	TRUE	RiPPs	RiPP-like	NONRIPP	LASSO_PEPTIDE	GVIVYDVGVDDANVLLDDGNPRVRRGGEFSSSMGRCIFTTPRT
SEEU01000005.1.region002	GCA_004211705.1	12	5151	TRUE	Others	RRE-containing.NRPS	NONRIPP	NONRIPP
CP110469.1.region028	GCA_026062495.1	6	11125	TRUE	RiPPs	RiPP-like	NONRIPP	LASSO_PEPTIDE	HADAEAFTAHLESIGHLPEPSRRRRRLFGPRRT
NOYK01000010.1.region002	GCA_002258395.1	9	13016	TRUE	RiPPs	redox-cofactor	NONRIPP	NONRIPP
NOYM01000025.1.region002	GCA_002258795.1	9	13016	TRUE	RiPPs	redox-cofactor	NONRIPP	NONRIPP
NSDY01000001.1.region018	GCA_002300185.1	12	10558	TRUE	RiPPs	RiPP-like	NONRIPP	NONRIPP
LZMJ01000006.1.region001	GCA_001665495.1	2	4859	TRUE	Others	RiPP-like.NRPS	NONRIPP	NONRIPP
NOZH01000002.1.region001	GCA_002259035.1	7	13567	TRUE	RiPPs	LAP	NONRIPP	NONRIPP
JASIRJ010000041.1.region001	GCA_030063645.1	2	379	TRUE	RiPPs	RiPP-like	NONRIPP	NONRIPP
NOYN01000014.1.region001	GCA_002258445.1	9	13016	TRUE	RiPPs	redox-cofactor	NONRIPP	NONRIPP
NPGB01000037.1.region001	GCA_002259345.1	9	13016	TRUE	RiPPs	redox-cofactor	NONRIPP	NONRIPP
JYOP01000002.1.region006	GCA_000949305.1	12	5151	TRUE	Others	RRE-containing.NRPS	NONRIPP	NONRIPP
VCBX02000001.1.region009	GCA_005938745.2	12	5151	TRUE	Others	RRE-containing.NRPS	NONRIPP	NONRIPP
CATLXL010000002.1.region001	GCA_950062165.1	11	3571	TRUE	Others	redox-cofactor.NRPS	NONRIPP	NONRIPP
NPFX01000011.1.region001	GCA_002259335.1	14	12783	TRUE	RiPPs	RiPP-like	NONRIPP	NONRIPP
JACEFU010000021.1.region001	GCA_018584375.1	10	12248	TRUE	Others	lanthipeptide-class-ii.lanthipeptide-class-v.redox-cofactor.NRPS	NONRIPP	NONRIPP
JMEN01000030.1.region004	GCA_000761055.1	5	11371	TRUE	RiPPs	LAP	NONRIPP	NONRIPP
CATLYQ010000003.1.region001	GCA_950062745.1	11	3645	TRUE	RiPPs	LAP	NONRIPP	NONRIPP
CATMMV010000002.1.region001	GCA_950071545.1	11	3645	TRUE	RiPPs	LAP	NONRIPP	NONRIPP
JABUCK010000001.1.region001	GCA_019835125.1	8	7039	TRUE	Others	redox-cofactor.NRPS	NONRIPP	NONRIPP
CP058638.1.region016	GCA_017656075.1	13	11006	TRUE	RiPPs	RiPP-like	NONRIPP	NONRIPP
JABUDH010000001.1.region004	GCA_019835615.1	4	7420	TRUE	RiPPs	redox-cofactor	NONRIPP	LASSO_PEPTIDE	HSDHAMSPIAGLTTHFILCGAGKCRLPTASTGPTDSR
JAJNCQ010000008.1.region001	GCA_021026105.1	2	14847	TRUE	Others	redox-cofactor.NRPS	NONRIPP	NONRIPP
NOYI01000024.1.region002	GCA_002258785.1	Singleton_4	13277	FALSE	RiPPs	redox-cofactor	NONRIPP	LASSO_PEPTIDE	GTNDGPVRDRIEMSYIGG
JACJIC010000002.1.region001	GCA_014138705.1	6	11125	TRUE	RiPPs	RiPP-like	NONRIPP	NONRIPP
BCWX01000005.1.region002	GCA_001894805.1	12	10558	TRUE	RiPPs	RiPP-like	NONRIPP	NONRIPP
JABUEJ010000005.1.region001	GCA_019836165.1	4	7679	TRUE	RiPPs	lassopeptide	lassopeptide	LASSO_PEPTIDE	PFTAHAWIEADGRIVDEPMSGADFATFFRVRSGRTEPDHPTVPRASQQAA; YGIGGQAEGWNPIADRKN; GEFIGPNTEAILPFEDHSKE	YGIGGQAEGWNP; EFIGPNTEAILPFEDHSKE
JAWLUU010000002.1.region002	GCA_033101215.1	13	11006	TRUE	RiPPs	RiPP-like	NONRIPP	LASSO_PEPTIDE	GQSSQLAPGRSAARPVTADGVPVGAARRAVALPPVP
JABFAO010000006.1.region002	GCA_017168235.1	11	3645	TRUE	RiPPs	LAP	NONRIPP	NONRIPP
NPFP01000039.1.region001	GCA_002259145.1	7	13819	FALSE	Others	redox-cofactor.NRPS	NONRIPP	NONRIPP
FNSV01000005.1.region021	GCA_900105905.1	6	11121	TRUE	RiPPs	RiPP-like	NONRIPP	LASSO_PEPTIDE	IYADTSRNGRQRYCSPKCANRDAVRRHRAR
NOZL01000037.1.region002	GCA_002258635.1	7	12847	TRUE	RiPPs	LAP	NONRIPP	NONRIPP
JASHKX010000022.1.region002	GCA_030058635.1	6	10519	TRUE	Others	RiPP-like.NRPS	NONRIPP	NONRIPP
JAWLKA010000005.1.region003	GCA_033042455.1	6	10519	TRUE	Others	RiPP-like.NRPS	NONRIPP	NONRIPP
NOZO01000033.1.region001	GCA_002259505.1	5	13199	FALSE	RiPPs	ranthipeptide	NONRIPP	LASSO_PEPTIDE	SHLDIVTASG
JABFDS010000018.1.region001	GCA_030505055.1	3	5822	TRUE	RiPPs	lassopeptide	lassopeptide	LASSO_PEPTIDE	HLARLDDVTRFELSTLPAGRPAGRGCSPGG; SGGGIWWVEWVGKFN	GGGIWWVEWVGKFN	GGGIWWVEWVGKFN
JAINZV010000009.1.region001	GCA_021852985.1	3	5822	TRUE	RiPPs	lassopeptide	lassopeptide	LASSO_PEPTIDE	SGGGIWWVEWVGKFN; PLAFGVRRAFDIAVPDPMPPLPLWEGLYKGSPAYWASWALCLVICVLPGIAGMFRWRTRRFGVGYVVAVIVAGVLGAATVSSFYIGGALLRD	GGGIWWVEWVGKFN	GGGIWWVEWVGKFN
CP035319.1.region006	GCA_004328705.1	Singleton_14	14318	FALSE	RiPPs	redox-cofactor	NONRIPP	LASSO_PEPTIDE	PGDQLPRTIGYLMLGVAIAAYETWLTDESLDLIDLLSNGSRVLHTGIAELPPPTTDRG; HPIVRVPVDVTIEDLTTDHETGPEL
CP039432.1.region011	GCA_005484805.1	Singleton_15	14318	FALSE	RiPPs	redox-cofactor	NONRIPP	LASSO_PEPTIDE	AIVDTPVDVTIEDLTADRTGPQQ
JAWLSF010000015.1.region002	GCA_033142265.1	13	11006	TRUE	RiPPs	RiPP-like	NONRIPP	NONRIPP
JAAFYU010000022.1.region001	GCA_011770015.1	10	7795	TRUE	Others	lanthipeptide-class-v.lanthipeptide-class-ii.NRPS	NONRIPP	NONRIPP
LRRJ01000055.1.region001	GCA_001646745.1	1	12209	FALSE	RiPPs	RRE-containing	NONRIPP	BACTERIAL_HEAD_TO_TAIL_CYCLIZED	GTVGSVGAVGPVGLAVVVPPEPDELPV
JABUEL010000004.1.region001	GCA_019836225.1	4	7677	TRUE	RiPPs	redox-cofactor	NONRIPP	NONRIPP
CATMQA010000002.1.region002	GCA_950073115.1	11	3571	TRUE	Others	redox-cofactor.NRPS	NONRIPP	NONRIPP
APMY01000059.1.region001	GCA_000389715.1	18	559	TRUE	RiPPs	RiPP-like	NONRIPP	LASSO_PEPTIDE	VGYTHHDYDAIHLYIEESFTFRVHEEDAAIELV		VGYTHHDYDAIHLYIEESFTFRVHEEDAAIELV
QRCM01000001.1.region003	GCA_008011915.1	18	559	TRUE	RiPPs	RiPP-like	NONRIPP	LASSO_PEPTIDE	VGYTHHDYDAIHLYIEESFTFRVHEEDAAIELV		VGYTHHDYDAIHLYIEESFTFRVHEEDAAIELV
JASHKT010000010.1.region001	GCA_030056855.1	5	3956	TRUE	RiPPs	thiopeptide.LAP	NONRIPP	NONRIPP
LFDS01000001.1.region002	GCA_001037935.1	5	3956	TRUE	RiPPs	thiopeptide.LAP	NONRIPP	NONRIPP
NOYK01000040.1.region001	GCA_002258395.1	9	11647	TRUE	Others	redox-cofactor.NRPS	NONRIPP	NONRIPP
NPFU01000027.1.region001	GCA_002259325.1	5	13199	FALSE	RiPPs	ranthipeptide	NONRIPP	LASSO_PEPTIDE	SHLDIVTASG
QAOZ01000002.1.region001	GCA_003050885.1	15	14260	TRUE	RiPPs	RiPP-like	NONRIPP	NONRIPP
BCXA01000032.1.region003	GCA_001894865.1	15	508	TRUE	RiPPs	RiPP-like	NONRIPP	NONRIPP
NOYI01000016.1.region002	GCA_002258785.1	Singleton_4	12977	FALSE	RiPPs	LAP	NONRIPP	LASSO_PEPTIDE	GMDNAFWLQYWMGVLLFLVVCWAFIGPWRASRRAAAESDRVADSART
NPFW01000023.1.region001	GCA_002259405.1	7	12977	FALSE	RiPPs	LAP	NONRIPP	LASSO_PEPTIDE	GMDNAFWLQYWMGVLLFLVVCWAFIGPWRASRRAAAESDRVADSART
NPFY01000011.1.region001	GCA_002259415.1	9	13876	TRUE	RiPPs	RiPP-like	NONRIPP	NONRIPP
JABUDY010000001.1.region004	GCA_019835965.1	4	7420	TRUE	RiPPs	redox-cofactor	NONRIPP	LASSO_PEPTIDE	HSDHAMSPIAGLTTHFILCGAGKCRLPTASTGPTDSR
NPGA01000008.1.region001	GCA_002259485.1	7	13567	TRUE	RiPPs	LAP	NONRIPP	NONRIPP
LZMJ01000034.1.region001	GCA_001665495.1	2	14847	TRUE	RiPPs	redox-cofactor	NONRIPP	NONRIPP
JMFF01000004.1.region002	GCA_000760835.1	9	13016	TRUE	RiPPs	redox-cofactor	NONRIPP	NONRIPP
CP069242.1.region008	GCA_018343855.1	13	11006	TRUE	RiPPs	RiPP-like	NONRIPP	NONRIPP
JACFTB010000006.1.region001	GCA_014281965.1	16	10332	TRUE	Others	redox-cofactor.NRPS	NONRIPP	NONRIPP
JAPVLQ010000001.1.region001	GCA_027158005.1	16	10332	TRUE	Others	redox-cofactor.NRPS	NONRIPP	NONRIPP
QQAT01000001.1.region001	GCA_003350365.1	24	14317	FALSE	RiPPs	RiPP-like	NONRIPP	NONRIPP
RKLN01000001.1.region001	GCA_004011835.1	22	14317	FALSE	RiPPs	RiPP-like	NONRIPP	NONRIPP
JAPWIR010000002.1.region001	GCA_027270595.1	15	14260	TRUE	RiPPs	RiPP-like	NONRIPP	NONRIPP
JALKAI010000017.1.region001	GCA_023015605.1	26	14583	FALSE	RiPPs	redox-cofactor	NONRIPP	NONRIPP
SLVY01000005.1.region002	GCA_004345605.1	27	14583	FALSE	RiPPs	redox-cofactor	NONRIPP	LASSO_PEPTIDE	LDIAVAWLDEWGKNFEEQLPSL
CP063783.1.region001	GCA_016772255.1	6	3292	TRUE	RiPPs	RiPP-like	NONRIPP	LASSO_PEPTIDE	ICDGSRWDSRLRRWSVSRSTSWVPTRCDVCSDGTGRLRRTCHQVR; GVIMYDAGVDYANVPLDDGNPRVRRGWEFSSTMGRCIFTTPRT
REFU01000001.1.region017	GCA_003688915.1	7	12894	FALSE	RiPPs	lassopeptide	lassopeptide	LASSO_PEPTIDE	FGIGGQAEGWNPIADRKN; FGIGGQAEGWNPIADRKN; GEFIGPHTEAILPFEDHSKE; GEFIGPHTEAILPFEDHSKE	FGIGGQAEGWNP; FGIGGQAEGWNP; EFIGPHTEAILPFEDHSKE; EFIGPHTEAILPFEDHSKE
BHYM01000054.1.region001	GCA_003851765.1	6	11125	TRUE	RiPPs	RiPP-like	NONRIPP	NONRIPP
JABUKG010000007.1.region001	GCA_019834665.1	10	7795	TRUE	Others	lanthipeptide-class-v.lanthipeptide-class-ii.NRPS	NONRIPP	NONRIPP
SCOY01000049.1.region001	GCA_005503035.1	23	6109	FALSE	RiPPs	RiPP-like	NONRIPP	NONRIPP
VIGH01000004.1.region002	GCA_006704125.1	Singleton_17	6109	FALSE	RiPPs	RiPP-like	NONRIPP	NONRIPP
BCXA01000016.1.region002	GCA_001894865.1	15	14265	TRUE	RiPPs	redox-cofactor	NONRIPP	LASSO_PEPTIDE	GRVRRCAADDCALVFVDTSRPGARRWCAMSRCGNRDKARTRRRRESRT
JAFIBV010000001.1.region016	GCA_017833315.1	15	14265	TRUE	RiPPs	redox-cofactor	NONRIPP	NONRIPP
JBALTM010000006.1.region001	GCA_036964575.1	7	4591	FALSE	Others	redox-cofactor.NRPS	NONRIPP	NONRIPP
JAPDNN010000063.1.region001	GCA_025989245.1	2	9277	TRUE	RiPPs	RiPP-like	NONRIPP	NONRIPP
CATLYK010000002.1.region002	GCA_950062835.1	11	3645	TRUE	RiPPs	LAP	NONRIPP	NONRIPP
JABUDQ010000002.1.region003	GCA_019835785.1	4	7291	TRUE	RiPPs	lassopeptide.RRE-containing	lassopeptide	LASSO_PEPTIDE	SGGKTDGAVFNNIPLGGELTFS; GRNQHGDVVARAVRKTLVRMAPAS	APGKSGGKTDGAVFNNIPLGGELTFS
CVQP01000007.1.region003	GCA_001040705.1	23	6111	FALSE	RiPPs	redox-cofactor	NONRIPP	NONRIPP
JAPWIR010000002.1.region002	GCA_027270595.1	15	14265	TRUE	RiPPs	redox-cofactor	NONRIPP	NONRIPP
CP129392.1.region001	GCA_036363005.1	3	5822	TRUE	RiPPs	lassopeptide	lassopeptide	LASSO_PEPTIDE	SGGGIWWVEWVGKFN; HLARLDDVTRFELSTLPAGRPAGRGCSPGG	GGGIWWVEWVGKFN	GGGIWWVEWVGKFN
JAHFVG010000009.1.region001	GCA_023264675.1	Singleton_5	6071	FALSE	RiPPs	RiPP-like	NONRIPP	NONRIPP
CATLZQ010000003.1.region001	GCA_950063225.1	11	3571	TRUE	Others	redox-cofactor.NRPS	NONRIPP	NONRIPP
CATMMV010000002.1.region002	GCA_950071545.1	11	3571	TRUE	Others	redox-cofactor.NRPS	NONRIPP	NONRIPP
CVQP01000007.1.region001	GCA_001040705.1	23	6109	FALSE	RiPPs	RiPP-like	NONRIPP	NONRIPP
CATLYQ010000003.1.region002	GCA_950062745.1	11	3571	TRUE	Others	redox-cofactor.NRPS	NONRIPP	NONRIPP
JAHUTG010000003.1.region001	GCA_020889545.1	11	3571	TRUE	Others	redox-cofactor.NRPS	NONRIPP	NONRIPP
NOZC01000046.1.region001	GCA_002258545.1	7	13439	TRUE	RiPPs	redox-cofactor	NONRIPP	NONRIPP
NOXY01000012.1.region003	GCA_002258735.1	14	4602	FALSE	RiPPs	lanthipeptide-class-i	NONRIPP	LASSO_PEPTIDE	IGANIELVDRSAEPGFRTTWDL; SGVSVNGWCV
JAASAF010000004.1.region002	GCA_012726195.1	26	8933	TRUE	RiPPs	RiPP-like	NONRIPP	NONRIPP
JALKAI010000001.1.region001	GCA_023015605.1	26	8933	TRUE	RiPPs	RiPP-like	NONRIPP	NONRIPP
CP049748.1.region021	GCA_000760905.2	14	12894	FALSE	RiPPs	lassopeptide	lassopeptide	LASSO_PEPTIDE	GEFIGPHTEAILPFEDHSKE; GEFIGPHTEAILPFEDHSKE; FGIGGQAEGWNPIADRKN; GFGIGGQAEGWNPIADRKN	EFIGPHTEAILPFEDHSKE; EFIGPHTEAILPFEDHSKE; FGIGGQAEGWNP; FGIGGQAEGWNP
NOZM01000025.1.region001	GCA_002259105.1	7	12894	FALSE	RiPPs	lassopeptide	lassopeptide	LASSO_PEPTIDE	GFGIGGQAEGWNPIADRKN; FGIGGQAEGWNPIADRKN; GEFIGPHTEAILPFEDHSKE; GEFIGPHTEAILPFEDHSKE	FGIGGQAEGWNP; FGIGGQAEGWNP; EFIGPHTEAILPFEDHSKE; EFIGPHTEAILPFEDHSKE
CP048814.1.region013	GCA_014217785.1	17	599	TRUE	RiPPs	redox-cofactor	NONRIPP	LASSO_PEPTIDE	GRRLLAAVVGRAAAAVEAWDPGPDGRLRY		GRRLLAAVVGRAAAAVEAWDPGPDGRLRY
FNDN01000006.1.region002	GCA_900099725.1	17	599	TRUE	RiPPs	redox-cofactor	NONRIPP	LASSO_PEPTIDE	GRRLLAAVVGRAAAAVEAWDPGPDGRLRY		GRRLLAAVVGRAAAAVEAWDPGPDGRLRY
JADKNM010000072.1.region004	GCA_015351415.1	2	9062	TRUE	Others	redox-cofactor.NRPS	NONRIPP	NONRIPP
JASITC010000003.1.region002	GCA_030063405.1	16	10332	TRUE	Others	redox-cofactor.NRPS	NONRIPP	NONRIPP
JAWLJX010000001.1.region005	GCA_033042415.1	14	4602	FALSE	RiPPs	lanthipeptide-class-i	NONRIPP	CLASS_III_IV_LANTIPEPTIDE	SGVSVNGWCV
JAWLSA010000001.1.region002	GCA_033142395.1	7	13554	TRUE	Others	redox-cofactor.betalactone	NONRIPP	NONRIPP
NOZJ01000003.1.region001	GCA_002259095.1	7	13554	TRUE	Others	redox-cofactor.betalactone	NONRIPP	NONRIPP
CATLVY010000003.1.region002	GCA_950061265.1	11	3571	TRUE	RiPPs	redox-cofactor	NONRIPP	LASSO_PEPTIDE	AVMIGSLFADVVAAMLDPRVATDG
JACCFE010000002.1.region017	GCA_014256275.1	6	7922	TRUE	Others	RiPP-like.NRPS	NONRIPP	NONRIPP
JACJDF010000004.1.region008	GCA_014230115.1	6	7922	TRUE	Others	RiPP-like.NRPS	NONRIPP	NONRIPP
CP000431.1.region009	GCA_000014565.1	6	10519	TRUE	Others	RiPP-like.NRPS	NONRIPP	NONRIPP
JASHKW010000012.1.region003	GCA_030056915.1	6	10519	TRUE	Others	RiPP-like.NRPS	NONRIPP	NONRIPP
NOYE01000019.1.region002	GCA_002258285.1	7	10685	FALSE	RiPPs	redox-cofactor	NONRIPP	CLASS_II_LANTIPEPTIDE	PDAVFVPESASVSVSVSAVAPDPESDSCVCSFGVRSHSPVSGFCTASPSFSARVTASVSRICH
VOBD01000001.1.region002	GCA_008369235.1	7	10685	FALSE	RiPPs	redox-cofactor	NONRIPP	NONRIPP
NOZH01000002.1.region002	GCA_002259035.1	7	13567	TRUE	RiPPs	LAP	NONRIPP	NONRIPP
JAASAF010000009.1.region002	GCA_012726195.1	26	14583	FALSE	RiPPs	redox-cofactor	NONRIPP	NONRIPP
NOZN01000035.1.region001	GCA_002259465.1	5	13199	FALSE	RiPPs	ranthipeptide	NONRIPP	LASSO_PEPTIDE	SHLDIVTASG
CP064066.1.region001	GCA_015654185.1	3	5822	TRUE	RiPPs	lassopeptide	lassopeptide	LASSO_PEPTIDE	SGGGIWWVEWVGKFN; HLARLDDVTRFELSTLPAGRPAGRGCSPGG	GGGIWWVEWVGKFN	GGGIWWVEWVGKFN
JAHFVG010000081.1.region001	GCA_023264675.1	Singleton_5	10320	FALSE	RiPPs	RiPP-like	NONRIPP	NONRIPP
JASISW010000012.1.region001	GCA_030063335.1	Singleton_6	10320	FALSE	RiPPs	RiPP-like	NONRIPP	NONRIPP
FOAW01000003.1.region001	GCA_900109405.1	15	14265	TRUE	RiPPs	redox-cofactor	NONRIPP	NONRIPP
QAOZ01000005.1.region001	GCA_003050885.1	15	14265	TRUE	RiPPs	redox-cofactor	NONRIPP	NONRIPP
BNHJ02000001.1.region014	GCA_014905595.2	5	3956	TRUE	RiPPs	thiopeptide.LAP	NONRIPP	NONRIPP
CP015220.1.region002	GCA_001620005.1	5	3956	TRUE	RiPPs	thiopeptide.LAP	NONRIPP	NONRIPP
CATMGY010000007.1.region001	GCA_950067665.1	11	3645	TRUE	RiPPs	LAP	NONRIPP	NONRIPP
CP110469.1.region017	GCA_026062495.1	6	3292	TRUE	RiPPs	RiPP-like	NONRIPP	NONRIPP
MKKY01000076.1.region001	GCA_002091955.1	16	10332	TRUE	Others	redox-cofactor.NRPS	NONRIPP	NONRIPP
AJJH01000066.1.region001	GCA_000260815.1	6	3292	TRUE	RiPPs	RiPP-like	NONRIPP	NONRIPP
CP093381.1.region001	GCA_022655485.1	6	3292	TRUE	RiPPs	RiPP-like	NONRIPP	LASSO_PEPTIDE	GCAPRRCCIRDHAELHTQTLNLVLVDSTGGAGAATDVKSAEW
CP009111.1.region025	GCA_001685605.1	6	6256	TRUE	Others	RiPP-like.NRPS	NONRIPP	NONRIPP
FNTL01000004.1.region011	GCA_900105375.1	6	6256	TRUE	Others	RiPP-like.NRPS	NONRIPP	NONRIPP
JASHKV010000001.1.region005	GCA_030056895.1	7	10685	FALSE	RiPPs	redox-cofactor	NONRIPP	NONRIPP
JAUTXY010000008.1.region001	GCA_036327795.1	27	14583	FALSE	RiPPs	redox-cofactor	NONRIPP	NONRIPP
JABUEM010000013.1.region001	GCA_019836245.1	4	7742	TRUE	RiPPs	redox-cofactor	NONRIPP	LASSO_PEPTIDE	VRVDIGRRRGTRTIRIRSRANSGGRPV; VLSGAWKPERTRLRAPEQLASARIDL; NGLRALTQGTIKQLTDLNTACHALP		VRVDIGRRRGTRTIRIRSRANSGGRPV
JMFD01000020.1.region003	GCA_000760685.1	14	12894	FALSE	RiPPs	lassopeptide	lassopeptide	LASSO_PEPTIDE	GFGIGGQAEGWNPIADRKN; FGIGGQAEGWNPIADRKN; GEFIGPHTEAILPFEDHSKE; LQDAYLHMIRSADPVAAELDPSPDEGKVLFHAH	FGIGGQAEGWNP; FGIGGQAEGWNP; EFIGPHTEAILPFEDHSKE
BCXF01000009.1.region001	GCA_001894965.1	17	599	TRUE	RiPPs	redox-cofactor	NONRIPP	LASSO_PEPTIDE	GRRLLAAVVGRAAAAVEAWDPGPDGRLRY		GRRLLAAVVGRAAAAVEAWDPGPDGRLRY
CP048813.1.region009	GCA_014217765.1	17	599	TRUE	RiPPs	redox-cofactor	NONRIPP	LASSO_PEPTIDE	GRRLLAAVVGRAAAAVEAWDPGPDGRLRY		GRRLLAAVVGRAAAAVEAWDPGPDGRLRY
JMEQ01000002.1.region001	GCA_000760995.1	5	11389	TRUE	Others	LAP.NRPS	NONRIPP	NONRIPP
JABUBS010000008.1.region001	GCA_019834565.1	10	7801	TRUE	RiPPs	redox-cofactor	NONRIPP	LASSO_PEPTIDE	RRLYESLGYDVAAVRMSKPLDAEPRP; LTELRHRFRVSVDRWTPDDRAVLH; SMFPAVPTRGPHATVIMAAHRATEMLVAEADRSAAVRRGR
JMET01000039.1.region002	GCA_000760975.1	5	11371	TRUE	RiPPs	LAP	NONRIPP	NONRIPP
NPFM01000034.1.region001	GCA_002258645.1	14	4591	FALSE	Others	redox-cofactor.NRPS	NONRIPP	NONRIPP
CP088975.1.region006	GCA_021165995.1	2	14712	FALSE	Others	redox-cofactor.NRPS	NONRIPP	NONRIPP
JOKB01000066.1.region001	GCA_000759005.1	9	11647	TRUE	Others	redox-cofactor.NRPS	NONRIPP	NONRIPP
NPFS01000010.1.region001	GCA_002259285.1	9	13876	TRUE	RiPPs	RiPP-like	NONRIPP	NONRIPP
FNDN01000008.1.region003	GCA_900099725.1	17	4573	TRUE	RiPPs	RiPP-like	NONRIPP	NONRIPP
NOZC01000003.1.region002	GCA_002258545.1	7	13430	TRUE	Others	crocagin.butyrolactone	NONRIPP	NONRIPP
NOZD01000031.1.region002	GCA_002258995.1	7	13430	TRUE	Others	crocagin.butyrolactone	NONRIPP	NONRIPP
NOYU01000010.1.region001	GCA_002258915.1	7	12847	TRUE	RiPPs	LAP	NONRIPP	NONRIPP
JASHKT010000003.1.region002	GCA_030056855.1	5	14608	TRUE	RiPPs	linaridin	NONRIPP	NONRIPP
SPNG01000010.1.region001	GCA_004563845.1	5	14608	TRUE	RiPPs	linaridin	NONRIPP	NONRIPP
CP054690.1.region013	GCA_013348805.1	24	14318	FALSE	RiPPs	redox-cofactor	NONRIPP	NONRIPP
QQAT01000002.1.region001	GCA_003350365.1	24	14318	FALSE	RiPPs	redox-cofactor	NONRIPP	NONRIPP
JAMOZI010000003.1.region003	GCA_023667485.1	13	8959	TRUE	RiPPs	RiPP-like	NONRIPP	NONRIPP
JAWLKE010000002.1.region002	GCA_033042225.1	7	13554	TRUE	Others	redox-cofactor.betalactone	NONRIPP	NONRIPP
NPFM01000016.1.region001	GCA_002258645.1	14	12783	TRUE	RiPPs	RiPP-like	NONRIPP	NONRIPP
JABFDW010000010.1.region001	GCA_030506605.1	2	382	TRUE	Others	redox-cofactor.NRPS	NONRIPP	NONRIPP
CP135915.1.region004	GCA_032393075.1	10	7795	TRUE	Others	lanthipeptide-class-ii.lanthipeptide-class-v.redox-cofactor.NRPS	NONRIPP	NONRIPP
JMEW01000021.1.region003	GCA_000760755.1	9	12797	TRUE	RiPPs	redox-cofactor	NONRIPP	NONRIPP
JMFC01000016.1.region002	GCA_000760895.1	7	12847	TRUE	RiPPs	LAP	NONRIPP	NONRIPP
CP049748.1.region013	GCA_000760905.2	14	4591	FALSE	Others	redox-cofactor.NRPS	NONRIPP	NONRIPP
JAFBBK010000001.1.region001	GCA_016907185.1	4	8114	TRUE	RiPPs	redox-cofactor	NONRIPP	NONRIPP
JAFIBH010000001.1.region007	GCA_017832185.1	4	8114	TRUE	RiPPs	redox-cofactor	NONRIPP	NONRIPP
NOYN01000028.1.region001	GCA_002258445.1	9	11647	TRUE	Others	redox-cofactor.NRPS	NONRIPP	NONRIPP
JABUBT010000028.1.region001	GCA_019834685.1	10	12248	TRUE	Others	redox-cofactor.NRPS	NONRIPP	NONRIPP
QEOC01000001.1.region012	GCA_003097035.1	12	5151	TRUE	Others	RRE-containing.NRPS	NONRIPP	NONRIPP
CATLVY010000003.1.region001	GCA_950061265.1	11	3645	TRUE	RiPPs	LAP	NONRIPP	NONRIPP
NOZF01000151.1.region001	GCA_002258565.1	7	13567	TRUE	RiPPs	LAP	NONRIPP	LASSO_PEPTIDE	VVDESRIAPELPVYRLPGTPRLLDLSGCGNRGPPALRT; GATSSTAPRNPSCTPPSPMTRSGSESAMSSTFSSPNPPVILRMSTSGPA; LVGAPYLIWLIRKDAR
CP048814.1.region012	GCA_014217785.1	17	605	TRUE	RiPPs	RiPP-like	NONRIPP	LASSO_PEPTIDE	RLRAALRAHGGPGGAVDAWLSAVLDERPDAWPLSGSSVLDPETGWHFSPWGRNPHAEHATPEHATPEHATPEHRALVPDQSGAPA
OBDL01000005.1.region001	GCA_900215125.1	15	14265	TRUE	RiPPs	redox-cofactor	NONRIPP	NONRIPP
SUMD01000003.1.region002	GCA_005049235.1	15	14265	TRUE	RiPPs	redox-cofactor	NONRIPP	NONRIPP
CAJUXZ010000012.1.region002	GCA_910591545.1	6	3292	TRUE	RiPPs	RiPP-like	NONRIPP	NONRIPP
JAWXXY010000012.1.region011	GCA_033842605.1	6	3292	TRUE	RiPPs	RiPP-like	NONRIPP	NONRIPP
CP129465.1.region001	GCA_036364245.1	3	5822	TRUE	RiPPs	lassopeptide	lassopeptide	LASSO_PEPTIDE	SGGGIWWVEWVGKFN; HLARLDDVTRFELSTLPAGRPAGRGCSPGG	GGGIWWVEWVGKFN	GGGIWWVEWVGKFN
FNAB01000003.1.region002	GCA_900101735.1	25	6109	FALSE	RiPPs	RiPP-like	NONRIPP	NONRIPP
RKLN01000005.1.region002	GCA_004011835.1	22	14449	TRUE	RiPPs	redox-cofactor	NONRIPP	NONRIPP
RKLO01000005.1.region002	GCA_004011825.1	22	14449	TRUE	RiPPs	redox-cofactor	NONRIPP	NONRIPP		0
JAWLKF010000001.1.region002	GCA_033042195.1	7	10685	FALSE	RiPPs	redox-cofactor	NONRIPP	NONRIPP
JAWLRY010000001.1.region002	GCA_033142325.1	7	10685	FALSE	RiPPs	redox-cofactor	NONRIPP	NONRIPP
SCOY01000012.1.region001	GCA_005503035.1	23	6111	FALSE	RiPPs	redox-cofactor	NONRIPP	NONRIPP
VIGH01000005.1.region001	GCA_006704125.1	Singleton_17	6111	FALSE	RiPPs	redox-cofactor	NONRIPP	NONRIPP
CP048813.1.region010	GCA_014217765.1	17	605	TRUE	RiPPs	RiPP-like	NONRIPP	LASSO_PEPTIDE	RLRAALRAHGGPGGAVDAWLSAVLDERPDAWPLSGSSVLDPETGWHFSPWGRNPHAEHATPEHATPEHATPEHRALVPDQSGAPA
LRRK01000017.1.region001	GCA_001646825.1	2	382	TRUE	Others	redox-cofactor.NRPS	NONRIPP	NONRIPP
JMFC01000021.1.region002	GCA_000760895.1	7	13277	FALSE	RiPPs	redox-cofactor	NONRIPP	LASSO_PEPTIDE	LTALWVRRDDRYSELRAETNEDPVRDRIEMSYIGG
JABUEG010000002.1.region001	GCA_019836085.1	4	7679	TRUE	RiPPs	lassopeptide	lassopeptide	LASSO_PEPTIDE	PFTAHAWIEADGRIVDEPMSGADFATFFRVRSGRTEPDHPTVPRASQQAA; YGIGGQAEGWNPIADRKN; GEFIGPNTEAILPFEDHSKE	YGIGGQAEGWNP; EFIGPNTEAILPFEDHSKE
CP018063.1.region005	GCA_001886355.1	2	9277	TRUE	RiPPs	RiPP-like	NONRIPP	NONRIPP
NPFR01000003.1.region002	GCA_002258715.1	9	12797	TRUE	RiPPs	redox-cofactor	NONRIPP	NONRIPP
JABUBR010000020.1.region001	GCA_019834505.1	10	12248	TRUE	Others	lanthipeptide-class-v.lanthipeptide-class-ii.NRPS	NONRIPP	NONRIPP
JMLO01000005.1.region002	GCA_000686785.1	15	14265	TRUE	RiPPs	redox-cofactor	NONRIPP	NONRIPP
JABUEN010000067.1.region001	GCA_019836315.1	4	7679	TRUE	RiPPs	lassopeptide	lassopeptide	LASSO_PEPTIDE	GEFIGPNTEAILPFEDHSKE; YGIGGQAEGWNPIADRKN; PFTAHAWIEADGRIVDEPMSGADFATFFRVRSGRTEPDHPTVPRASQQAA	EFIGPNTEAILPFEDHSKE; YGIGGQAEGWNP
JABUEO010000005.1.region001	GCA_019836265.1	4	7679	TRUE	RiPPs	lassopeptide	lassopeptide	LASSO_PEPTIDE	PFTAHAWIEADGRIVDEPMSGADFATFFRVRSGRTEPDHPTVPRASQQAA; YGIGGQAEGWNPIADRKN; GEFIGPNTEAILPFEDHSKE	YGIGGQAEGWNP; EFIGPNTEAILPFEDHSKE
JABUEH010000006.1.region001	GCA_019836175.1	4	7679	TRUE	RiPPs	lassopeptide	lassopeptide	LASSO_PEPTIDE	PFTAHAWIEADGRIVDEPMSGADFATFFRVRSGRTEPDHPTVPRASQQAA; YGIGGQAEGWNPIADRKN; GEFIGPNTEAILPFEDHSKE	YGIGGQAEGWNP; EFIGPNTEAILPFEDHSKE
JABUEI010000021.1.region001	GCA_019836145.1	4	10396	TRUE	RiPPs	redox-cofactor	NONRIPP	NONRIPP
NOYO01000010.1.region001	GCA_002258835.1	9	13016	TRUE	RiPPs	redox-cofactor	NONRIPP	NONRIPP
NPGA01000005.1.region002	GCA_002259485.1	7	13554	TRUE	Others	redox-cofactor.betalactone	NONRIPP	NONRIPP
JALGQE010000001.1.region001	GCA_022810405.1	7	4591	FALSE	Others	redox-cofactor.NRPS	NONRIPP	NONRIPP
JAUSVE010000001.1.region002	GCA_030813815.1	5	11389	TRUE	Others	LAP.NRPS	NONRIPP	NONRIPP
CP049748.1.region003	GCA_000760905.2	14	4602	FALSE	RiPPs	lanthipeptide-class-i	NONRIPP	CLASS_III_IV_LANTIPEPTIDE	SGVSVNGWCV; IGANIELVDRSAEPGFRTTWDL
JALGQH010000043.1.region001	GCA_022810305.1	28	12209	FALSE	RiPPs	RRE-containing	NONRIPP	LASSO_PEPTIDE	GEFLTKMSTAVETTRADQAGAHKPSGE; LSTRDEARGMIHRQVPAQRLAHRCGWAVAEIEI; ITRCGARRFLFPDLSPGSSSYSCRQVVSGSHSGAAEPQMEKAWPTQLTLPN
BCXI01000030.1.region001	GCA_001895025.1	29	10491	FALSE	RiPPs	redox-cofactor	NONRIPP	NONRIPP
VBRU01000001.1.region002	GCA_006148895.1	29	10491	FALSE	RiPPs	redox-cofactor	NONRIPP	NONRIPP
NOYL01000022.1.region002	GCA_002258405.1	9	13016	TRUE	RiPPs	redox-cofactor	NONRIPP	NONRIPP
NOYT01000010.1.region001	GCA_002258905.1	9	13199	FALSE	RiPPs	ranthipeptide	NONRIPP	LASSO_PEPTIDE	SHLDIVTASGVA
BCXG01000047.1.region001	GCA_001894985.1	25	6109	FALSE	RiPPs	RiPP-like	NONRIPP	NONRIPP
APMY01000114.1.region001	GCA_000389715.1	18	326	TRUE	RiPPs	RiPP-like	NONRIPP	LASSO_PEPTIDE	SRTCGGFVGAGPDAEKRPVRCADGTAPTGHVEDVRLGRERG; LTTSEHVVLGFDEPHP; GGAPQLGCYDHESPPSGRSRKASA
CP048814.1.region008	GCA_014217785.1	17	4573	TRUE	RiPPs	RiPP-like	NONRIPP	NONRIPP
JABUKF010000008.1.region001	GCA_019834535.1	10	7795	TRUE	Others	lanthipeptide-class-ii.lanthipeptide-class-v.redox-cofactor.NRPS	NONRIPP	NONRIPP
JAWLUV010000001.1.region001	GCA_033101355.1	10	7795	TRUE	Others	lanthipeptide-class-v.lanthipeptide-class-ii.redox-cofactor.NRPS	NONRIPP	NONRIPP
NPFN01000004.1.region002	GCA_002258685.1	9	12797	TRUE	RiPPs	redox-cofactor	NONRIPP	NONRIPP
NPFZ01000004.1.region002	GCA_002259425.1	9	12797	TRUE	RiPPs	redox-cofactor	NONRIPP	NONRIPP
JMEM01000013.1.region001	GCA_000761075.1	14	4591	FALSE	Others	redox-cofactor.NRPS	NONRIPP	NONRIPP
JABFAO010000004.1.region002	GCA_017168235.1	11	6769	FALSE	RiPPs	redox-cofactor	NONRIPP	LASSO_PEPTIDE	AVMIGSLFADVVAAMLDPRVATDG
FZOW01000018.1.region001	GCA_900188125.1	Singleton_3	6769	FALSE	RiPPs	redox-cofactor	NONRIPP	LASSO_PEPTIDE	CEEGGYSYPERQFTVCTETVTV
JABUBS010000024.1.region001	GCA_019834565.1	10	12248	TRUE	Others	lanthipeptide-class-v.lanthipeptide-class-ii.NRPS	NONRIPP	NONRIPP
LPZL01000120.1.region001	GCA_001646675.1	10	7801	TRUE	RiPPs	RRE-containing	NONRIPP	LASSO_PEPTIDE	LTELRHRFRVSVDRWTPDDRAVLH; RRLYESLGYDVAAVRMSKPLDAEPRP; GGRPPTTLCDENPLAGLSREERSR
JAFBBL010000001.1.region007	GCA_016907155.1	19	12360	TRUE	Others	redox-cofactor.NRPS	NONRIPP	NONRIPP
LS483468.1.region011	GCA_900478115.1	19	12360	TRUE	Others	redox-cofactor.NRPS	NONRIPP	NONRIPP
JAPWIM010000004.1.region002	GCA_027270635.1	7	10685	FALSE	RiPPs	redox-cofactor	NONRIPP	LASSO_PEPTIDE	RSPTVGHGEPGQPTAPVSYRRAVQPDLVALVRSIRCEAGRR; GGGTGRDVRVWRTEPDEVRSRLCESGGSVATEAEWARYLPGVPYRQLCET
BCXB01000002.1.region001	GCA_001894885.1	Singleton_2	516	FALSE	RiPPs	redox-cofactor	NONRIPP	NONRIPP
CP017014.1.region004	GCA_001767395.1	Singleton_16	516	FALSE	RiPPs	redox-cofactor	NONRIPP	NONRIPP
JAJNCL010000002.1.region006	GCA_021025955.1	1	8653	TRUE	RiPPs	RRE-containing	NONRIPP	LASSO_PEPTIDE	NRPYWGVDWHITGRA
JAPWIQ010000004.1.region001	GCA_027270535.1	1	8653	TRUE	RiPPs	lassopeptide.RRE-containing	lassopeptide	LASSO_PEPTIDE	NRPYWGVDWHITGRA	DNRPYWGVDWHITGRA
JABUEO010000008.1.region001	GCA_019836265.1	4	7742	TRUE	RiPPs	redox-cofactor	NONRIPP	LASSO_PEPTIDE	DTMIGVTFGSWPPLAS; NGLRALTQGTIKQLTDLNTACHALP; VLSGAWKPERTRLRAPEQLASARIDL
RKLO01000003.1.region001	GCA_004011825.1	22	14317	FALSE	RiPPs	RiPP-like	NONRIPP	NONRIPP
JABUBR010000028.1.region001	GCA_019834505.1	10	7801	TRUE	RiPPs	redox-cofactor	NONRIPP	LASSO_PEPTIDE	RRLYESLGYDVAAVRMSKPLDAEPRP; LTELRHRFRVSVDRWTPDDRAVLH; SMFPAVPTRGPHATVIMAAHRATEMLVAEADRSAAVRRGR
CAUQEL010000005.1.region001	GCA_963517305.1	7	4591	FALSE	Others	redox-cofactor.NRPS	NONRIPP	NONRIPP
FOJN01000007.1.region001	GCA_900111805.1	10	12248	TRUE	Others	redox-cofactor.NRPS	NONRIPP	NONRIPP
JASHKQ010000001.1.region010	GCA_030056795.1	14	9749	FALSE	RiPPs	lanthipeptide-class-v	NONRIPP	LASSO_PEPTIDE	VGGRRQLTIPPELAYGPAGAGHRLSGKTLVFVIDLLDVK; DRWMSTCIACGHRYWAERFNVGVLPPSSTTATSTR; ISTIGLSIAGFTAGATTVKIVC; SIESSAAVTISIISVTSGVDTALTFKYNC
JAWLSB010000005.1.region005	GCA_033142445.1	7	9749	FALSE	RiPPs	lanthipeptide-class-v	NONRIPP	LASSO_PEPTIDE	VGGRRQLTIPPELAYGPAGAGHRLSGKTLVFVIDLLDVK; IISGATLVCIALGLVLVFGIGEVAGWGLVAVGLGVGVVTLSARRRTSNH; ISTIGLSIAGFTAGATTVKIVC; ASIESSAAVTISIISVTSGVDTALTFKYNC
NHML01000012.1.region002	GCA_002165735.1	6	9657	TRUE	RiPPs	redox-cofactor	NONRIPP	NONRIPP
BCXI01000007.1.region002	GCA_001895025.1	29	660	TRUE	Others	RiPP-like.NRP-metallophore.NRPS	NONRIPP	NONRIPP
VBRU01000019.1.region001	GCA_006148895.1	29	660	TRUE	Others	RiPP-like.NRP-metallophore.NRPS	NONRIPP	NONRIPP
JALGQI010000022.1.region001	GCA_022810385.1	7	10685	FALSE	RiPPs	redox-cofactor	NONRIPP	NONRIPP
LMRR01000002.1.region002	GCA_001426085.1	14	10685	FALSE	RiPPs	redox-cofactor	NONRIPP	LASSO_PEPTIDE	NVLDILRGGLDSAVLGLGHASVHTLGPADVVVPPGFARSTQPARRT
BCXD01000006.1.region001	GCA_001894925.1	18	559	TRUE	RiPPs	RiPP-like	NONRIPP	LASSO_PEPTIDE	VGYTHHDYDAIHLYIEESFTFRVHEEDAAIELV		VGYTHHDYDAIHLYIEESFTFRVHEEDAAIELV
JASHLJ010000006.1.region002	GCA_030057155.1	1	10063	TRUE	RiPPs	lanthipeptide-class-iv	lanthipeptide-class-iv	CLASS_III_IV_LANTIPEPTIDE	WCCYVPAPLPTLVTCHGCTLTH; STDCCWYTTNYLGPGPSILTTCHSCTNTGG	WCCYVPAPLPTLVTCHGCTLTH; MLGSTDCCWYTTNYLGPGPSILTTCHSCTNTGG
JAAXPA010000070.1.region001	GCA_012396235.1	6	3292	TRUE	RiPPs	RiPP-like	NONRIPP	NONRIPP
NOZB01000012.1.region001	GCA_002258515.1	7	13430	TRUE	Others	crocagin.butyrolactone	NONRIPP	NONRIPP
JABUBS010000010.1.region001	GCA_019834565.1	10	6676	TRUE	Others	lassopeptide.NRPS	NONRIPP	NONRIPP
JABUBU010000002.1.region001	GCA_019834675.1	10	6676	TRUE	Others	RRE-containing.NRPS	NONRIPP	NONRIPP
JABAFB010000001.1.region002	GCA_012843405.1	20	6495	FALSE	Others	redox-cofactor.NRPS	NONRIPP	NONRIPP
JABAGQ010000001.1.region001	GCA_012844225.1	20	6495	FALSE	Others	redox-cofactor.NRPS	NONRIPP	NONRIPP
CP015530.1.region001	GCA_001700945.1	3	5822	TRUE	RiPPs	lassopeptide	lassopeptide	LASSO_PEPTIDE	SGGGIWWVEWVGKFN; PLAFGVRRAFDIAVPDPMPPLPLWEGLYKGSPAYWASWALCLVICVLPGIAGMFRWRTRRFGVGYVVAVIVAGVLGAATVSSFYIGGALLRD; GGIPAPKADDPCVDLSRPHHSSREPDV	GGGIWWVEWVGKFN	GGGIWWVEWVGKFN
AJLQ01000130.1.region001	GCA_000263875.1	6	3292	TRUE	RiPPs	RiPP-like	NONRIPP	NONRIPP
MKKX01000033.1.region001	GCA_002091985.1	16	10332	TRUE	RiPPs	redox-cofactor	NONRIPP	NONRIPP
BDAM01000011.1.region001	GCA_001895045.1	19	6495	FALSE	Others	redox-cofactor.NRPS	NONRIPP	NONRIPP
NOZN01000026.1.region001	GCA_002259465.1	5	13702	TRUE	RiPPs	redox-cofactor	NONRIPP	NONRIPP
NOZO01000024.1.region001	GCA_002259505.1	5	13702	TRUE	RiPPs	redox-cofactor	NONRIPP	NONRIPP
BCWV01000003.1.region002	GCA_001894765.1	10	7795	TRUE	Others	lanthipeptide-class-v.lanthipeptide-class-ii.redox-cofactor.NRPS	NONRIPP	NONRIPP
CP039254.1.region006	GCA_004795875.1	16	4417	FALSE	Others	redox-cofactor.NRPS	NONRIPP	NONRIPP
CP147846.1.region011	GCA_037327425.1	Singleton_12	4417	FALSE	Others	redox-cofactor.NRPS	NONRIPP	NONRIPP
NPFT01000024.1.region001	GCA_002259295.1	5	13702	TRUE	RiPPs	redox-cofactor	NONRIPP	NONRIPP
JAHFVG010000006.1.region001	GCA_023264675.1	Singleton_5	8385	FALSE	RiPPs	lanthipeptide-class-v	NONRIPP	BACTERIAL_HEAD_TO_TAIL_CYCLIZED	IAAAIALALIGGLGGAALNKTRSRGTAVGIR		IAAAIALALIGGLGGAALNKTRSRGTAVGIR
JASISW010000008.1.region001	GCA_030063335.1	Singleton_6	8385	FALSE	RiPPs	lanthipeptide-class-v	NONRIPP	BACTERIAL_HEAD_TO_TAIL_CYCLIZED	KLGTIVALIAAIVAIVLVVAGAPVAAAIAIAIVGGLAGAALSKTRSRGTAVGIR; RQLTIPPELAYGPAGQGHRLSGKTLVFVIDLLDVK
LWHK01000087.1.region001	GCA_001757665.1	1	9679	TRUE	RiPPs	lanthipeptide-class-iii	lanthipeptide-class-iii	CLASS_III_IV_LANTIPEPTIDE	QNAAISSLSFFCL	AGQLEQNAAISSLSFFCL
MLYX02000005.1.region001	GCA_001890475.2	3	5822	TRUE	RiPPs	lassopeptide	lassopeptide	LASSO_PEPTIDE	HLARLDDVTRFELSTLPAGRPAGRGCSPGG; SGGGIWWVEWVGKFN	GGGIWWVEWVGKFN	GGGIWWVEWVGKFN
BAWF01000101.1.region001	GCA_000583735.1	6	368	TRUE	RiPPs	RRE-containing	NONRIPP	NONRIPP
JASHKW010000028.1.region001	GCA_030056915.1	6	368	TRUE	RiPPs	RRE-containing	NONRIPP	CLASS_III_IV_LANTIPEPTIDE	VLVEPEHEDYDAFMAQQLNELSISGSRICAGQSAISCANRSQ
JALGQH010000019.1.region001	GCA_022810305.1	28	14099	TRUE	RiPPs	RiPP-like	NONRIPP	NONRIPP
NPJZ01000001.1.region003	GCA_002245895.1	28	14099	TRUE	RiPPs	RiPP-like	NONRIPP	NONRIPP
QRCM01000001.1.region005	GCA_008011915.1	18	322	TRUE	RiPPs	RiPP-like.bottromycin	NONRIPP	NONRIPP
CP054690.1.region006	GCA_013348805.1	24	14317	FALSE	RiPPs	RiPP-like	NONRIPP	NONRIPP
NOYD01000005.1.region002	GCA_002258315.1	7	13819	FALSE	RiPPs	redox-cofactor	NONRIPP	LASSO_PEPTIDE	LGPSDVVVPPDFACADRLPGPVNPTPIGVGNSYPRS
CP018063.1.region008	GCA_001886355.1	2	14712	FALSE	Others	redox-cofactor.NRPS	NONRIPP	NONRIPP
JABUEE010000009.1.region002	GCA_019836105.1	4	10396	TRUE	RiPPs	redox-cofactor	NONRIPP	NONRIPP
CP039253.1.region003	GCA_004795915.1	16	4417	FALSE	Others	redox-cofactor.NRPS	NONRIPP	NONRIPP
NOXY01000012.1.region001	GCA_002258735.1	14	12783	TRUE	RiPPs	RiPP-like	NONRIPP	NONRIPP
BCXG01000001.1.region002	GCA_001894985.1	25	609	TRUE	RiPPs	redox-cofactor	NONRIPP	NONRIPP
FNAB01000009.1.region001	GCA_900101735.1	25	609	TRUE	RiPPs	redox-cofactor	NONRIPP	NONRIPP
CP147846.1.region018	GCA_037327425.1	Singleton_12	6079	TRUE	RiPPs	RiPP-like	NONRIPP	NONRIPP
APMY01000039.1.region001	GCA_000389715.1	18	316	TRUE	RiPPs	redox-cofactor	NONRIPP	LASSO_PEPTIDE	LGDPTRASAEYGLRLLTDMHRRAHECYRRWTPGSEGRLE
JABUEC010000006.1.region001	GCA_019836065.1	4	7609	TRUE	RiPPs	redox-cofactor	NONRIPP	NONRIPP
BCXI01000003.1.region001	GCA_001895025.1	29	656	TRUE	RiPPs	lanthipeptide-class-v	NONRIPP	NONRIPP
CP032762.1.region004	GCA_003641205.1	Singleton_9	4328	TRUE	RiPPs	lanthipeptide-class-v	NONRIPP	NONRIPP
CP107551.1.region005	GCA_025837095.1	Singleton_18	5600	TRUE	RiPPs	RiPP-like	NONRIPP	LASSO_PEPTIDE	LVPIVVVAAAVLCTPSAAPGRRTRERPGQVDQTSGTDASPV
JAPWIJ010000005.1.region001	GCA_027270735.1	14	9295	TRUE	RiPPs	ranthipeptide	NONRIPP	LASSO_PEPTIDE	GSSTLFTVRGGYNYAQGGARISQPYSPDAGSDSVFPWSTAKQIDTFMHAEGAPSPIIRW
JAWLKG010000032.1.region001	GCA_033042295.1	3	10648	TRUE	RiPPs	lanthipeptide-class-iv	NONRIPP	LASSO_PEPTIDE	TFQMGGEYDGGGGGRSGRGLHRF; LSPIRSRGTAAITVRCGPLRIEGAVGPGRTSRARLRRKWSR; SCSSCTSGSCNHAAEEITQA; TSSCASNSCNGMHCPATTSEEA		SCSSCTSGSCNHAAEEITQA
BCXH01000009.1.region001	GCA_001895005.1	Singleton_1	637	TRUE	RiPPs	RiPP-like	NONRIPP	LASSO_PEPTIDE	GWLQAQWEAGGLALVGLALGTAALAAVHVLFPGASSFVQILAVIGVSAATGALRFVALRGWVF
SLVY01000025.1.region001	GCA_004345605.1	27	14594	TRUE	RiPPs	RiPP-like	NONRIPP	NONRIPP
CP032762.1.region007	GCA_003641205.1	Singleton_9	4331	TRUE	RiPPs	RiPP-like	NONRIPP	NONRIPP
CP050953.1.region001	GCA_012272955.1	3	4652	TRUE	RiPPs	linaridin	NONRIPP	LASSO_PEPTIDE	GGQLRCAIDSLVIVHRVPKRSAKAGRPRKTCGLPASLS; GKLRLPGTPLPDRDAVRHYLEEHGRLAPSE; FGSSPDLDRGRRRLRLRLCRSPGPPTPASHRSPGRPRRHRTGHS; WIDDYEHQATIAAAVDDCVPDLGGLDPAC; TVIPVRMDEALLTALNARAEREHVSRSEAIREAIRAWTRVA		TVIPVRMDEALLTALNARAEREHVSRSEAIREAIRAWTRVA
JAUTXY010000007.1.region002	GCA_036327795.1	27	10406	TRUE	RiPPs	RiPP-like	NONRIPP	NONRIPP
FZOW01000005.1.region001	GCA_900188125.1	Singleton_3	6331	TRUE	RiPPs	LAP	NONRIPP	LASSO_PEPTIDE	VVSTTHTVLAFDEPGPLSEPSR; AEHLKAAFNIKTIGDLGRNKYFLWAQAISKLGE
MKKY01000091.1.region003	GCA_002091955.1	16	12553	TRUE	RiPPs	RiPP-like.lassopeptide.RRE-containing	NONRIPP	LASSO_PEPTIDE	IGDSPRTYDPLHPCCKEGQDLPITMAAPYLRLNQVILYPD
QAJJ01000014.1.region001	GCA_003852455.1	1	14239	TRUE	RiPPs	LAP	NONRIPP	THIOPEPTIDE	GERASYFEPTAARCSSSSTCTCCCT
CAUQEL010000029.1.region001	GCA_963517305.1	7	3677	TRUE	RiPPs	thiopeptide	NONRIPP	LASSO_PEPTIDE	CSCCESEGFAHEVHGAVRHANIFQRRRVGDRLVFPGEAVEP; LPTRKGTDGHKVLALLGLHAGTSVQWMARSIVIAASVRAWSGAMTGLFSCK; FDLCSSSSTTSSS; VLCFASSSTTSSS
CP038031.2.region001	GCA_006351985.2	3	4398	TRUE	RiPPs	RRE-containing	NONRIPP	LASSO_PEPTIDE	GLGAWTVDGTHLGRRT; GISLATSYRYLHEGIDVLAAQAPELPEILRARLGRATPT; GDHYLATSGDLLMAMDRRLDRNAESLDAKTLAGPFAVG
CP021355.1.region002	GCA_003130705.1	13	4107	TRUE	RiPPs	lanthipeptide-class-iv	NONRIPP	NONRIPP
BMCU01000001.1.region003	GCA_014635345.1	Singleton_10	3234	TRUE	RiPPs	redox-cofactor	NONRIPP	LASSO_PEPTIDE	FARFASRLSHSQAMKAVSDLRNRPDQNRTRLAQRVATV; SVTEIRVSAEVTAYVAVMGGAK
JAWLJX010000003.1.region001	GCA_033042415.1	14	10481	TRUE	RiPPs	LAP	NONRIPP	LASSO_PEPTIDE	HSTWVSADGAVKVTVPDGHRTISPGVYRKILAAMKEAQQ
JAPWIJ010000027.1.region001	GCA_027270735.1	14	9304	TRUE	RiPPs	RRE-containing	NONRIPP	NONRIPP
JAIYEP010000007.1.region001	GCA_020515525.1	Singleton_11	8583	TRUE	Others	RiPP-like.NRP-metallophore.NRPS	NONRIPP	NONRIPP
JMEW01000021.1.region002	GCA_000760755.1	9	11533	TRUE	RiPPs	redox-cofactor	NONRIPP	LASSO_PEPTIDE	GSVLQPTDLLPVWNESPQPPIAAARPSTI; NIDGGTILGKPTSSARWPHPAVRS
JAASAE010000002.1.region001	GCA_012726205.1	Singleton_13	6399	TRUE	RiPPs	redox-cofactor	NONRIPP	NONRIPP
JADGNC010000064.1.region001	GCA_015234405.1	20	8045	TRUE	RiPPs	redox-cofactor	NONRIPP	NONRIPP
LPZL01000067.1.region001	GCA_001646675.1	10	12194	TRUE	RiPPs	lanthipeptide-class-v.lanthipeptide-class-ii	lanthipeptide-class-v.lanthipeptide-class-ii	CLASS_II_LANTIPEPTIDE	AGDVPATTVPCSALASITTAELGC; AADTPATTVPCSALASYTTAKLSC	CRSVPLDTARSGPRRVVRPVRTPV; DVPATTVPCSALASITTAELGC; FDAYAAPEEITETNAADTPATTVPCSALASYTTAKLSC
JALGQH010000034.1.region001	GCA_022810305.1	28	8912	TRUE	RiPPs	lanthipeptide-class-iii	NONRIPP	NONRIPP
JABAGQ010000020.1.region001	GCA_012844225.1	20	6523	TRUE	RiPPs	RiPP-like	NONRIPP	LASSO_PEPTIDE	VTIGSPAGSLLKATAWMLSRTPQRSNRDIVFGYSRVTRSG
JAWLRY010000033.1.region001	GCA_033142325.1	7	10698	TRUE	RiPPs	LAP	NONRIPP	CLASS_II_LANTIPEPTIDE	PLASTDRVGYGDVDLLTRMVLLALVGLQLW; NSGNSGSSSNGGGGGGCHAFVAS; GNAGSSSSSCCDWRQPE; VCRPGSHVLLSSVEDPMRRFAECARGERGSIVKHPVAGSR; QPVPVGRSCGPDSIDWNEDTV
NOYJ01000030.1.region004	GCA_002258365.1	5	13005	TRUE	RiPPs	redox-cofactor	NONRIPP	NONRIPP
JABUBS010000039.1.region001	GCA_019834565.1	10	6686	TRUE	RiPPs	lanthipeptide-class-v	NONRIPP	CLASS_II_LANTIPEPTIDE	LGTITVTLSSVPCTDFTVTVTVGVTC; LSISVGRWSLTRFPGHLICSVAAAGEESELCPLPIPRSSAGARST
CP140264.1.region002	GCA_034479715.1	5	6031	TRUE	RiPPs	redox-cofactor	NONRIPP	LASSO_PEPTIDE	TTRSDRMAAGTTAGILIGGTTSAVTTYAVVAPAAILAGGLIGGTIGGITGAGVGSVLIPGVGAVPVGVAATAGGAAIGAAVGAAATLIPAAGVGAAGAVIGGVVGGAYGAGENLGEAPSPAPAPAPVPAPTPAPTPPPLAAPVWTPPEAASIAPAHPLEVREVVAAQPGGADALAAADNVAAQAGSFLDSVAPAGWHL
JAWLKF010000010.1.region001	GCA_033042195.1	7	10621	TRUE	RiPPs	lassopeptide.RRE-containing	lassopeptide	LASSO_PEPTIDE	ASLRADSKTGLPFGGS	AINASLRADSKTGLPFGGS
CP147846.1.region003	GCA_037327425.1	Singleton_12	6064	TRUE	RiPPs	RiPP-like	NONRIPP	NONRIPP
JBALTM010000002.1.region002	GCA_036964575.1	7	11221	TRUE	RiPPs	redox-cofactor	NONRIPP	LASSO_PEPTIDE	IESFAETYGVSTRTVAAAWSRTRDARTTRAQSL
NPJZ01000001.1.region002	GCA_002245895.1	28	14098	TRUE	RiPPs	lanthipeptide-class-iii	NONRIPP	CLASS_III_IV_LANTIPEPTIDE	KHQIDDGPYSWSGLSTIFC
NPFO01000020.1.region001	GCA_002258705.1	5	13800	TRUE	RiPPs	redox-cofactor	NONRIPP	LASSO_PEPTIDE	IGYDWTATETRSLPKNKLGSETSGWELSG; GSPRSGQTRTSRPEDSTSRHATDGMR
JMEY01000034.1.region004	GCA_000760675.1	5	11581	TRUE	RiPPs	redox-cofactor	NONRIPP	NONRIPP
JAWLJX010000012.1.region001	GCA_033042415.1	14	10488	TRUE	RiPPs	RRE-containing	NONRIPP	NONRIPP
BMCU01000004.1.region002	GCA_014635345.1	Singleton_10	3245	TRUE	RiPPs	RiPP-like	NONRIPP	NONRIPP
CP039432.1.region002	GCA_005484805.1	Singleton_15	4425	TRUE	RiPPs	RiPP-like	NONRIPP	NONRIPP
BCXD01000026.1.region001	GCA_001894925.1	18	566	TRUE	RiPPs	lanthipeptide-class-v	NONRIPP	LASSO_PEPTIDE	RSFTCRREVWDRARAAWWTEQEQYPSFTEWAEEALTEAVERTRS; LAGHDMVGTPFPTPNRSRNAISYHPD
NPFU01000020.1.region001	GCA_002259325.1	5	13951	TRUE	RiPPs	redox-cofactor	NONRIPP	LASSO_PEPTIDE	LAHAALAHTWTVDCASDIAPGVPRSGLCVACSH; HVPSDALRGGGPALGGSEQYGCV; GSPRSGQTRTSRPEDSTSRHATDGMR; CRSRSARSASSSASHCSYAETAIPRASHPAVRG; GGRVCGLRPIKPEPRVAHCAFWNREPSVLWP; GSGVGGVDEVGGDRYGVRRQRHVTI
JABUED010000008.1.region001	GCA_019836045.1	4	7622	TRUE	RiPPs	redox-cofactor	NONRIPP	LASSO_PEPTIDE	HSDHAMSPIAGLTTHFILCGAGKCRLPTASTGPTDSR
AOEX01000016.1.region001	GCA_000341965.1	3	173	TRUE	RiPPs	lanthipeptide-class-iv	NONRIPP	NONRIPP
JAWLKG010000025.1.region001	GCA_033042295.1	3	10647	TRUE	RiPPs	RiPP-like	NONRIPP	NONRIPP
CP129334.1.region001	GCA_036363425.1	3	5803	TRUE	RiPPs	lassopeptide	lassopeptide	LASSO_PEPTIDE	SGGGIWWVEWVGKFN; HLARLDDVTRFELSTLPAGRPAGRGCSPGG	GGGIWWVEWVGKFN	GGGIWWVEWVGKFN
CP035319.1.region014	GCA_004328705.1	Singleton_14	4376	TRUE	RiPPs	RiPP-like	NONRIPP	NONRIPP
CP032762.1.region013	GCA_003641205.1	Singleton_9	4337	TRUE	RiPPs	RiPP-like	NONRIPP	NONRIPP
JAASAE010000012.1.region001	GCA_012726205.1	Singleton_13	6410	TRUE	RiPPs	RiPP-like	NONRIPP	NONRIPP
JABFAQ010000011.1.region001	GCA_017168275.1	5	6562	TRUE	RiPPs	RiPP-like	NONRIPP	NONRIPP
NOZE01000016.1.region001	GCA_002259025.1	5	13447	TRUE	RiPPs	RRE-containing	NONRIPP	LASSO_PEPTIDE	GRLFDRAGRLIAEVAQEGLHRYRRQ		GRLFDRAGRLIAEVAQEGLHRYRRQ
JAIYEP010000076.1.region001	GCA_020515525.1	Singleton_11	8590	TRUE	RiPPs	RiPP-like	NONRIPP	NONRIPP
BCXH01000004.1.region002	GCA_001895005.1	Singleton_1	633	TRUE	RiPPs	RiPP-like	NONRIPP	NONRIPP
JTIZ01000119.1.region001	GCA_000801125.1	2	11795	TRUE	RiPPs	ranthipeptide	NONRIPP	NONRIPP
CP018064.1.region001	GCA_001886355.1	2	4079	TRUE	RiPPs	RRE-containing	NONRIPP	LASSO_PEPTIDE	GIRTHSFEFIGWRV		GIRTHSFEFIGWRV
JMFB01000021.1.region003	GCA_000760875.1	5	11592	TRUE	RiPPs	redox-cofactor	NONRIPP	LASSO_PEPTIDE	LAFVDSGHAVLTERPAEVFGLVDAFVSGRMTVPAGTIVPTTDV; GRLFDRAGRLIAEVAQEGLHRYRRQ		GRLFDRAGRLIAEVAQEGLHRYRRQ
JABFAU010000016.1.region002	GCA_017168335.1	Singleton_8	6581	TRUE	RiPPs	redox-cofactor	NONRIPP	NONRIPP
AJLQ01000077.1.region001	GCA_000263875.1	6	73	TRUE	RiPPs	RiPP-like	NONRIPP	LASSO_PEPTIDE	IYADTSRNGRQRYCSPKCANRDAVRRHRAR
VCBX02000001.1.region019	GCA_005938745.2	12	14802	TRUE	RiPPs	lanthipeptide-class-iii	NONRIPP	NONRIPP
JABUBR010000018.1.region001	GCA_019834505.1	10	6665	TRUE	RiPPs	lanthipeptide-class-v	NONRIPP	LASSO_PEPTIDE	WAHGLCAFWMEMVAYGHIGDVRPPWAR
JAIYEP010000021.1.region001	GCA_020515525.1	Singleton_11	8585	TRUE	RiPPs	redox-cofactor	NONRIPP	NONRIPP
AKKP01000066.1.region001	GCA_000280725.1	6	114	TRUE	RiPPs	RRE-containing	NONRIPP	LASSO_PEPTIDE	RARRRKQRYLRDLGLKFSDSQTTRWFLGAQASSSAVGTSSGAENMSAPTRSRAG; DSGHGSPRAHIPGLRCEILQVPQQT; CAMRVSRHRPDGLSDQSAASPTRLWPKALCARLPSWRCAARTATPRR; HPPLTGINGDRRRERILRDRQGRIPIH; GSLLGQDCSRGGQQLRVRALRRRPSSGYC
JBBCST010000023.1.region001	GCA_037148775.1	1	11272	TRUE	RiPPs	linaridin	NONRIPP	CLASS_II_LANTIPEPTIDE	GDALSVVTSGAALVLTSVDCGDALSVVTSGAALVLT; GSVGRDWAPVQRWAIALDDGRLIFANDEDLVAAD
CP049744.1.region013	GCA_000760935.2	14	4593	TRUE	RiPPs	redox-cofactor	NONRIPP	LASSO_PEPTIDE	GHASVHTLGPTDVVVPPAFSR; RTAQGWETALMAYNLSGQYLRDVRDRAAAYSVGTRP
NOZM01000025.1.region002	GCA_002259105.1	7	13638	TRUE	RiPPs	redox-cofactor	NONRIPP	LASSO_PEPTIDE	LGPSDVVVPPDFACADRLPGPVNPTPIGVGNSYPRS
CP108043.1.region001	GCA_036163995.1	4	5623	TRUE	RiPPs	redox-cofactor	NONRIPP	NONRIPP
JMER01000019.1.region001	GCA_000760815.1	5	11422	TRUE	RiPPs	redox-cofactor	NONRIPP	NONRIPP

## Sheet: Sheet1
shared name	deep	anti				shared name	deep	anti
CP072108.1.region001	0	0	LAP			CP088906.1.region012	1	1	lanthipeptide-class-iii			lanthipeptide-class-iii	129
WIDN01000115.1.region001	0	0	LAP			FMBB01000006.1.region001	1	1	lanthipeptide-class-iii			RRE-containing+lassopeptide	15
JASIRH010000006.1.region002	0	0	RiPP-like			CP147921.1.region017	1	1	lanthipeptide-class-iii			lassopeptide+RRE-containing	15
JMEP01000004.1.region003	0	0	RiPP-like			UGVH01000001.1.region011	1	1	lanthipeptide-class-iii			lanthipeptide-class-iv	3
JABUCN010000003.1.region002	0	0	RiPP-like			CP092101.1.region002	1	1	lanthipeptide-class-iii			lassopeptide	31
JABUCW010000003.1.region002	1	0	RiPP-like			SCFU01000002.1.region003	1	1	lanthipeptide-class-iii			lanthipeptide-class-v+lanthipeptide-class-ii	1
JAPWIG010000007.1.region001	0	0	redox-cofactor			CP078080.1.region017	1	1	lanthipeptide-class-iii
VBTL01000011.1.region001	0	0	redox-cofactor			JASIRE010000002.1.region001	1	1	lanthipeptide-class-iii
CP072108.1.region011	0	0	NRPS+RRE-containing			CP003761.1.region017	1	1	lanthipeptide-class-iii
JAWLSE010000005.1.region002	0	0	NRPS+RRE-containing			JAJHVW010000003.1.region001	1	1	lanthipeptide-class-iii
CP011295.1.region001	1	0	LAP			CP054207.1.region018	1	1	lanthipeptide-class-iii
JAAMPR010000001.1.region005	0	0	LAP			JASIRM010000005.1.region002	1	1	lanthipeptide-class-iii
JAJGOS010000001.1.region009	0	0	redox-cofactor			CP063234.1.region013	1	1	lanthipeptide-class-iii
WOXZ01000002.1.region003	0	0	redox-cofactor			JAGVVT010000006.1.region001	1	1	lanthipeptide-class-iii
AP018733.1.region019	0	0	RiPP-like			JAGWDW010000005.1.region001	1	1	lanthipeptide-class-iii
JASIRE010000003.1.region001	0	0	RiPP-like			JASHLA010000006.1.region001	1	1	lanthipeptide-class-iii
LNAK01000028.1.region001	0	0	RiPP-like			JAGYWG010000001.1.region003	1	1	lanthipeptide-class-iii
SCFU01000004.1.region001	0	0	RiPP-like			MDCH01000001.1.region001	1	1	lanthipeptide-class-iii
CP124545.2.region007	0	0	redox-cofactor			JOIL01000008.1.region001	1	1	lanthipeptide-class-iii
FMBB01000012.1.region001	0	0	redox-cofactor			AODN01000030.1.region001	1	1	lanthipeptide-class-iii
CP003761.1.region011	0	0	NRPS+RRE-containing			CP034152.1.region017	1	1	lanthipeptide-class-iii
JAGVVT010000001.1.region001	0	0	NRPS+RRE-containing			JAWLSD010000006.1.region001	1	1	lanthipeptide-class-iii
CP032403.1.region006	0	0	redox-cofactor			CP064920.1.region002	1	1	lanthipeptide-class-iii
JAWLSC010000001.1.region001	0	0	redox-cofactor			JABUDJ010000002.1.region002	2	1	RRE-containing+lassopeptide
JAHTLA010000026.1.region001	1	0	RiPP-like			JABUDL010000002.1.region003	2	1	lassopeptide+RRE-containing
JASHKW010000017.1.region001	1	0	RiPP-like			CP091859.1.region017	1	1	lanthipeptide-class-iii
CP147921.1.region001	0	0	LAP			MNPP01000004.1.region001	1	1	lanthipeptide-class-iii
MNPP01000010.1.region002	0	0	LAP			JASHLJ010000001.1.region003	1	1	lanthipeptide-class-iii
CP088906.1.region012	1	1	lanthipeptide-class-iii			CP072108.1.region017	1	1	lanthipeptide-class-iii
FMBB01000006.1.region001	1	1	lanthipeptide-class-iii			CP085042.1.region017	1	1	lanthipeptide-class-iii
JAOQNQ010000002.1.region019	0	0	NRPS+RRE-containing			CP012749.1.region002	1	1	lanthipeptide-class-iii
MLKO01000009.1.region001	0	0	NRPS+RRE-containing			JAHWLW010000001.1.region003	1	1	lanthipeptide-class-iii
CALMJV010000011.1.region001	0	0	redox-cofactor			LEKE01000022.1.region001	2	1	lanthipeptide-class-iii
JARDXE010000008.1.region002	0	0	redox-cofactor			JAPWIK010000002.1.region001	1	1	lanthipeptide-class-iii
CP104782.1.region018	0	0	RiPP-like			JAYECZ010000002.1.region001	1	1	lanthipeptide-class-iii
JAGIOZ010000003.1.region013	0	0	RiPP-like			CP120422.1.region003	1	1	lanthipeptide-class-iii
CP022208.1.region012	0	0	NRPS+redox-cofactor			CP070870.1.region019	1	1	lanthipeptide-class-iii
CP086069.1.region010	0	0	NRPS+redox-cofactor			JAGIOZ010000003.1.region012	1	1	lanthipeptide-class-iii
CP134497.1.region011	0	0	NRPS+RRE-containing			JASHKN010000009.1.region001	1	1	lanthipeptide-class-iii
JASHKY010000011.1.region001	0	0	NRPS+RRE-containing			MSQF01000014.1.region001	1	1	lanthipeptide-class-iii
JABUCI010000002.1.region001	0	0	redox-cofactor+NRPS			AP023172.1.region017	1	1	lanthipeptide-class-iii
JABUCU010000002.1.region001	0	0	redox-cofactor+NRPS			JAPWIG010000003.1.region003	1	1	lanthipeptide-class-iii
CP147921.1.region017	1	1	lanthipeptide-class-iii			JAKEDO010000013.1.region001	1	1	lanthipeptide-class-iii
UGVH01000001.1.region011	1	1	lanthipeptide-class-iii			JAWLKD010000005.1.region001	1	1	lanthipeptide-class-iii
JADOEI010000008.1.region002	0	0	redox-cofactor			JARVSY010000002.1.region001	1	1	lanthipeptide-class-iii
LNAK01000102.1.region002	0	0	redox-cofactor			JADOEI010000002.1.region003	1	1	lanthipeptide-class-iii
CP070870.1.region002	0	0	LAP			JARJBE010000005.1.region001	1	1	lanthipeptide-class-iii
JAPWIP010000010.1.region001	0	0	LAP			CP138905.1.region017	1	1	lanthipeptide-class-iii
CP078080.1.region001	0	0	LAP			QAJJ01000011.1.region001	1	1	lanthipeptide-class-iii
RKLZ01000002.1.region003	0	0	LAP			JAJNDF010000004.1.region001	1	1	lanthipeptide-class-iii
JAKEDO010000002.1.region003	1	0	LAP			BHXB01000001.1.region017	1	1	lanthipeptide-class-iii
JANFQL010000007.1.region001	0	0	LAP			CP023720.1.region002	1	1	lanthipeptide-class-iii
CP092101.1.region002	1	1	lanthipeptide-class-iii			CP011295.1.region018	1	1	lanthipeptide-class-iii
SCFU01000002.1.region003	1	1	lanthipeptide-class-iii			VBTL01000004.1.region003	1	1	lanthipeptide-class-iii
KQ758511.1.region001	0	0	redox-cofactor			LPNP01000080.1.region001	1	1	lanthipeptide-class-iii
JAOBTA010000003.1.region004	0	0	RiPP-like			MLKO01000001.1.region001	1	1	lanthipeptide-class-iii
LVXC01000002.1.region004	0	0	RiPP-like			LVXC01000002.1.region005	1	1	lanthipeptide-class-iii
LPNP01000065.1.region001	0	0	LAP			LYXB01000001.1.region002	1	1	lanthipeptide-class-iii
UGVH01000001.1.region009	1	0	LAP			JABUDN010000002.1.region002	2	1	RRE-containing+lassopeptide
CP025959.1.region011	0	0	NRPS+RRE-containing			JABUDK010000002.1.region002	2	1	RRE-containing+lassopeptide
CP054207.1.region011	0	0	RRE-containing+NRPS			JABUEA010000002.1.region003	2	1	lassopeptide+RRE-containing
JAGIOZ010000003.1.region006	0	0	RRE-containing+NRPS			WOXZ01000001.1.region002	1	1	lanthipeptide-class-iii
JAJGOS010000002.1.region005	0	0	NRPS+RRE-containing			JAHREK010000005.1.region001	1	1	lanthipeptide-class-iii
CP078080.1.region017	1	1	lanthipeptide-class-iii			JASIRN010000008.1.region001	1	1	lanthipeptide-class-iii
JASIRE010000002.1.region001	1	1	lanthipeptide-class-iii			JACJUL010000001.1.region001	1	1	lanthipeptide-class-iii
CP012749.1.region004	0	0	LAP			JASHKY010000001.1.region002	1	1	lanthipeptide-class-iii
FMBB01000011.1.region001	0	0	LAP			JAOBTA010000008.1.region001	1	1	lanthipeptide-class-iii
CP023714.1.region015	0	0	redox-cofactor			MUBD01000003.1.region001	1	1	lanthipeptide-class-iii
JASHLE010000004.1.region001	1	0	redox-cofactor			CP042917.1.region017	1	1	lanthipeptide-class-iii
JASHLJ010000008.1.region001	0	0	LAP			JASIRO010000002.1.region001	1	1	lanthipeptide-class-iii
VBTL01000003.1.region001	0	0	LAP			CALMJV010000029.1.region001	1	1	lanthipeptide-class-iii
CP025959.1.region006	0	0	redox-cofactor			MUZB01000010.1.region001	2	1	lanthipeptide-class-iii
JASHKY010000015.1.region001	0	0	redox-cofactor			JAOQOU010000002.1.region003	1	1	lanthipeptide-class-iii
JBAKBV010000006.1.region001	0	0	redox-cofactor			NOVD01000003.1.region003	1	1	lanthipeptide-class-iii
CP023720.1.region001	0	0	RiPP-like			JAOQNQ010000002.1.region007	1	1	lanthipeptide-class-iii
JASIRN010000009.1.region001	0	0	RiPP-like			AP008957.1.region018	1	1	lanthipeptide-class-iii
CP046099.1.region014	0	0	RiPP-like			JAAMPR010000001.1.region007	1	1	lanthipeptide-class-iii
NOVD01000001.1.region004	0	0	RiPP-like			CP089606.1.region017	1	1	lanthipeptide-class-iii
CP042917.1.region010	0	0	redox-cofactor			CP066779.1.region010	1	1	lanthipeptide-class-iii
CP066779.1.region004	0	0	redox-cofactor			JAJGOS010000001.1.region002	1	1	lanthipeptide-class-iii
CP003761.1.region017	1	1	lanthipeptide-class-iii			JAJNCL010000007.1.region001	2	1	lanthipeptide-class-iii
JAJHVW010000003.1.region001	1	1	lanthipeptide-class-iii			JALGQF010000006.1.region001	1	1	lanthipeptide-class-iii
JANFQL010000007.1.region002	0	0	RiPP-like			SSWN01000014.1.region001	1	1	lanthipeptide-class-iii
JOIL01000027.1.region001	0	0	RiPP-like			WIDN01000058.1.region001	1	1	lanthipeptide-class-iii
CP051855.1.region009	0	0	redox-cofactor			CP134497.1.region017	1	1	lanthipeptide-class-iii
JASHKX010000034.1.region001	0	0	redox-cofactor			RKLZ01000002.1.region005	1	1	lanthipeptide-class-iii
CP138905.1.region011	0	0	NRPS+RRE-containing			JABFDV010000001.1.region001	1	1	lanthipeptide-class-iii
JAWLKD010000002.1.region003	0	0	NRPS+RRE-containing			BCRM01000001.1.region001	1	1	lanthipeptide-class-iii
CP066779.1.region006	0	0	RiPP-like			JAFUCH010000026.1.region001	1	1	lanthipeptide-class-iii
JALGQF010000009.1.region002	0	0	RiPP-like			KQ758505.1.region001	1	1	lanthipeptide-class-iii
JAASHN010000003.1.region002	0	0	NRPS+RRE-containing			RCTE01000006.1.region001	1	1	lanthipeptide-class-iii
VBTL01000007.1.region002	0	0	NRPS+RRE-containing			JAZHFF010000007.1.region001	1	1	lanthipeptide-class-iii
JAYECZ010000005.1.region001	0	0	NRPS+RRE-containing			LPNQ01000057.1.region002	1	1	lanthipeptide-class-iii
MUZB01000011.1.region001	0	0	NRPS+RRE-containing			JASHKO010000001.1.region001	1	1	lanthipeptide-class-iii
CP029297.1.region011	0	0	NRPS+RRE-containing			JAHHZG010000029.1.region001	1	1	lanthipeptide-class-iii
JAJHVW010000001.1.region001	0	0	NRPS+RRE-containing			JAQGFI010000003.1.region001	1	1	lanthipeptide-class-iii
JASIRN010000001.1.region003	0	0	NRPS+RRE-containing			CP133326.1.region018	1	1	lanthipeptide-class-iii
CP051855.1.region025	1	0	RiPP-like			JBBCST010000001.1.region005	1	1	lanthipeptide-class-iii
CP095403.1.region022	1	0	RiPP-like			JASHKZ010000006.1.region001	1	1	lanthipeptide-class-iii
JAPWIH010000003.1.region002	0	0	LAP			JAJNCL010000002.1.region007	2	2	lanthipeptide-class-iv
JAWLSE010000006.1.region002	0	0	LAP			JAPWIQ010000022.1.region001	4	2	lanthipeptide-class-iv
CP054207.1.region018	1	1	lanthipeptide-class-iii			CP077417.1.region017	1	1	lanthipeptide-class-iii
JASIRM010000005.1.region002	1	1	lanthipeptide-class-iii			BCWH01000002.1.region001	1	1	lanthipeptide-class-iii
JAFEMF010000006.1.region001	0	0	NRP-metallophore+NRPS+RiPP-like			JABUDP010000002.1.region002	2	1	RRE-containing+lassopeptide
JAPDNN010000015.1.region001	0	0	NRP-metallophore+NRPS+RiPP-like			JABUED010000002.1.region003	2	1	lassopeptide+RRE-containing
JARJBE010000006.1.region002	0	0	NRPS+RRE-containing			CP104782.1.region017	1	1	lanthipeptide-class-iii
CP046099.1.region015	0	0	LAP			CALJHR010000005.1.region002	1	1	lanthipeptide-class-iii
CP003761.1.region018	0	0	RiPP-like			JBAKBV010000004.1.region001	1	1	lanthipeptide-class-iii
JASHKZ010000027.1.region001	0	0	RiPP-like			JAPWIQ010000008.1.region001	2	1	lanthipeptide-class-iii
CP124545.2.region002	0	0	LAP			CP017299.1.region018	1	1	lanthipeptide-class-iii
JAMSKS010000014.1.region001	0	0	LAP			KZ845631.1.region003	1	1	lanthipeptide-class-iii
MNPP01000010.1.region001	0	0	RiPP-like			CP025959.1.region017	1	1	lanthipeptide-class-iii
MUZB01000003.1.region003	0	0	RiPP-like			JALGQG010000004.1.region001	1	1	lanthipeptide-class-iii
JAJGOS010000001.1.region003	0	0	RiPP-like			AP026691.1.region017	1	1	lanthipeptide-class-iii
JAPWIG010000014.1.region001	0	0	RiPP-like			JAWCTP010000002.1.region005	1	1	lanthipeptide-class-iii
MSQF01000006.1.region001	0	0	RiPP-like			JABUEI010000002.1.region003	3	2	lassopeptide
CP080954.1.region028	1	0	RiPP-like			JABUEL010000007.1.region001	3	2	lassopeptide
JAPWIS010000003.1.region002	1	0	RiPP-like			CP124545.2.region018	1	1	lanthipeptide-class-iii
BCWH01000003.1.region004	0	0	NRPS+RRE-containing			AP018733.1.region017	1	1	lanthipeptide-class-iii
SCFU01000003.1.region001	0	0	NRPS+RRE-containing			FMVB01000017.1.region001	2	1	lanthipeptide-class-iii
JALGQF010000003.1.region001	0	0	NRPS+RRE-containing			JANUEJ010000003.1.region001	1	1	lanthipeptide-class-iii
RKLZ01000001.1.region001	0	0	NRPS+RRE-containing			CFHW01000090.1.region001	1	1	lanthipeptide-class-iii
CP063234.1.region013	1	1	lanthipeptide-class-iii			JABUDH010000002.1.region003	2	1	lassopeptide+RRE-containing
JAGVVT010000006.1.region001	1	1	lanthipeptide-class-iii			JABUDW010000002.1.region002	2	1	RRE-containing+lassopeptide
CP032403.1.region018	0	0	RiPP-like			JAEMRI010000035.1.region001	1	1	lanthipeptide-class-iii
LPNQ01000055.1.region001	0	0	RiPP-like			JANFQL010000012.1.region001	1	1	lanthipeptide-class-iii
JALGQG010000012.1.region002	0	0	NRPS+RRE-containing			CP046099.1.region013	1	1	lanthipeptide-class-iii
CP091859.1.region019	0	0	RiPP-like			CP136653.1.region002	1	1	lanthipeptide-class-iii
LWHK01000167.1.region001	0	0	LAP			JAPWIH010000001.1.region001	1	1	lanthipeptide-class-iii
WOXZ01000001.1.region004	0	0	LAP			LNAK01000120.1.region002	1	1	lanthipeptide-class-iii
JAGWDW010000005.1.region001	1	1	lanthipeptide-class-iii			JAPWIP010000006.1.region002	1	1	lanthipeptide-class-iii
JASHLA010000006.1.region001	1	1	lanthipeptide-class-iii			JBALTO010000005.1.region001	1	1	lanthipeptide-class-iii
JAPWIQ010000001.1.region001	0	0	redox-cofactor			JABUDD010000002.1.region003	2	1	lassopeptide+RRE-containing
JBALTO010000018.1.region002	0	0	redox-cofactor			JABUDI010000002.1.region002	2	1	RRE-containing+lassopeptide
JAGYWG010000001.1.region003	1	1	lanthipeptide-class-iii			JABUDF010000002.1.region003	2	1	lassopeptide+RRE-containing
MDCH01000001.1.region001	1	1	lanthipeptide-class-iii			JABUEB010000002.1.region003	2	1	lassopeptide+RRE-containing
CP091859.1.region006	0	0	redox-cofactor			JAASHN010000004.1.region001	1	1	lanthipeptide-class-iii
JARJBE010000008.1.region002	0	0	redox-cofactor			JAWLSE010000001.1.region001	1	1	lanthipeptide-class-iii
CP138905.1.region006	0	0	redox-cofactor			JABUDZ010000002.1.region003	2	1	lassopeptide+RRE-containing
JAASHN010000002.1.region003	0	0	redox-cofactor			JABUEF010000008.1.region001	3	2	lassopeptide
NPFL01000028.1.region001	0	0	LAP			JAMSKS010000001.1.region002	1	1	lanthipeptide-class-iii
NPFV01000008.1.region001	0	0	LAP			JARDXE010000009.1.region001	1	1	lanthipeptide-class-iii
AJJH01000011.1.region001	0	0	redox-cofactor			JABUDU010000002.1.region002	2	1	RRE-containing+lassopeptide
CP113951.1.region003	0	0	redox-cofactor			JABFAU010000013.1.region002	3	3	lassopeptide
FMVB01000004.1.region001	0	0	NRPS+RRE-containing			NOYD01000008.1.region001	4	4	lassopeptide
CP133326.1.region020	0	0	RiPP-like			CP014941.1.region017	1	1	lanthipeptide-class-iii
JAPWIG010000001.1.region004	0	0	NRPS+RRE-containing			CP032403.1.region017	1	1	lanthipeptide-class-iii
LJIS01000124.1.region002	0	0	RRE-containing+NRPS			JABUDR010000002.1.region002	2	1	RRE-containing+lassopeptide
JAWLKD010000004.1.region003	0	0	LAP			JABUDY010000002.1.region003	2	1	lassopeptide+RRE-containing
JOIL01000008.1.region001	1	1	lanthipeptide-class-iii			JABUDT010000002.1.region003	2	1	lassopeptide+RRE-containing
CP096563.1.region006	0	0	redox-cofactor			JASDCV010000011.1.region001	1	1	lanthipeptide-class-iii
JAGWDW010000008.1.region002	0	0	redox-cofactor			JABUDV010000002.1.region002	2	1	RRE-containing+lassopeptide
JAEMRI010000020.1.region001	0	0	LAP			JMEM01000016.1.region002	3	3	lassopeptide
AODN01000030.1.region001	1	1	lanthipeptide-class-iii			NOYG01000027.1.region002	4	4	lassopeptide
CP034152.1.region017	1	1	lanthipeptide-class-iii			LJIS01000100.1.region001	2	1	lanthipeptide-class-iii
JAWLSD010000006.1.region001	1	1	lanthipeptide-class-iii			JASHKQ010000001.1.region007	1	1	RRE-containing+lassopeptide
BCWX01000001.1.region005	0	0	redox-cofactor			REFU01000001.1.region011	1	1	lassopeptide+RRE-containing
JAGVVT010000004.1.region002	0	0	redox-cofactor			JABUDG010000002.1.region002	2	1	RRE-containing+lassopeptide
CP092101.1.region014	0	0	NRPS+RRE-containing			JABUDO010000002.1.region002	2	1	RRE-containing+lassopeptide
NOYJ01000020.1.region001	0	0	NRPS+redox-cofactor			CP129336.1.region001	2	1	lassopeptide
NOZO01000002.1.region001	0	0	NRPS+redox-cofactor			JAWLKG010000015.1.region001	3	1	lassopeptide
JABUCG010000003.1.region002	1	0	RiPP-like			JABUDE010000002.1.region003	2	1	lassopeptide+RRE-containing
JABUCR010000003.1.region002	1	0	RiPP-like			JARVSZ010000001.1.region003	2	2	lassopeptide
CP070859.1.region008	1	0	redox-cofactor			NOXY01000016.1.region001	4	4	lassopeptide
CP121474.1.region010	1	0	redox-cofactor			NPFM01000020.1.region001	4	4	lassopeptide
JAGYWG010000003.1.region001	0	0	redox-cofactor			CP029297.1.region018	1	1	lanthipeptide-class-iii
LVXC01000001.1.region002	0	0	redox-cofactor			JABUEM010000006.1.region001	3	2	lassopeptide
CP064920.1.region002	1	1	lanthipeptide-class-iii			JABUEK010000004.1.region001	3	2	lassopeptide
CP085042.1.region018	0	0	RiPP-like			JABUDM010000002.1.region002	2	1	RRE-containing+lassopeptide
CP088906.1.region013	0	0	RiPP-like			JABUDS010000002.1.region002	2	1	RRE-containing+lassopeptide
JABUBZ010000002.1.region002	0	0	RiPP-like			JABUDX010000002.1.region003	2	1	lassopeptide+RRE-containing
JABUCY010000003.1.region001	0	0	RiPP-like			JABUEJ010000005.1.region001	3	2	lassopeptide
JABUDJ010000002.1.region002	2	1	RRE-containing+lassopeptide			JABFDS010000018.1.region001	2	1	lassopeptide
JABUDL010000002.1.region003	2	1	lassopeptide+RRE-containing			JAINZV010000009.1.region001	2	1	lassopeptide
JOIL01000010.1.region001	0	0	NRPS+RRE-containing			REFU01000001.1.region017	4	4	lassopeptide
CP078080.1.region006	0	0	redox-cofactor			JABUDQ010000002.1.region003	2	1	lassopeptide+RRE-containing
JANFQL010000009.1.region002	0	0	redox-cofactor			CP129392.1.region001	2	1	lassopeptide
BCWH01000001.1.region001	0	0	RiPP-like			CP049748.1.region021	4	4	lassopeptide
JBBCST010000001.1.region004	0	0	RiPP-like			NOZM01000025.1.region001	4	4	lassopeptide
CP011295.1.region011	0	0	NRPS+RRE-containing			CP064066.1.region001	2	1	lassopeptide
CP023720.1.region009	0	0	NRPS+RRE-containing			JMFD01000020.1.region003	4	3	lassopeptide
JAJNCL010000008.1.region001	0	0	LAP			CP129465.1.region001	2	1	lassopeptide
CP022915.1.region001	0	0	NRP-metallophore+NRPS+RiPP-like			JABUEG010000002.1.region001	3	2	lassopeptide
CP032675.1.region001	0	0	NRP-metallophore+NRPS+RiPP-like			JABUEN010000067.1.region001	3	2	lassopeptide
CP091859.1.region017	1	1	lanthipeptide-class-iii			JABUEO010000005.1.region001	3	2	lassopeptide
MNPP01000004.1.region001	1	1	lanthipeptide-class-iii			JABUEH010000006.1.region001	3	2	lassopeptide
MUBD01000008.1.region002	0	0	LAP			JAPWIQ010000004.1.region001	1	1	lassopeptide+RRE-containing
JAGGMW010000001.1.region010	0	0	redox-cofactor			JASHLJ010000006.1.region002	2	2	lanthipeptide-class-iv
JAWLUT010000009.1.region001	0	0	redox-cofactor			CP015530.1.region001	3	1	lassopeptide
JAJNDF010000011.1.region002	0	0	redox-cofactor			LWHK01000087.1.region001	1	1	lanthipeptide-class-iii
CP070870.1.region012	0	0	NRPS+RRE-containing			MLYX02000005.1.region001	2	1	lassopeptide
JAJNDF010000006.1.region001	0	0	NRPS+RRE-containing			LPZL01000067.1.region001	2	3	lanthipeptide-class-v+lanthipeptide-class-ii
JAEMRI010000010.1.region001	0	0	RiPP-like			JAWLKF010000010.1.region001	1	1	RRE-containing+lassopeptide
CP077417.1.region018	0	0	RiPP-like			CP129334.1.region001	2	1	lassopeptide
JAOQNQ010000002.1.region008	0	0	RiPP-like
JAFK01000017.1.region001	0	0	NRPS+redox-cofactor
JAJNCP010000005.1.region001	0	0	redox-cofactor+NRPS
JASIRN010000009.1.region002	0	0	LAP
AP018733.1.region006	0	0	redox-cofactor
JOIL01000004.1.region002	0	0	redox-cofactor
AP023172.1.region001	0	0	LAP
JAJHVW010000009.1.region001	0	0	RiPP-like
WOXZ01000001.1.region003	0	0	RiPP-like
JASHLJ010000001.1.region003	1	1	lanthipeptide-class-iii
JAFUCH010000053.1.region001	0	0	LAP
JAJHVW010000009.1.region002	0	0	LAP
CP029297.1.region001	0	0	LAP
JANUEJ010000017.1.region001	0	0	LAP
CP077417.1.region006	0	0	redox-cofactor
LWHK01000186.1.region002	0	0	redox-cofactor
LPNQ01000065.1.region001	0	0	redox-cofactor
JABUCB010000005.1.region001	0	0	redox-cofactor+NRPS
JABUDC010000002.1.region001	0	0	redox-cofactor+NRPS
JAASHN010000005.1.region002	0	0	LAP
CP041769.1.region025	1	0	RiPP-like
WIDN01000079.1.region002	0	0	redox-cofactor
JASHKO010000007.1.region002	0	0	RiPP-like
JAHXBW010000011.1.region001	0	0	NRPS+redox-cofactor
JARDXE010000004.1.region001	0	0	NRPS+RRE-containing
CP072108.1.region017	1	1	lanthipeptide-class-iii
CP085042.1.region017	1	1	lanthipeptide-class-iii
CP016819.1.region008	0	0	NRP-metallophore+NRPS+RiPP-like
CP142143.1.region005	0	0	NRP-metallophore+NRPS+RiPP-like
CP041769.1.region011	1	0	redox-cofactor
JAWLSF010000010.1.region001	0	0	redox-cofactor
CP046099.1.region006	0	0	NRPS+RRE-containing
RCTE01000024.1.region001	0	0	NRPS+RRE-containing
UGVH01000001.1.region017	0	0	NRPS+RRE-containing
CP018063.1.region015	0	0	NRP-metallophore+NRPS+RiPP-like
JABUCM010000003.1.region001	0	0	NRPS+redox-cofactor
JABUCX010000002.1.region001	0	0	redox-cofactor+NRPS
BCWH01000001.1.region002	0	0	LAP
JAFFGS010000011.1.region001	0	0	RiPP-like
JMER01000009.1.region001	0	0	RiPP-like
JASDCV010000002.1.region002	0	0	LAP
CP012749.1.region002	1	1	lanthipeptide-class-iii
JASHKY010000001.1.region001	0	0	RiPP-like
JBAKBV010000005.1.region001	0	0	RiPP-like
NOYL01000028.1.region001	0	0	NRPS+redox-cofactor
NPFQ01000045.1.region001	0	0	NRPS+redox-cofactor
CP147921.1.region006	0	0	redox-cofactor
JAHWLW010000001.1.region003	1	1	lanthipeptide-class-iii
LEKE01000022.1.region001	2	1	lanthipeptide-class-iii
JBALTO010000009.1.region002	0	0	LAP
RCTE01000010.1.region001	0	0	LAP
JAUTAC010000002.1.region009	0	0	redox-cofactor
JAUTBO010000001.1.region012	0	0	redox-cofactor
JASHKO010000005.1.region002	0	0	redox-cofactor
CP089606.1.region006	0	0	redox-cofactor
JABUCS010000004.1.region001	0	0	RiPP-like
CP110469.1.region009	0	0	redox-cofactor
JAAXPA010000009.1.region002	0	0	redox-cofactor
CAKKLU010000010.1.region001	0	0	RiPP-like
NPFU01000008.1.region003	0	0	RiPP-like
CP075340.1.region015	0	0	redox-cofactor
CP129335.1.region010	1	0	redox-cofactor
JAPWIK010000002.1.region001	1	1	lanthipeptide-class-iii
CP063234.1.region001	0	0	NRPS+RRE-containing
JAHHZG010000015.1.region002	0	0	NRPS+RRE-containing
JASHLA010000004.1.region002	0	0	redox-cofactor
JAWLKB010000006.1.region002	0	0	redox-cofactor
JAMSKS010000011.1.region001	0	0	NRPS+RRE-containing
CP129333.1.region010	1	0	redox-cofactor
CP091859.1.region001	0	0	LAP
JAPWIQ010000009.1.region002	0	0	LAP
JAGIOZ010000003.1.region014	0	0	LAP
JASIRE010000014.1.region001	0	0	redox-cofactor
JAWLUN010000017.1.region001	0	0	RiPP-like
NOVD01000001.1.region003	0	0	LAP
JAKEDO010000011.1.region001	0	0	redox-cofactor
JMET01000029.1.region001	0	0	redox-cofactor+NRPS
JMEV01000002.1.region003	0	0	NRPS+redox-cofactor
JAPWIP010000010.1.region002	0	0	RiPP-like
VBTL01000008.1.region001	0	0	RiPP-like
JAYECZ010000002.1.region001	1	1	lanthipeptide-class-iii
JAZHFF010000009.1.region001	0	0	RiPP-like
LRRJ01000091.1.region001	0	0	RiPP-like
CP085042.1.region011	0	0	NRPS+RRE-containing
JANFQL010000008.1.region001	0	0	NRPS+RRE-containing
CP032221.1.region006	0	0	NRP-metallophore+NRPS+RiPP-like
CP096583.1.region012	0	0	NRP-metallophore+NRPS+RiPP-like
JANUEJ010000007.1.region002	0	0	redox-cofactor
CP120422.1.region003	1	1	lanthipeptide-class-iii
CP104782.1.region001	0	0	LAP
JALGQF010000009.1.region001	0	0	LAP
CP070870.1.region019	1	1	lanthipeptide-class-iii
JAGIOZ010000003.1.region012	1	1	lanthipeptide-class-iii
CP017299.1.region019	0	0	RiPP-like
CP070870.1.region020	0	0	RiPP-like
BHXB01000001.1.region001	0	0	LAP
JAQGFI010000010.1.region001	0	0	redox-cofactor
NSDY01000001.1.region012	0	0	redox-cofactor
JASHKN010000009.1.region001	1	1	lanthipeptide-class-iii
MSQF01000014.1.region001	1	1	lanthipeptide-class-iii
JASHLG010000007.1.region002	0	0	NRP-metallophore+NRPS+RiPP-like
AP023172.1.region017	1	1	lanthipeptide-class-iii
JAPWIG010000003.1.region003	1	1	lanthipeptide-class-iii
CP012749.1.region003	0	0	RiPP-like
JACJUL010000013.1.region002	0	0	RiPP-like
CALMJV010000010.1.region001	0	0	NRPS+RRE-containing
JAHREK010000004.1.region002	0	0	NRPS+RRE-containing
JAKEDO010000013.1.region001	1	1	lanthipeptide-class-iii
JAWLKD010000005.1.region001	1	1	lanthipeptide-class-iii
LYXB01000002.1.region001	0	0	NRPS+RRE-containing
CP011295.1.region006	0	0	redox-cofactor
JAPWIH010000007.1.region001	0	0	redox-cofactor
CFHW01000013.1.region001	0	0	NRPS+RRE-containing
CP126458.1.region013	0	0	redox-cofactor
CP046099.1.region001	0	0	redox-cofactor
JAOQNQ010000002.1.region014	0	0	redox-cofactor
CP070619.1.region015	0	0	RiPP-like
UAUI01000011.1.region005	0	0	RiPP-like
CP096563.1.region011	0	0	RRE-containing+NRPS
JARVSY010000002.1.region001	1	1	lanthipeptide-class-iii
JAPWIK010000011.1.region002	0	0	redox-cofactor
JAWCTP010000001.1.region003	0	0	redox-cofactor
JAOQOU010000002.1.region010	0	0	redox-cofactor
MLYX02000004.1.region006	1	0	redox-cofactor
JADOEI010000002.1.region003	1	1	lanthipeptide-class-iii
JARJBE010000005.1.region001	1	1	lanthipeptide-class-iii
JAMSKS010000001.1.region003	0	0	RiPP-like
JAOQOU010000002.1.region004	0	0	RiPP-like
CP138905.1.region017	1	1	lanthipeptide-class-iii
QAJJ01000011.1.region001	1	1	lanthipeptide-class-iii
BCRM01000012.1.region002	0	0	redox-cofactor
JAWLSD010000003.1.region001	0	0	redox-cofactor
BCRM01000008.1.region002	0	0	RiPP-like
CP011295.1.region019	0	0	RiPP-like
MUBD01000004.1.region001	0	0	NRPS+RRE-containing
AP008957.1.region019	0	0	RiPP-like
CP096563.1.region019	0	0	RiPP-like
NOYU01000038.1.region001	0	0	RiPP-like
NOYY01000033.1.region003	0	0	RiPP-like
CP124545.2.region001	0	0	RiPP-like
JAASHN010000005.1.region001	0	0	RiPP-like
JASHLJ010000003.1.region001	0	0	redox-cofactor
JAJNDF010000004.1.region001	1	1	lanthipeptide-class-iii
CP136653.1.region009	0	0	redox-cofactor
JAJNCL010000008.1.region002	0	0	RiPP-like
CP029297.1.region020	0	0	RiPP-like
LYXB01000001.1.region006	0	0	RiPP-like
CP014941.1.region001	0	0	LAP
JAJNDE010000019.1.region001	0	0	redox-cofactor+NRPS
JAPDNN010000010.1.region001	0	0	redox-cofactor+NRPS
JABUCF010000003.1.region002	0	0	RiPP-like
JABUCO010000004.1.region002	1	0	RiPP-like
BHXB01000001.1.region017	1	1	lanthipeptide-class-iii
CP023720.1.region002	1	1	lanthipeptide-class-iii
LPNQ01000077.1.region001	0	0	LAP
LJIS01000093.1.region001	0	0	RiPP-like
QAJJ01000005.1.region003	0	0	RiPP-like
JAHHZG010000013.1.region001	0	0	redox-cofactor
JASIRN010000005.1.region001	0	0	redox-cofactor
JASHKZ010000003.1.region002	0	0	redox-cofactor
JAZHFF010000004.1.region001	0	0	redox-cofactor
CP042917.1.region015	0	0	LAP
MDCH01000006.1.region002	0	0	LAP
JBBCST010000009.1.region001	0	0	redox-cofactor
LNAK01000134.1.region004	0	0	NRPS+RRE-containing
JAHWLW010000008.1.region002	0	0	redox-cofactor
CP011295.1.region018	1	1	lanthipeptide-class-iii
VBTL01000004.1.region003	1	1	lanthipeptide-class-iii
CP120422.1.region010	0	0	redox-cofactor
LPNP01000080.1.region001	1	1	lanthipeptide-class-iii
MLKO01000001.1.region001	1	1	lanthipeptide-class-iii
CAJUXZ010000001.1.region020	0	0	redox-cofactor
JARXVI010000023.1.region001	0	0	redox-cofactor
CP032403.1.region011	0	0	NRPS+RRE-containing
JMEU01000036.1.region003	0	0	RiPP-like
JMEY01000033.1.region002	0	0	RiPP-like
BCXE01000020.1.region001	0	0	redox-cofactor
CP024890.1.region013	0	0	redox-cofactor
MUBD01000013.1.region001	0	0	redox-cofactor
CP124545.2.region012	0	0	NRPS+RRE-containing
JAFUCH010000008.1.region002	0	0	NRPS+RRE-containing
LVXC01000002.1.region005	1	1	lanthipeptide-class-iii
LYXB01000001.1.region002	1	1	lanthipeptide-class-iii
JAGIOZ010000003.1.region001	0	0	redox-cofactor
JAPWIP010000011.1.region001	0	0	redox-cofactor
JABUDN010000002.1.region002	2	1	RRE-containing+lassopeptide
JAJNCL010000001.1.region001	0	0	redox-cofactor
MLKO01000006.1.region001	0	0	RiPP-like
JABUDK010000002.1.region002	2	1	RRE-containing+lassopeptide
JABUEA010000002.1.region003	2	1	lassopeptide+RRE-containing
WOXZ01000001.1.region002	1	1	lanthipeptide-class-iii
CP050178.1.region006	0	0	NRP-metallophore+NRPS+RiPP-like
JAIFKB010000008.1.region001	0	0	NRP-metallophore+NRPS+RiPP-like
MNPP01000002.1.region001	0	0	NRPS+RRE-containing
JASIRM010000002.1.region002	0	0	LAP
JAJGOS010000001.1.region004	0	0	LAP
JAHREK010000005.1.region001	1	1	lanthipeptide-class-iii
JABUDL010000001.1.region004	1	0	redox-cofactor
JABUDR010000001.1.region004	1	0	redox-cofactor
JASIRN010000008.1.region001	1	1	lanthipeptide-class-iii
JACJUL010000001.1.region001	1	1	lanthipeptide-class-iii
JASHKY010000001.1.region002	1	1	lanthipeptide-class-iii
CP008947.1.region007	0	0	redox-cofactor
CP091859.1.region011	0	0	NRPS+RRE-containing
JMEN01000029.1.region001	0	0	NRPS+redox-cofactor
LYXB01000012.1.region002	0	0	redox-cofactor
CP079225.1.region015	0	0	NRPS+redox-cofactor
CP133297.1.region010	0	0	NRPS+redox-cofactor
FNRX01000002.1.region011	0	0	NRP-metallophore+NRPS+RiPP-like
VLJT01000050.1.region001	0	0	NRP-metallophore+NRPS+RiPP-like
AODN01000017.1.region001	0	0	RiPP-like
CP014941.1.region018	0	0	RiPP-like
JAGYWG010000002.1.region005	0	0	NRPS+RRE-containing
FNTL01000004.1.region013	1	0	RiPP-like
JAGGMW010000001.1.region025	0	0	RiPP-like
JARDXE010000011.1.region001	0	0	LAP
JARVSY010000032.1.region001	0	0	NRPS+RRE-containing
CATLVT010000002.1.region001	0	0	NRPS+redox-cofactor
CATLYW010000003.1.region002	0	0	redox-cofactor+NRPS
JASHLC010000013.1.region001	1	0	redox-cofactor
JAWLSC010000005.1.region001	0	0	RiPP-like
AP026691.1.region018	0	0	RiPP-like
CP034152.1.region018	0	0	RiPP-like
JASIRE010000009.1.region002	0	0	NRPS+RRE-containing
JAOBTA010000008.1.region001	1	1	lanthipeptide-class-iii
MUBD01000003.1.region001	1	1	lanthipeptide-class-iii
FMBB01000011.1.region002	0	0	RiPP-like
FXAV01000007.1.region001	0	0	NRP-metallophore+NRPS+RiPP-like
WPAG02000002.1.region008	0	0	NRP-metallophore+NRPS+RiPP-like
CP063234.1.region012	0	0	RiPP-like
JABUCA010000003.1.region002	1	0	RiPP-like
JABUCL010000003.1.region002	0	0	RiPP-like
CP042917.1.region017	1	1	lanthipeptide-class-iii
FMVB01000013.1.region001	0	0	RiPP-like
KQ758510.1.region002	0	0	RiPP-like
JASIRO010000002.1.region001	1	1	lanthipeptide-class-iii
AP026691.1.region001	0	0	LAP
CALMJV010000029.1.region001	1	1	lanthipeptide-class-iii
MUZB01000010.1.region001	2	1	lanthipeptide-class-iii
BNHJ02000001.1.region011	0	0	RiPP-like
NOZK01000017.1.region003	0	0	RiPP-like
JAOQOU010000002.1.region003	1	1	lanthipeptide-class-iii
NOVD01000003.1.region003	1	1	lanthipeptide-class-iii
JAPWIQ010000009.1.region001	0	0	RiPP-like
AODN01000101.1.region001	0	0	LAP
CP072108.1.region006	0	0	redox-cofactor
MDCH01000003.1.region001	0	0	redox-cofactor
CP120356.1.region005	0	0	NRP-metallophore+NRPS+RiPP-like
JAPWII010000002.1.region001	0	0	NRP-metallophore+NRPS+RiPP-like
JAOQNQ010000002.1.region007	1	1	lanthipeptide-class-iii
LRRJ01000046.1.region001	0	0	lanthipeptide-class-iii
NOZK01000017.1.region002	0	0	RiPP-like
NPFT01000008.1.region003	0	0	RiPP-like
JASHKO010000007.1.region001	0	0	LAP
JASHKY010000002.1.region001	0	0	LAP
AP008957.1.region018	1	1	lanthipeptide-class-iii
JAAMPR010000001.1.region007	1	1	lanthipeptide-class-iii
JASIRM010000011.1.region002	0	0	redox-cofactor
VBTM01000005.1.region002	0	0	redox-cofactor
JAAMPR010000001.1.region006	0	0	RiPP-like
CP025959.1.region001	0	0	LAP
CP133326.1.region001	0	0	LAP
MSQF01000028.1.region002	0	0	NRPS+RRE-containing
JASIRO010000002.1.region002	0	0	RiPP-like
CFHW01000027.1.region001	0	0	RiPP-like
JASHLJ010000008.1.region002	0	0	RiPP-like
JALGQG010000009.1.region001	0	0	redox-cofactor
JASHKN010000005.1.region001	0	0	redox-cofactor
JABUDT010000001.1.region004	1	0	redox-cofactor
JABUDW010000001.1.region004	1	0	redox-cofactor
JAMSKS010000006.1.region001	0	0	redox-cofactor
CP147921.1.region018	0	0	RiPP-like
AHBW01000052.1.region001	0	0	NRPS+redox-cofactor
WPAG02000002.1.region015	0	0	redox-cofactor+NRPS
JAKEDO010000010.1.region001	0	0	NRPS+RRE-containing
JAQGFI010000001.1.region001	0	0	NRPS+RRE-containing
CP089606.1.region017	1	1	lanthipeptide-class-iii
CP134497.1.region018	0	0	RiPP-like
CP088906.1.region014	0	0	LAP
JARVSY010000023.1.region001	0	0	LAP
CP066779.1.region010	1	1	lanthipeptide-class-iii
JAJGOS010000001.1.region002	1	1	lanthipeptide-class-iii
CALMJV010000012.1.region001	0	0	LAP
JAJNCL010000007.1.region001	2	1	lanthipeptide-class-iii
JAWLSC010000002.1.region002	0	0	lanthipeptide-class-iii
JADOEI010000016.1.region001	0	0	RiPP-like
JAGWDW010000010.1.region001	0	0	RiPP-like
CP025959.1.region018	0	0	RiPP-like
JALGQF010000006.1.region001	1	1	lanthipeptide-class-iii
BCRM01000008.1.region001	0	0	LAP
KZ845630.1.region003	0	0	redox-cofactor
CP088906.1.region006	0	0	NRPS+RRE-containing
SSWN01000014.1.region001	1	1	lanthipeptide-class-iii
WIDN01000058.1.region001	1	1	lanthipeptide-class-iii
JMEM01000014.1.region003	0	0	RiPP-like
NOZM01000030.1.region002	0	0	RiPP-like
JABUDU010000001.1.region004	1	0	redox-cofactor
JABUDV010000001.1.region004	1	0	redox-cofactor
JAGVVT010000011.1.region001	1	0	LAP
JAHSQN010000003.1.region001	0	0	NRP-metallophore+NRPS+RiPP-like
JBAKBV010000007.1.region001	0	0	NRPS+RRE-containing
CP147921.1.region011	0	0	NRPS+RRE-containing
CP134497.1.region017	1	1	lanthipeptide-class-iii
RKLZ01000002.1.region005	1	1	lanthipeptide-class-iii
AP008957.1.region006	0	0	redox-cofactor
CP079698.1.region010	0	0	redox-cofactor
JABFDV010000004.1.region002	0	0	LAP
NWMZ01000001.1.region019	1	0	RiPP-like
JAEMRI010000011.1.region001	0	0	NRPS+RRE-containing
CP017299.1.region006	0	0	redox-cofactor
JABFDS010000004.1.region001	0	0	redox-cofactor
JASHLD010000017.1.region001	1	0	redox-cofactor
JACJUL010000013.1.region001	0	0	LAP
LEKE01000061.1.region001	0	0	LAP
SSWN01000003.1.region001	0	0	redox-cofactor
AP023172.1.region018	0	0	RiPP-like
JMES01000042.1.region001	0	0	RiPP-like
NOYJ01000038.1.region001	0	0	RiPP-like
CP034152.1.region006	0	0	redox-cofactor
JABFDV010000001.1.region001	1	1	lanthipeptide-class-iii
JYOP01000004.1.region005	0	0	redox-cofactor
JACJUL010000011.1.region002	0	0	NRPS+RRE-containing
LYXB01000001.1.region005	0	0	LAP
MDCH01000006.1.region003	0	0	RiPP-like
JASHLA010000010.1.region001	0	0	LAP
BCRM01000001.1.region001	1	1	lanthipeptide-class-iii
JAFUCH010000026.1.region001	1	1	lanthipeptide-class-iii
JAFUCH010000036.1.region001	0	0	RiPP-like
CP120422.1.region015	0	0	NRPS+RRE-containing
CP003761.1.region006	0	0	redox-cofactor
LPNP01000082.1.region002	0	0	redox-cofactor
JAPWIH010000003.1.region001	0	0	RiPP-like
JARVSY010000031.1.region001	0	0	RiPP-like
JAOBTA010000003.1.region003	0	0	LAP
JAJHVW010000012.1.region002	0	0	redox-cofactor
MUZB01000007.1.region002	0	0	redox-cofactor
JAHWLW010000005.1.region003	0	0	RiPP-like
CP140264.1.region011	0	0	NRPS+redox-cofactor
NOZN01000002.1.region001	0	0	NRPS+redox-cofactor
MDCH01000005.1.region002	0	0	NRPS+RRE-containing
KQ758505.1.region001	1	1	lanthipeptide-class-iii
JAWLKD010000001.1.region003	0	0	redox-cofactor
RCTE01000006.1.region001	1	1	lanthipeptide-class-iii
JAVDUT010000002.1.region003	0	0	RiPP-like
CP064920.1.region001	0	0	RiPP-like
JASIRG010000017.1.region001	1	0	RiPP-like
NHML01000013.1.region002	0	0	RiPP-like
CALMJV010000012.1.region002	0	0	RiPP-like
JAZHFF010000007.1.region001	1	1	lanthipeptide-class-iii
SPNG01000017.1.region001	0	0	RiPP-like
LEKE01000086.1.region001	0	0	redox-cofactor
JASHKS010000004.1.region002	2	0	redox-cofactor
JAWLRV010000004.1.region002	2	0	redox-cofactor
JAAMPR010000001.1.region019	0	0	redox-cofactor
BCWH01000001.1.region007	0	0	redox-cofactor
LPNQ01000057.1.region002	1	1	lanthipeptide-class-iii
JAHREK010000027.1.region001	0	0	RiPP-like
JASHKO010000001.1.region001	1	1	lanthipeptide-class-iii
LFDS01000007.1.region001	0	0	NRPS+redox-cofactor
NOYU01000022.1.region001	0	0	redox-cofactor+NRPS
JAHHZG010000029.1.region001	1	1	lanthipeptide-class-iii
CP064920.1.region018	0	0	LAP
JAWLSG010000010.1.region001	0	0	redox-cofactor
JBBCST010000001.1.region003	0	0	LAP
CP022208.1.region005	0	0	RiPP-like+NRP-metallophore+NRPS
LZMJ01000070.1.region002	0	0	NRP-metallophore+NRPS+RiPP-like
LEKE01000062.1.region001	0	0	RiPP-like
JABUEN010000062.1.region001	0	0	redox-cofactor
JMLQ01000012.1.region001	1	0	redox-cofactor
RKLZ01000002.1.region004	0	0	RiPP-like
CP063781.1.region002	1	0	RiPP-like
JAAXPA010000004.1.region003	1	0	RiPP-like
JARDXE010000032.1.region001	0	0	RiPP-like
CP027557.1.region005	0	0	NRP-metallophore+NRPS+RiPP-like
CP077417.1.region011	0	0	NRPS+RRE-containing
JASHKQ010000001.1.region004	0	0	RiPP-like
JMFB01000011.1.region003	0	0	RiPP-like
JAQGFI010000003.1.region001	1	1	lanthipeptide-class-iii
CP133326.1.region011	0	0	NRPS+RRE-containing
WOXZ01000002.1.region008	0	0	NRPS+RRE-containing
JACLZG010000090.1.region002	0	0	redox-cofactor
LPZM01000035.1.region001	0	0	LAP
JASIRH010000011.1.region001	0	0	NRPS+redox-cofactor
NOYS01000043.1.region001	0	0	redox-cofactor+NRPS
KQ758510.1.region001	0	0	LAP
CP078080.1.region018	0	0	RiPP-like
JAPWIK010000003.1.region002	0	0	LAP
LRRJ01000006.1.region003	0	0	LAP
JAWLSC010000004.1.region002	0	0	LAP
CEDU01000011.1.region002	0	0	redox-cofactor
CP029297.1.region006	0	0	redox-cofactor
BCWW01000001.1.region003	0	0	RiPP-like
NPFO01000008.1.region003	0	0	RiPP-like
CP130480.1.region015	1	0	redox-cofactor
CALJHR010000010.1.region001	0	0	NRPS+RRE-containing
CP089606.1.region011	0	0	NRPS+RRE-containing
CP054207.1.region019	0	0	RiPP-like
CALJHR010000016.1.region001	0	0	LAP
LRRJ01000018.1.region002	0	0	redox-cofactor
JAOBTA010000007.1.region002	0	0	redox-cofactor
CP113951.1.region019	1	0	RiPP-like
JASIRG010000001.1.region004	1	0	RiPP-like
MNPP01000012.1.region002	0	0	redox-cofactor
JAQGFI010000015.1.region001	0	0	RiPP-like
JABUCU010000003.1.region001	0	0	RiPP-like
LVHI01000008.1.region001	0	0	RiPP-like
JAPWIK010000003.1.region001	0	0	RiPP-like
JABUCC010000002.1.region001	0	0	redox-cofactor+NRPS
JABUCV010000001.1.region001	0	0	NRPS+redox-cofactor
CP014941.1.region006	0	0	redox-cofactor
CP133326.1.region018	1	1	lanthipeptide-class-iii
JBBCST010000001.1.region005	1	1	lanthipeptide-class-iii
JASHKZ010000006.1.region001	1	1	lanthipeptide-class-iii
JAGWDW010000010.1.region002	0	0	LAP
JAWLSE010000018.1.region001	0	0	RiPP-like
JAJNCL010000002.1.region007	2	2	lanthipeptide-class-iv
JAPWIQ010000022.1.region001	4	2	lanthipeptide-class-iv
CP034152.1.region011	0	0	NRPS+RRE-containing
JAWLKD010000004.1.region004	0	0	RiPP-like
CP090442.1.region010	0	0	redox-cofactor
JACCFD010000002.1.region010	1	0	redox-cofactor
KZ845634.1.region001	0	0	RiPP-like
JBALTO010000011.1.region002	0	0	NRPS+RRE-containing
JAWLSD010000012.1.region001	0	0	LAP
CP106982.1.region004	0	0	redox-cofactor
JAJNCM010000005.1.region002	1	0	redox-cofactor
AP018733.1.region001	0	0	LAP
CP092101.1.region004	0	0	LAP
JABUCA010000002.1.region001	0	0	NRPS+redox-cofactor
CP136653.1.region004	0	0	LAP
JAKFYR010000005.1.region001	0	0	NRP-metallophore+NRPS+RiPP-like
LJIS01000128.1.region003	0	0	LAP
CP023720.1.region014	0	0	redox-cofactor
BAWF01000001.1.region002	1	0	RiPP-like
NSDX01000003.1.region003	1	0	RiPP-like
JAPWIV010000005.1.region002	1	0	redox-cofactor
CP077417.1.region017	1	1	lanthipeptide-class-iii
LPZM01000020.1.region001	0	0	redox-cofactor
UGVH01000001.1.region010	0	0	RiPP-like
BCWH01000002.1.region001	1	1	lanthipeptide-class-iii
NPFT01000003.1.region001	0	0	NRPS+redox-cofactor
CP088906.1.region001	0	0	redox-cofactor
CP072193.1.region006	0	0	redox-cofactor
CP085042.1.region006	0	0	redox-cofactor
CFHW01000100.1.region001	2	0	LAP
JABUDP010000002.1.region002	2	1	RRE-containing+lassopeptide
JABUED010000002.1.region003	2	1	lassopeptide+RRE-containing
JARJBE010000010.1.region002	0	0	RiPP-like
CP134497.1.region006	0	0	redox-cofactor
JASDCV010000005.1.region001	0	0	NRPS+RRE-containing
KB911547.1.region001	0	0	NRPS+redox-cofactor
NOYM01000028.1.region001	0	0	NRPS+redox-cofactor
CP000431.1.region018	0	0	redox-cofactor
JAWLUQ010000010.1.region001	0	0	redox-cofactor
ANGC02000006.1.region002	0	0	redox-cofactor
JAPWIW010000005.1.region001	1	0	redox-cofactor
JAWLSE010000002.1.region003	0	0	redox-cofactor
CALJHR010000005.1.region001	0	0	RiPP-like
JABUCM010000004.1.region002	0	0	RiPP-like
FXAV01000017.1.region001	0	0	NRPS+redox-cofactor
LRRI01000019.1.region001	0	0	redox-cofactor+NRPS
MSQF01000015.1.region001	0	0	LAP
SSWN01000005.1.region001	0	0	NRPS+RRE-containing
JAHWLW010000005.1.region002	0	0	LAP
JABUEM010000007.1.region001	1	0	redox-cofactor
JABUEO010000006.1.region001	0	0	redox-cofactor
JASHKW010000008.1.region001	0	0	redox-cofactor
JAQGFI010000005.1.region001	0	0	LAP
MLKO01000006.1.region002	0	0	LAP
JASIRO010000012.1.region001	0	0	redox-cofactor
NOWH01000024.1.region001	0	0	RiPP-like
CP070870.1.region007	0	0	redox-cofactor
AP026691.1.region006	0	0	redox-cofactor
JAHREK010000010.1.region002	0	0	redox-cofactor
AP008957.1.region011	0	0	NRPS+RRE-containing
AP018733.1.region011	0	0	NRPS+RRE-containing
CP042917.1.region016	0	0	RiPP-like
CP003761.1.region001	1	0	LAP
CP136653.1.region014	0	0	NRPS+RRE-containing
CP064065.1.region010	1	0	redox-cofactor
LDUF01000017.1.region001	0	0	redox-cofactor
LRRL01000018.1.region001	0	0	redox-cofactor
CP012749.1.region009	0	0	redox-cofactor
CAJUXZ010000001.1.region007	1	0	RiPP-like
BHYM01000020.1.region001	1	0	RiPP-like
NHML01000001.1.region004	1	0	RiPP-like
AP011115.1.region021	0	0	redox-cofactor
JALGQF010000005.1.region001	0	0	redox-cofactor
JABUCJ010000003.1.region002	1	0	RiPP-like
CP104782.1.region017	1	1	lanthipeptide-class-iii
AJJH01000064.1.region002	1	0	RiPP-like
CP070619.1.region022	1	0	RiPP-like
JAOQNQ010000002.1.region009	0	0	LAP
CP092101.1.region003	0	0	RiPP-like
CP103308.1.region007	0	0	NRP-metallophore+NRPS+RiPP-like
JALGQG010000010.1.region002	0	0	RiPP-like
KI519398.1.region010	0	0	redox-cofactor+NRPS
NOYZ01000026.1.region001	0	0	NRPS+redox-cofactor
JAOBTA010000006.1.region002	0	0	NRPS+RRE-containing
JAFUCH010000058.1.region001	0	0	redox-cofactor
SCFU01000005.1.region001	0	0	redox-cofactor
JAWCTP010000002.1.region004	0	0	RiPP-like
JAGWDW010000001.1.region001	0	0	NRPS+RRE-containing
QAJJ01000016.1.region001	0	0	NRPS+RRE-containing
AOEX01000057.1.region001	0	0	redox-cofactor
CALJHR010000005.1.region002	1	1	lanthipeptide-class-iii
JBAKBV010000004.1.region001	1	1	lanthipeptide-class-iii
CP097186.1.region006	0	0	NRP-metallophore+NRPS+RiPP-like
JAFK01000007.1.region001	0	0	NRP-metallophore+NRPS+RiPP-like
JAGVVT010000012.1.region001	0	0	RiPP-like
CP093380.1.region011	0	0	redox-cofactor
NWMZ01000001.1.region007	0	0	redox-cofactor
CP010797.1.region011	0	0	LAP
NOYQ01000025.1.region001	0	0	LAP
JAPWIQ010000008.1.region001	2	1	lanthipeptide-class-iii
JAPWIH010000002.1.region001	0	0	NRPS+RRE-containing
JABUCZ010000002.1.region001	0	0	NRPS+redox-cofactor
JABUDA010000005.1.region001	0	0	redox-cofactor+NRPS
NOXZ01000004.1.region002	0	0	redox-cofactor
NOYT01000054.1.region001	0	0	redox-cofactor
LVXC01000006.1.region001	0	0	NRPS+RRE-containing
BCXC01000006.1.region001	0	0	NRP-metallophore+NRPS+RiPP-like
JASHKZ010000011.1.region001	0	0	LAP
LVXC01000002.1.region003	0	0	LAP
JAWXXY010000012.1.region019	1	0	RiPP-like
CP017299.1.region011	0	0	NRPS+RRE-containing
CP096563.1.region018	0	0	lanthipeptide-class-iii
CP017299.1.region018	1	1	lanthipeptide-class-iii
LNAK01000099.1.region002	0	0	LAP
JAZHFF010000011.1.region001	0	0	LAP
QAJJ01000005.1.region002	0	0	LAP
CP134497.1.region001	0	0	LAP
JAJNDF010000012.1.region001	0	0	LAP
JASHKQ010000001.1.region003	1	0	lanthipeptide-class-i
NPFM01000016.1.region003	2	0	lanthipeptide-class-i
JASHLG010000002.1.region001	0	0	NRPS+redox-cofactor
LWHK01000181.1.region002	0	0	NRPS+RRE-containing
KZ845631.1.region003	1	1	lanthipeptide-class-iii
CP009111.1.region022	1	0	RiPP-like
JAVDUR010000002.1.region003	0	0	RiPP-like
NOZN01000012.1.region003	0	0	RiPP-like
JAHWLW010000003.1.region001	0	0	NRPS+RRE-containing
LPNP01000066.1.region001	1	0	RiPP-like
JABFDV010000006.1.region002	0	0	NRPS+RRE-containing
JABUDE010000001.1.region004	1	0	redox-cofactor
CP054207.1.region001	0	0	LAP
CP101467.1.region010	0	0	NRPS+redox-cofactor
UGVI01000001.1.region006	0	0	NRPS+redox-cofactor
JARJBE010000010.1.region001	0	0	LAP
JABUCQ010000003.1.region002	0	0	RiPP-like
CATLZS010000003.1.region002	0	0	redox-cofactor+NRPS
CATMGY010000009.1.region001	0	0	redox-cofactor+NRPS
CP025959.1.region017	1	1	lanthipeptide-class-iii
JALGQG010000004.1.region001	1	1	lanthipeptide-class-iii
LPNP01000061.1.region001	0	0	NRPS+RRE-containing
AKKP01000109.1.region001	0	0	redox-cofactor
JACCFE010000002.1.region004	0	0	redox-cofactor
CP038030.2.region015	0	0	redox-cofactor
JAPWIU010000016.1.region001	2	0	redox-cofactor
CP016819.1.region012	0	0	RiPP-like
JAWLUO010000017.1.region001	0	0	RiPP-like
CP085042.1.region001	0	0	LAP
JAGYWG010000006.1.region001	0	0	LAP
AP026691.1.region017	1	1	lanthipeptide-class-iii
CP077417.1.region001	0	0	LAP
JARVSY010000009.1.region001	0	0	redox-cofactor
JMFD01000006.1.region002	0	0	RiPP-like
NOYG01000019.1.region004	0	0	RiPP-like
CP017299.1.region001	0	0	LAP
CP022208.1.region009	0	0	RiPP-like
JASIRM010000002.1.region001	0	0	RiPP-like
CP008947.1.region023	1	0	RiPP-like
LRRI01000017.1.region001	0	0	NRP-metallophore+NRPS+RiPP-like
JAWCTP010000002.1.region005	1	1	lanthipeptide-class-iii
CP069306.1.region006	1	0	redox-cofactor
JAOQOU010000002.1.region005	0	0	LAP
CP014941.1.region011	0	0	NRPS+RRE-containing
MUZB01000003.1.region002	0	0	LAP
AKKP01000046.1.region002	1	0	RiPP-like
JASIRF010000008.1.region001	0	0	NRPS+redox-cofactor
NPFO01000003.1.region001	0	0	NRPS+redox-cofactor
CP104782.1.region006	0	0	redox-cofactor
JASHKT010000007.1.region001	0	0	NRPS+redox-cofactor
JMES01000019.1.region001	0	0	NRPS+redox-cofactor
JAHHZG010000031.1.region001	0	0	RiPP-like
CP011341.1.region015	1	0	redox-cofactor
CP024315.1.region010	0	0	redox-cofactor
LJIS01000119.1.region001	0	0	redox-cofactor
CP089606.1.region018	0	0	RiPP-like
BHXB01000001.1.region006	0	0	redox-cofactor
JABUKH010000037.1.region001	3	0	redox-cofactor
LPZO01000017.1.region001	0	0	NRPS+redox-cofactor
CP064920.1.region013	0	0	redox-cofactor
UGVH01000001.1.region004	0	0	redox-cofactor
JABUEI010000002.1.region003	3	2	lassopeptide
JABUEL010000007.1.region001	3	2	lassopeptide
CP012749.1.region014	0	0	NRPS+RRE-containing
AJLQ01000095.1.region002	0	0	redox-cofactor
JABUDB010000004.1.region002	0	0	RiPP-like
JANUEJ010000011.1.region001	0	0	NRPS+RRE-containing
CP032403.1.region001	0	0	LAP
JAHHZG010000001.1.region001	0	0	LAP
JABUDN010000001.1.region004	1	0	redox-cofactor
CP063234.1.region006	0	0	redox-cofactor
CP124545.2.region018	1	1	lanthipeptide-class-iii
BHXB01000001.1.region018	0	0	RiPP-like
CP136653.1.region003	0	0	RiPP-like
AP018733.1.region017	1	1	lanthipeptide-class-iii
JAGYWG010000006.1.region002	0	0	RiPP-like
JANFQF010000008.1.region001	0	0	redox-cofactor
JAPWIS010000001.1.region001	1	0	redox-cofactor
AP008957.1.region001	0	0	LAP
JBAKBV010000005.1.region002	0	0	LAP
VCBX02000001.1.region015	0	0	redox-cofactor
FMVB01000017.1.region001	2	1	lanthipeptide-class-iii
JAWLSD010000009.1.region001	0	0	RiPP-like
JANUEJ010000003.1.region001	1	1	lanthipeptide-class-iii
JASIRF010000007.1.region002	0	0	RiPP-like
JMEQ01000013.1.region003	0	0	RiPP-like
RKMA01000001.1.region005	0	0	redox-cofactor
LEKE01000011.1.region001	0	0	NRPS+RRE-containing
JABUBZ010000001.1.region001	0	0	redox-cofactor+NRPS
JAPWIT010000016.1.region001	0	0	RiPP-like
JTIZ01000122.1.region003	1	0	RiPP-like
CP093380.1.region024	1	0	RiPP-like
JAPWIS010000006.1.region003	1	0	RiPP-like
UAUI01000029.1.region002	1	0	RiPP-like
JAFFGS010000008.1.region001	0	0	redox-cofactor+NRPS
JMEU01000040.1.region002	0	0	NRPS+redox-cofactor
CP072108.1.region018	0	0	RiPP-like
VLKA01000025.1.region001	0	0	NRPS+redox-cofactor
JABUDS010000001.1.region004	1	0	redox-cofactor
CFHW01000090.1.region001	1	1	lanthipeptide-class-iii
JAAMPR010000001.1.region014	0	0	NRPS+RRE-containing
JAWLUS010000011.1.region001	0	0	redox-cofactor
CP088975.1.region014	0	0	NRP-metallophore+NRPS+RiPP-like
JANUEJ010000014.1.region001	0	0	RiPP-like
JALGQG010000010.1.region001	0	0	LAP
CP133326.1.region006	0	0	redox-cofactor
NOZO01000010.1.region003	0	0	RiPP-like
JAJNDF010000012.1.region002	0	0	RiPP-like
JBBCST010000005.1.region002	0	0	NRPS+RRE-containing
MUBD01000008.1.region003	0	0	RiPP-like
QTTP01000001.1.region006	0	0	redox-cofactor
JABUDH010000002.1.region003	2	1	lassopeptide+RRE-containing
JABUDW010000002.1.region002	2	1	RRE-containing+lassopeptide
JAWLKA010000011.1.region001	0	0	redox-cofactor
JMEP01000022.1.region001	0	0	NRPS+redox-cofactor
LPNQ01000084.1.region001	0	0	NRPS+RRE-containing
FMBB01000005.1.region001	0	0	NRPS+RRE-containing
CP049744.1.region018	0	0	RiPP-like
NPFP01000015.1.region002	0	0	RiPP-like
CP138905.1.region018	0	0	RiPP-like
JAJNCO010000002.1.region001	0	0	NRP-metallophore+NRPS+RiPP-like
WUUR01000001.1.region001	0	0	NRP-metallophore+NRPS+RiPP-like
JMFD01000020.1.region004	0	0	redox-cofactor+NRPS
NPFX01000002.1.region001	0	0	NRPS+redox-cofactor
JABUDO010000001.1.region004	1	0	redox-cofactor
JABUCI010000003.1.region002	1	0	RiPP-like
CP096563.1.region001	0	0	LAP
CP063234.1.region011	0	0	LAP
JAEMRI010000035.1.region001	1	1	lanthipeptide-class-iii
QEOC01000001.1.region006	0	0	redox-cofactor
JAYECZ010000012.1.region001	0	0	redox-cofactor
JBBCXC010000009.1.region002	0	0	redox-cofactor
NOZA01000038.1.region003	0	0	RiPP-like
AP026691.1.region011	0	0	NRPS+RRE-containing
JAWLKG010000004.1.region002	1	0	redox-cofactor
JASHLH010000002.1.region003	0	0	RiPP-like
NOZG01000014.1.region001	0	0	RiPP-like
JANFQL010000012.1.region001	1	1	lanthipeptide-class-iii
JAPWIP010000009.1.region002	0	0	NRPS+RRE-containing
JAUSVE010000001.1.region005	0	0	RiPP-like
NOYI01000009.1.region002	0	0	RiPP-like
CP120422.1.region004	0	0	RiPP-like
LWHK01000149.1.region001	0	0	RiPP-like
CP046099.1.region013	1	1	lanthipeptide-class-iii
WIDN01000105.1.region002	0	0	NRPS+RRE-containing
JASIRO010000002.1.region003	0	0	LAP
CP022915.1.region008	0	0	redox-cofactor+NRPS
JANFQM010000001.1.region001	0	0	redox-cofactor+NRPS
JAPWII010000018.1.region001	0	0	NRPS+redox-cofactor
JAPWIT010000019.1.region001	0	0	NRPS+redox-cofactor
BNHJ02000001.1.region004	0	0	NRPS+redox-cofactor
CP078080.1.region011	0	0	NRPS+RRE-containing
CP136653.1.region002	1	1	lanthipeptide-class-iii
JASIRI010000005.1.region002	1	0	redox-cofactor
JASIRG010000003.1.region002	1	0	redox-cofactor
NOYY01000019.1.region001	0	0	NRPS+redox-cofactor
AHBW01000037.1.region001	0	0	NRP-metallophore+NRPS+RiPP-like
JABUBY010000002.1.region001	0	0	redox-cofactor+NRPS
JABFAQ010000025.1.region001	0	0	redox-cofactor+NRPS
KZ845634.1.region002	0	0	LAP
CP032221.1.region013	0	0	NRPS+redox-cofactor
JAAFYV010000001.1.region001	0	0	NRPS+redox-cofactor
JABUCO010000003.1.region001	0	0	NRPS+redox-cofactor
JABUDI010000001.1.region004	1	0	redox-cofactor
JABUDX010000001.1.region004	1	0	redox-cofactor
CP130953.1.region028	1	0	RiPP-like
JAWLKA010000020.1.region001	1	0	RiPP-like
JMLO01000016.1.region002	0	0	RiPP-like
SUMD01000003.1.region001	0	0	RiPP-like
JAPWIH010000001.1.region001	1	1	lanthipeptide-class-iii
CP076048.1.region026	0	0	redox-cofactor
UAUI01000027.1.region002	1	0	redox-cofactor
JAKEDO010000002.1.region004	0	0	RiPP-like
JMEN01000026.1.region003	0	0	RiPP-like
NOYZ01000030.1.region001	0	0	RiPP-like
JABUCE010000002.1.region001	0	0	NRPS+redox-cofactor
JABUCP010000001.1.region001	0	0	redox-cofactor+NRPS
CP010797.1.region008	0	0	NRPS+redox-cofactor
JAVDUT010000001.1.region001	0	0	NRPS+redox-cofactor
PYHL01000001.1.region005	0	0	redox-cofactor
JABFDW010000006.1.region002	0	0	NRP-metallophore+NRPS+RiPP-like
LT906450.1.region005	0	0	NRP-metallophore+NRPS+RiPP-like
NOYW01000004.1.region002	0	0	LAP
NOZL01000037.1.region005	0	0	LAP
JADOEI010000007.1.region001	0	0	NRPS+RRE-containing
AP011115.1.region008	1	0	RiPP-like
NOZH01000014.1.region001	0	0	betalactone+redox-cofactor
NOZI01000011.1.region003	0	0	redox-cofactor+betalactone
JASDCV010000002.1.region001	0	0	RiPP-like
LPZM01000051.1.region001	0	0	lanthipeptide-class-iii
NSDX01000001.1.region004	0	0	redox-cofactor
JASHKN010000007.1.region001	0	0	RiPP-like
JAYECZ010000037.1.region001	0	0	RiPP-like
CP054207.1.region006	0	0	redox-cofactor
CP089606.1.region001	1	0	LAP
CATLYW010000003.1.region001	0	0	LAP
CATMQV010000003.1.region001	0	0	LAP
KZ845635.1.region002	0	0	NRPS+RRE-containing
CP066779.1.region016	0	0	NRPS+RRE-containing
KQ758504.1.region001	0	0	NRPS+RRE-containing
LNAK01000120.1.region002	1	1	lanthipeptide-class-iii
JMEO01000005.1.region001	0	0	redox-cofactor+NRPS
WIDN01000115.1.region002	0	0	RiPP-like
JMEO01000029.1.region005	0	0	RiPP-like
JAPWIP010000006.1.region002	1	1	lanthipeptide-class-iii
JBALTO010000005.1.region001	1	1	lanthipeptide-class-iii
CP049748.1.region005	0	0	RiPP-like
JABUDD010000002.1.region003	2	1	lassopeptide+RRE-containing
JABUDI010000002.1.region002	2	1	RRE-containing+lassopeptide
CP070619.1.region003	0	0	redox-cofactor
CP080954.1.region010	0	0	redox-cofactor
JAWCTP010000002.1.region003	0	0	LAP
JAOQOU010000002.1.region015	0	0	NRPS+RRE-containing
NOYV01000041.1.region001	0	0	redox-cofactor+NRPS
NOZA01000009.1.region001	0	0	NRPS+redox-cofactor
CP046572.1.region016	0	0	RiPP-like
JAWLUT010000003.1.region002	0	0	RiPP-like
JABUDF010000002.1.region003	2	1	lassopeptide+RRE-containing
JABUEB010000002.1.region003	2	1	lassopeptide+RRE-containing
JABUDG010000001.1.region004	1	0	redox-cofactor
JABUDM010000001.1.region004	1	0	redox-cofactor
LMRO01000011.1.region001	0	0	redox-cofactor+NRPS
JAASHN010000004.1.region001	1	1	lanthipeptide-class-iii
NSDX01000004.1.region003	1	0	RiPP-like
JAWLUO010000002.1.region002	0	0	NRP-metallophore+NRPS+RiPP-like
AP023172.1.region011	0	0	NRPS+RRE-containing
AP023172.1.region006	0	0	redox-cofactor
RKLZ01000001.1.region006	0	0	redox-cofactor
BHXB01000001.1.region011	0	0	NRPS+RRE-containing
JABFDV010000004.1.region001	0	0	RiPP-like
CP029146.1.region015	0	0	redox-cofactor
JASHLB010000006.1.region001	1	0	redox-cofactor
CP082160.1.region012	1	0	RiPP-like
QTTP01000001.1.region017	0	0	RiPP-like
NERM01000003.1.region001	0	0	redox-cofactor+NRPS
WUUR01000007.1.region001	0	0	NRPS+redox-cofactor
JAWLSE010000001.1.region001	1	1	lanthipeptide-class-iii
SSWN01000038.1.region002	0	0	RiPP-like
JAWLSB010000002.1.region001	0	0	RiPP-like
NOZE01000036.1.region001	0	0	RiPP-like
JABUDZ010000002.1.region003	2	1	lassopeptide+RRE-containing
JASHKO010000002.1.region001	0	0	NRPS+RRE-containing
CP041769.1.region001	2	0	RiPP-like
NWMZ01000001.1.region016	1	0	RiPP-like
JABUEF010000008.1.region001	3	2	lassopeptide
NOZK01000011.1.region001	0	0	redox-cofactor+NRPS
NOYC01000029.1.region002	0	0	LAP
CP120422.1.region005	0	0	LAP
JABUEB010000001.1.region004	1	0	redox-cofactor
CP015219.1.region001	0	0	redox-cofactor+lanthipeptide-class-v+lanthipeptide-class-ii+NRPS
JABUKH010000015.1.region001	0	0	NRPS+lanthipeptide-class-v+lanthipeptide-class-ii
RCTE01000010.1.region002	0	0	RiPP-like
CP130953.1.region009	0	0	redox-cofactor
JBALTO010000009.1.region001	0	0	RiPP-like
JAMSKS010000001.1.region002	1	1	lanthipeptide-class-iii
CP104782.1.region011	0	0	NRPS+RRE-containing
BCWW01000007.1.region001	0	0	redox-cofactor+NRPS
NOYO01000040.1.region001	0	0	redox-cofactor+NRPS
NPFY01000004.1.region001	0	0	NRPS+redox-cofactor
CP110469.1.region025	1	0	RiPP-like
CP063781.1.region018	0	0	redox-cofactor
CATMQV010000003.1.region002	0	0	redox-cofactor+NRPS
NOYX01000044.1.region001	0	0	LAP+NRPS
NOYZ01000028.1.region001	0	0	LAP+NRPS
BBXP01000017.1.region001	0	0	NRP-metallophore+NRPS+RiPP-like
JAPWIK010000001.1.region001	0	0	NRPS+RRE-containing
NOYV01000028.1.region001	0	0	RiPP-like
JABUCP010000002.1.region002	1	0	RiPP-like
FMVB01000020.1.region001	0	0	LAP
JAGGMW010000001.1.region001	0	0	RiPP-like
CP023720.1.region019	0	0	LAP
JASHKQ010000012.1.region001	0	0	NRPS+redox-cofactor
NOYG01000024.1.region001	0	0	redox-cofactor+NRPS
CP066853.1.region005	0	0	NRP-metallophore+NRPS+RiPP-like
CP092101.1.region009	0	0	redox-cofactor
JASIRJ010000044.1.region001	1	0	redox-cofactor
JTIZ01000089.1.region001	1	0	redox-cofactor
NOYB01000010.1.region002	0	0	LAP
REFU01000001.1.region010	0	0	LAP
JAJNCN010000002.1.region001	0	0	NRPS+redox-cofactor
CP042917.1.region005	0	0	NRPS+RRE-containing
JARDXE010000009.1.region001	1	1	lanthipeptide-class-iii
CP032675.1.region007	0	0	redox-cofactor+NRPS
CP096583.1.region004	0	0	NRPS+redox-cofactor
SSWN01000038.1.region001	0	0	LAP
CP066779.1.region007	0	0	LAP
CP063781.1.region027	2	0	RiPP-like
FNSV01000005.1.region016	0	0	RiPP-like
JAHXBW010000005.1.region003	0	0	RiPP-like
JAPWIJ010000001.1.region003	1	0	RiPP-like
LMRO01000012.1.region003	0	0	RiPP-like
CP015235.1.region001	0	0	NRPS+redox-cofactor
JAUSVE010000001.1.region012	0	0	redox-cofactor+NRPS
LPZM01000009.1.region001	0	0	RiPP-like
NOZI01000009.1.region001	1	0	LAP
JASIRK010000008.1.region001	0	0	NRP-metallophore+NRPS+RiPP-like
CP034152.1.region001	1	0	LAP
CP129464.1.region010	1	0	redox-cofactor
JAPTSU010000002.1.region001	0	0	redox-cofactor
JABUDA010000002.1.region001	0	0	RiPP-like
CAJUXZ010000001.1.region011	1	0	RiPP-like
CP072193.1.region017	1	0	RiPP-like
JABUDU010000002.1.region002	2	1	RRE-containing+lassopeptide
CP129899.1.region010	0	0	redox-cofactor
JAWLUN010000024.1.region002	0	0	redox-cofactor
CM002177.1.region014	1	0	redox-cofactor
JARXVI010000005.1.region003	2	0	RiPP-like
CP051855.1.region027	1	0	RiPP-like
LPZN01000003.1.region001	0	0	NRPS+redox-cofactor
JACJIC010000002.1.region005	0	0	RiPP-like
SCFU01000004.1.region002	0	0	LAP
CP016819.1.region001	0	0	NRPS+redox-cofactor
CP027557.1.region013	0	0	NRPS+redox-cofactor
CP050952.1.region016	1	0	redox-cofactor
CP095403.1.region009	0	0	redox-cofactor
JAHTLA010000013.1.region001	1	0	RiPP-like
CP064920.1.region008	0	0	NRPS+RRE-containing
CP107551.1.region014	0	0	NRPS-like+NRPS+redox-cofactor
RKMA01000001.1.region011	0	0	RiPP-like
VBTM01000020.1.region001	0	0	RiPP-like
JACJDF010000004.1.region021	0	0	redox-cofactor
JABFAU010000013.1.region002	3	3	lassopeptide
NOYD01000008.1.region001	4	4	lassopeptide
JABUKG010000032.1.region001	2	0	redox-cofactor
JAAXPA010000012.1.region001	1	0	RiPP-like
JABUDC010000003.1.region002	0	0	RiPP-like
NOYR01000028.1.region001	0	0	redox-cofactor+NRPS
CP014941.1.region017	1	1	lanthipeptide-class-iii
JABUCN010000002.1.region001	0	0	NRPS+redox-cofactor
CP049744.1.region011	0	0	NRPS+redox-cofactor
NOXY01000003.1.region001	0	0	NRPS+redox-cofactor
JASHLJ010000002.1.region001	0	0	NRPS+RRE-containing
JAGGMX010000001.1.region013	0	0	redox-cofactor
CP032403.1.region017	1	1	lanthipeptide-class-iii
JAJNCN010000007.1.region002	0	0	NRP-metallophore+NRPS+RiPP-like
JASHLA010000022.1.region001	1	0	RiPP-like
JABUCK010000002.1.region002	1	0	RiPP-like
JABUCZ010000013.1.region001	0	0	RiPP-like
JASIRM010000009.1.region002	0	0	NRPS+RRE-containing
JABUDR010000002.1.region002	2	1	RRE-containing+lassopeptide
SDMJ01000005.1.region001	0	0	redox-cofactor
JABUDZ010000001.1.region004	1	0	redox-cofactor
JABUDY010000002.1.region003	2	1	lassopeptide+RRE-containing
NPFL01000028.1.region002	0	0	LAP
KQ031373.1.region004	0	0	RiPP-like
CP083974.1.region014	0	0	NRPS+redox-cofactor
JABUCH010000002.1.region001	0	0	NRPS+redox-cofactor
CP070861.1.region012	1	0	redox-cofactor
JASIRE010000003.1.region002	0	0	LAP
KQ031376.1.region001	0	0	NRPS+redox-cofactor
JAINZV010000001.1.region002	0	0	redox-cofactor
JAWLJY010000004.1.region001	1	0	redox-cofactor
LPZM01000018.1.region001	1	0	RRE-containing
FNTL01000004.1.region020	1	0	redox-cofactor
JAWLUU010000014.1.region001	0	0	redox-cofactor
CP082160.1.region009	1	0	RiPP-like
JAFIBV010000001.1.region015	0	0	RiPP-like
CP015220.1.region005	0	0	RiPP-like
NOYR01000034.1.region001	0	0	RiPP-like
NOYQ01000003.1.region001	1	0	redox-cofactor
NOYW01000020.1.region001	1	0	redox-cofactor
CP088969.1.region003	1	0	redox-cofactor
NOYA01000035.1.region002	0	0	redox-cofactor+NRPS
BCRM01000005.1.region002	0	0	NRPS+RRE-containing
JAWXXY010000012.1.region003	0	0	redox-cofactor
JTIZ01000096.1.region001	0	0	NRP-metallophore+NRPS+RiPP-like
CP080406.1.region016	1	0	redox-cofactor
JABUCT010000003.1.region002	1	0	RiPP-like
JABUCH010000003.1.region002	1	0	RiPP-like
JABUCD010000003.1.region002	0	0	RiPP-like
JMER01000014.1.region001	0	0	NRPS+redox-cofactor
JAIFKB010000005.1.region001	0	0	NRPS+redox-cofactor
JAHTLA010000011.1.region001	0	0	redox-cofactor
KI519398.1.region004	0	0	RiPP-like
NOYD01000001.1.region002	0	0	RiPP-like
JAWCTP010000001.1.region008	0	0	NRPS+RRE-containing
CP129391.1.region009	1	0	redox-cofactor
BAWF01000096.1.region002	0	0	redox-cofactor
NOYX01000057.1.region001	0	0	redox-cofactor+NRPS
JAWLUQ010000002.1.region002	0	0	RiPP-like
JAWLUR010000002.1.region002	0	0	RiPP-like
JADOEI010000006.1.region003	0	0	LAP
JASIRO010000003.1.region003	0	0	NRPS+RRE-containing
CP088975.1.region009	0	0	RiPP-like
CP097186.1.region017	0	0	RiPP-like
JAHREK010000009.1.region001	0	0	LAP
JMEX01000005.1.region004	0	0	NRPS+redox-cofactor
NOWH01000001.1.region001	0	0	NRPS+redox-cofactor
JABUDF010000001.1.region004	1	0	redox-cofactor
JABUCT010000002.1.region001	0	0	redox-cofactor+NRPS
JANFQF010000016.1.region003	0	0	RiPP-like
JAWLUS010000002.1.region004	0	0	RiPP-like
JAPWIG010000005.1.region003	0	0	LAP
JAJNCP010000008.1.region002	0	0	NRP-metallophore+NRPS+RiPP-like
CP103308.1.region002	0	0	RiPP-like
CP032676.1.region001	0	0	RiPP-like
AP025186.1.region005	0	0	NRP-metallophore+NRPS+RiPP-like
CP080954.1.region023	1	0	RiPP-like
CP086069.1.region005	0	0	NRP-metallophore+NRPS+RiPP-like
JAHSQN010000001.1.region004	0	0	redox-cofactor
LT906450.1.region013	0	0	NRPS+redox-cofactor
CATLVT010000002.1.region002	0	0	LAP
CATLZS010000003.1.region001	0	0	LAP
CP133297.1.region005	0	0	NRP-metallophore+NRPS+RiPP-like
VLKA01000058.1.region001	0	0	NRP-metallophore+NRPS+RiPP-like
JAYECZ010000011.1.region001	0	0	LAP
LRRK01000039.1.region001	0	0	NRP-metallophore+NRPS+RiPP-like
CAKKLU010000001.1.region004	0	0	NRPS+LAP
NOZE01000040.1.region001	1	0	RRE-containing
JAJNCQ010000006.1.region001	0	0	NRP-metallophore+NRPS+RiPP-like
JAPWIT010000002.1.region001	0	0	NRP-metallophore+NRPS+RiPP-like
CP083974.1.region006	0	0	NRP-metallophore+NRPS+RiPP-like
JAMOZI010000005.1.region001	0	0	redox-cofactor
CP076048.1.region014	0	0	RiPP-like
JANFQM010000003.1.region001	0	0	NRP-metallophore+NRPS+RiPP-like
CP008947.1.region018	0	0	RiPP-like
JABUEF010000010.1.region001	3	0	redox-cofactor
JABUEJ010000015.1.region001	3	0	redox-cofactor
JABUDT010000002.1.region003	2	1	lassopeptide+RRE-containing
KI519398.1.region002	0	0	LAP+NRPS
NOYJ01000016.1.region002	0	0	LAP+NRPS
JASHKX010000004.1.region001	1	0	RiPP-like
JABUCF010000002.1.region001	0	0	NRPS+redox-cofactor
CP021354.1.region017	0	0	redox-cofactor
CP069242.1.region013	0	0	redox-cofactor
JABUEL010000011.1.region001	3	0	redox-cofactor
JOIL01000006.1.region003	0	0	LAP
JAWLUR010000008.1.region001	0	0	redox-cofactor
JABUCB010000002.1.region002	1	0	RiPP-like
JABUCE010000003.1.region002	1	0	RiPP-like
CP095403.1.region028	0	0	RiPP-like+NRPS
CP140264.1.region018	0	0	RiPP-like
JADKNM010000037.1.region002	0	0	NRPS+RiPP-like
CP076048.1.region010	1	0	RiPP-like
CP082160.1.region021	1	0	redox-cofactor
JABUCX010000003.1.region001	0	0	RiPP-like
CP044211.1.region015	0	0	redox-cofactor
BAWF01000033.1.region001	0	0	RiPP-like
NOYX01000021.1.region001	0	0	RiPP-like
JABFAU010000077.1.region001	0	0	ladderane+lanthipeptide-class-i
JMFD01000002.1.region001	2	0	lanthipeptide-class-i
RKMA01000002.1.region002	0	0	NRPS+RRE-containing
VBTM01000001.1.region003	0	0	RRE-containing+NRPS
CP050178.1.region012	0	0	redox-cofactor+NRPS
FNRX01000002.1.region005	0	0	redox-cofactor+NRPS
JAVDUR010000001.1.region005	0	0	redox-cofactor+NRPS
JASDCV010000011.1.region001	1	1	lanthipeptide-class-iii
JABUEG010000001.1.region001	0	0	redox-cofactor
JABUEH010000004.1.region001	0	0	redox-cofactor
JABUDV010000002.1.region002	2	1	RRE-containing+lassopeptide
JABUEK010000007.1.region001	3	0	redox-cofactor
JABUEN010000015.1.region001	3	0	redox-cofactor
JABUEA010000001.1.region004	1	0	redox-cofactor
BCWW01000001.1.region005	0	0	LAP
CP015235.1.region010	0	0	LAP
LFDS01000005.1.region003	0	0	RiPP-like
JABUCL010000002.1.region001	0	0	NRPS+redox-cofactor
JABUEF010000003.1.region001	0	0	redox-cofactor
JABUEJ010000027.1.region001	0	0	redox-cofactor
NERM01000006.1.region001	0	0	NRP-metallophore+NRPS+RiPP-like
JMEM01000016.1.region002	3	3	lassopeptide
NOYG01000027.1.region002	4	4	lassopeptide
CP079698.1.region016	0	0	RiPP-like
BDAM01000009.1.region001	0	0	NRP-metallophore+NRPS+RiPP-like
JYOP01000001.1.region005	0	0	RiPP-like
JACJIC010000001.1.region009	0	0	redox-cofactor
JAWLUO010000011.1.region001	0	0	NRPS+redox-cofactor
JAWXXY010000012.1.region023	1	0	RiPP-like
LJIS01000100.1.region001	2	1	lanthipeptide-class-iii
JASHKQ010000001.1.region007	1	1	RRE-containing+lassopeptide
REFU01000001.1.region011	1	1	lassopeptide+RRE-containing
CP009111.1.region009	1	0	redox-cofactor
CP138905.1.region001	0	0	LAP
JABUDJ010000001.1.region004	1	0	redox-cofactor
JAWLSB010000001.1.region002	0	0	redox-cofactor+NRPS
JAWLJX010000001.1.region003	0	0	RiPP-like
JMEQ01000021.1.region001	0	0	NRPS+redox-cofactor
JABUDG010000002.1.region002	2	1	RRE-containing+lassopeptide
CEDU01000018.1.region001	0	0	RiPP-like
JACLZG010000057.1.region001	0	0	RiPP-like
CP015220.1.region012	0	0	redox-cofactor+NRPS
SPNG01000012.1.region001	0	0	redox-cofactor+NRPS
FNSV01000005.1.region005	0	0	redox-cofactor
JAWLRZ010000001.1.region002	0	0	RiPP-like
JBBCXC010000012.1.region001	0	0	RiPP-like
BHYM01000081.1.region001	0	0	redox-cofactor
NPFL01000002.1.region002	1	0	redox-cofactor
JABUDO010000002.1.region002	2	1	RRE-containing+lassopeptide
CP129336.1.region001	2	1	lassopeptide
JAWLKG010000015.1.region001	3	1	lassopeptide
JAZKJU010000020.1.region001	2	0	redox-cofactor
CP079698.1.region004	0	0	RRE-containing+NRPS
PYHL01000002.1.region006	0	0	RRE-containing+NRPS
VLJT01000019.1.region001	0	0	NRPS+NRPS-like+redox-cofactor
CP120356.1.region012	0	0	NRPS+redox-cofactor
JABUCY010000002.1.region001	0	0	redox-cofactor+NRPS
CP130953.1.region024	1	0	RiPP-like
JAJNDE010000002.1.region001	0	0	NRP-metallophore+NRPS+RiPP-like
JAWLRX010000001.1.region002	0	0	betalactone+redox-cofactor
NOZF01000054.1.region002	0	0	redox-cofactor+betalactone
JABAGQ010000003.1.region001	0	0	NRP-metallophore+NRPS+RiPP-like
JADGNC010000114.1.region001	0	0	NRP-metallophore+NRPS+RiPP-like
JASHKT010000001.1.region001	0	0	RiPP-like
CAKKLU010000012.1.region001	0	0	redox-cofactor+NRPS
JABUCD010000002.1.region001	0	0	NRPS+redox-cofactor
JABUCW010000002.1.region001	0	0	redox-cofactor+NRPS
BCXD01000015.1.region001	0	0	NRPS+redox-cofactor
QRCM01000001.1.region008	0	0	redox-cofactor+NRPS
JABUCR010000002.1.region001	0	0	redox-cofactor+NRPS
JABAFB010000006.1.region001	0	0	NRP-metallophore+NRPS+RiPP-like
CP103308.1.region014	0	0	redox-cofactor+NRPS
JABUDE010000002.1.region003	2	1	lassopeptide+RRE-containing
CATMQA010000002.1.region001	0	0	LAP
CP093380.1.region020	1	0	RiPP-like
JARXVI010000019.1.region001	1	0	RiPP-like
NPFW01000008.1.region002	0	0	RiPP-like
NPFW01000002.1.region001	0	0	NRPS+redox-cofactor
JASIRK010000011.1.region001	0	0	redox-cofactor+NRPS
FOAW01000011.1.region001	0	0	RiPP-like
OBDL01000002.1.region001	0	0	RiPP-like
JAWLRZ010000005.1.region002	0	0	NRPS+RRE-containing
JABUDQ010000001.1.region004	1	0	redox-cofactor
JAPWII010000015.1.region001	0	0	RiPP-like
JABUEK010000001.1.region003	0	0	redox-cofactor
JABUBU010000020.1.region001	0	0	NRPS+redox-cofactor
JABUDB010000003.1.region001	0	0	NRPS+redox-cofactor
QGNK01000004.1.region001	0	0	NRPS+redox-cofactor
CP021354.1.region023	0	0	RiPP-like
BCXF01000024.1.region001	1	0	RiPP-like
FNDN01000006.1.region001	1	0	RiPP-like
NOZA01000021.1.region002	0	0	NRPS+LAP
CP046572.1.region022	0	0	redox-cofactor
JARVSZ010000001.1.region003	2	2	lassopeptide
CP015235.1.region008	0	0	RiPP-like
JABUDK010000001.1.region004	1	0	redox-cofactor
JAWLSG010000003.1.region004	0	0	RiPP-like
CP015529.1.region003	1	0	redox-cofactor
NOYC01000022.1.region001	0	0	redox-cofactor
CP113951.1.region014	0	0	RiPP-like
NOVD01000007.1.region001	0	0	NRPS+RRE-containing
NOXY01000016.1.region001	4	4	lassopeptide
NPFM01000020.1.region001	4	4	lassopeptide
JABUCC010000003.1.region002	0	0	RiPP-like
QEOC01000001.1.region020	0	0	RiPP-like
JOKB01000028.1.region001	0	0	RiPP-like
NPFQ01000010.1.region001	0	0	RiPP-like
JACVXT010000003.1.region001	0	0	redox-cofactor
JABUDD010000001.1.region004	1	0	redox-cofactor
BCWX01000002.1.region006	0	0	RRE-containing+NRPS
NSDY01000001.1.region006	0	0	RRE-containing+NRPS
NOYB01000047.1.region001	1	0	redox-cofactor
NOZL01000057.1.region001	1	0	redox-cofactor
CP029297.1.region018	1	1	lanthipeptide-class-iii
BCXF01000010.1.region003	0	0	RiPP-like
CP048813.1.region014	0	0	RiPP-like
CP079225.1.region005	0	0	NRP-metallophore+NRPS+RiPP-like
CATLYK010000002.1.region001	0	0	NRPS+redox-cofactor
CP079225.1.region011	0	0	RiPP-like
JAJNDE010000016.1.region001	0	0	RiPP-like
NPFO01000027.1.region001	1	0	ranthipeptide
NPFT01000032.1.region001	1	0	ranthipeptide
CP066853.1.region011	0	0	RiPP-like
JBBCXC010000001.1.region002	0	0	NRPS+RRE-containing
NOZD01000056.1.region001	0	0	redox-cofactor
NPFV01000003.1.region002	0	0	redox-cofactor
JAWLUN010000003.1.region003	1	0	RiPP-like
SEEU01000002.1.region001	0	0	RiPP-like
VCBX02000001.1.region021	0	0	RiPP-like
NPFU01000003.1.region001	0	0	NRPS+redox-cofactor
JABUBY010000001.1.region002	0	0	RiPP-like
REFU01000001.1.region008	0	0	NRPS+redox-cofactor
CP097186.1.region013	0	0	redox-cofactor+NRPS
JAJNCO010000007.1.region001	0	0	redox-cofactor+NRPS
JAJNCO010000021.1.region001	3	0	RiPP-like
QTTP01000001.1.region023	1	0	RiPP-like
JMEY01000005.1.region002	0	0	LAP
NOWH01000019.1.region002	0	0	thiopeptide+LAP
JACLZG010000007.1.region002	0	0	RRE-containing+NRPS
JABUEM010000006.1.region001	3	2	lassopeptide
JMEP01000005.1.region001	0	0	LAP
PYHL01000001.1.region011	0	0	RiPP-like
JASIRJ010000007.1.region001	0	0	RiPP-like
CP072193.1.region012	1	0	RiPP-like
CATLZQ010000003.1.region002	0	0	LAP
CAJXRT010000002.1.region001	0	0	LAP
CATLXL010000002.1.region002	0	0	LAP
JAWLKB010000005.1.region001	0	0	RiPP-like
JABUEH010000009.1.region001	3	0	redox-cofactor
JABUCJ010000002.1.region001	0	0	redox-cofactor+NRPS
JMEV01000028.1.region003	0	0	RiPP-like
JABUDP010000001.1.region004	1	0	redox-cofactor
JMEM01000014.1.region005	3	0	lanthipeptide-class-i
CP147846.1.region010	0	0	RiPP-like
FZOW01000001.1.region003	0	0	RiPP-like
JABUEG010000007.1.region001	3	0	redox-cofactor
BCXC01000003.1.region001	0	0	NRPS+redox-cofactor
CP058638.1.region021	0	0	redox-cofactor
CAJXRT010000002.1.region002	0	0	redox-cofactor+NRPS
CATMMQ010000003.1.region002	0	0	redox-cofactor+NRPS
BBXP01000023.1.region001	0	0	NRPS+redox-cofactor
JAFEMF010000016.1.region001	0	0	redox-cofactor+NRPS
NOZG01000020.1.region001	0	0	NRPS+redox-cofactor
JABUCQ010000002.1.region001	0	0	redox-cofactor+NRPS
JMET01000019.1.region001	0	0	RiPP-like
JAAFYU010000081.1.region001	2	0	redox-cofactor
JABUKE010000040.1.region001	2	0	redox-cofactor
JABUEK010000004.1.region001	3	2	lassopeptide
JAFBBL010000001.1.region001	0	0	NRP-metallophore+NRPS+RiPP-like
LS483468.1.region005	0	0	NRP-metallophore+NRPS+RiPP-like
JMFE01000001.1.region001	0	0	redox-cofactor+NRPS
JMFF01000023.1.region001	0	0	redox-cofactor+NRPS
JABUCS010000002.1.region001	0	0	NRPS+redox-cofactor
NOYY01000035.1.region002	0	0	NRPS+LAP
NPFS01000005.1.region001	0	0	NRPS+redox-cofactor
JASHLH010000007.1.region001	0	0	redox-cofactor+NRPS
BCXD01000037.1.region001	2	0	RiPP-like
QRCM01000001.1.region009	1	0	RiPP-like
JABUKE010000007.1.region001	0	0	lanthipeptide-class-v+lanthipeptide-class-ii+NRPS
JABUCG010000002.1.region001	0	0	redox-cofactor+NRPS
JABUDM010000002.1.region002	2	1	RRE-containing+lassopeptide
JABUDS010000002.1.region002	2	1	RRE-containing+lassopeptide
JABUCV010000003.1.region001	0	0	RiPP-like
NOZJ01000013.1.region001	1	0	LAP
JASIRF010000002.1.region003	0	0	NRPS+LAP
CP066853.1.region014	0	0	NRPS+redox-cofactor
CP142143.1.region012	0	0	NRPS+redox-cofactor
JABUDX010000002.1.region003	2	1	lassopeptide+RRE-containing
NOYV01000031.1.region002	0	0	LAP
JAWLKB010000001.1.region001	0	0	NRPS+RRE-containing
NPGB01000036.1.region001	0	0	NRPS+redox-cofactor
CATMMQ010000003.1.region001	0	0	LAP
APMY01000070.1.region001	1	0	bottromycin+RiPP-like
BCXD01000008.1.region001	0	0	RiPP-like+bottromycin
NOZB01000030.1.region001	1	0	redox-cofactor
CP093380.1.region003	0	0	RiPP-like
CP113952.1.region003	1	0	RiPP-like
SEEU01000005.1.region002	0	0	NRPS+RRE-containing
CP110469.1.region028	1	0	RiPP-like
NOYK01000010.1.region002	0	0	redox-cofactor
NOYM01000025.1.region002	0	0	redox-cofactor
NSDY01000001.1.region018	0	0	RiPP-like
LZMJ01000006.1.region001	0	0	NRPS+RiPP-like
NOZH01000002.1.region001	0	0	LAP
JASIRJ010000041.1.region001	0	0	RiPP-like
NOYN01000014.1.region001	0	0	redox-cofactor
NPGB01000037.1.region001	0	0	redox-cofactor
JYOP01000002.1.region006	0	0	RRE-containing+NRPS
VCBX02000001.1.region009	0	0	RRE-containing+NRPS
CATLXL010000002.1.region001	0	0	NRPS+redox-cofactor
NPFX01000011.1.region001	0	0	RiPP-like
JACEFU010000021.1.region001	0	0	lanthipeptide-class-v+redox-cofactor+lanthipeptide-class-ii+NRPS
JMEN01000030.1.region004	0	0	LAP
CATLYQ010000003.1.region001	0	0	LAP
CATMMV010000002.1.region001	0	0	LAP
JABUCK010000001.1.region001	0	0	NRPS+redox-cofactor
CP058638.1.region016	0	0	RiPP-like
JABUDH010000001.1.region004	1	0	redox-cofactor
JAJNCQ010000008.1.region001	0	0	redox-cofactor+NRPS
NOYI01000024.1.region002	1	0	redox-cofactor
JACJIC010000002.1.region001	0	0	RiPP-like
BCWX01000005.1.region002	0	0	RiPP-like
JABUEJ010000005.1.region001	3	2	lassopeptide
JAWLUU010000002.1.region002	1	0	RiPP-like
JABFAO010000006.1.region002	0	0	LAP
NPFP01000039.1.region001	0	0	redox-cofactor+NRPS
FNSV01000005.1.region021	1	0	RiPP-like
NOZL01000037.1.region002	0	0	LAP
JASHKX010000022.1.region002	0	0	NRPS+RiPP-like
JAWLKA010000005.1.region003	0	0	NRPS+RiPP-like
NOZO01000033.1.region001	1	0	ranthipeptide
JABFDS010000018.1.region001	2	1	lassopeptide
JAINZV010000009.1.region001	2	1	lassopeptide
CP035319.1.region006	2	0	redox-cofactor
CP039432.1.region011	1	0	redox-cofactor
JAWLSF010000015.1.region002	0	0	RiPP-like
JAAFYU010000022.1.region001	0	0	lanthipeptide-class-v+lanthipeptide-class-ii+NRPS
LRRJ01000055.1.region001	1	0	RRE-containing
JABUEL010000004.1.region001	0	0	redox-cofactor
CATMQA010000002.1.region002	0	0	redox-cofactor+NRPS
APMY01000059.1.region001	1	0	RiPP-like
QRCM01000001.1.region003	1	0	RiPP-like
JASHKT010000010.1.region001	0	0	thiopeptide+LAP
LFDS01000001.1.region002	0	0	thiopeptide+LAP
NOYK01000040.1.region001	0	0	redox-cofactor+NRPS
NPFU01000027.1.region001	1	0	ranthipeptide
QAOZ01000002.1.region001	0	0	RiPP-like
BCXA01000032.1.region003	0	0	RiPP-like
NOYI01000016.1.region002	1	0	LAP
NPFW01000023.1.region001	1	0	LAP
NPFY01000011.1.region001	0	0	RiPP-like
JABUDY010000001.1.region004	1	0	redox-cofactor
NPGA01000008.1.region001	0	0	LAP
LZMJ01000034.1.region001	0	0	redox-cofactor
JMFF01000004.1.region002	0	0	redox-cofactor
CP069242.1.region008	0	0	RiPP-like
JACFTB010000006.1.region001	0	0	NRPS+redox-cofactor
JAPVLQ010000001.1.region001	0	0	NRPS+redox-cofactor
QQAT01000001.1.region001	0	0	RiPP-like
RKLN01000001.1.region001	0	0	RiPP-like
JAPWIR010000002.1.region001	0	0	RiPP-like
JALKAI010000017.1.region001	0	0	redox-cofactor
SLVY01000005.1.region002	1	0	redox-cofactor
CP063783.1.region001	2	0	RiPP-like
REFU01000001.1.region017	4	4	lassopeptide
BHYM01000054.1.region001	0	0	RiPP-like
JABUKG010000007.1.region001	0	0	lanthipeptide-class-v+lanthipeptide-class-ii+NRPS
SCOY01000049.1.region001	0	0	RiPP-like
VIGH01000004.1.region002	0	0	RiPP-like
BCXA01000016.1.region002	1	0	redox-cofactor
JAFIBV010000001.1.region016	0	0	redox-cofactor
JBALTM010000006.1.region001	0	0	redox-cofactor+NRPS
JAPDNN010000063.1.region001	0	0	RiPP-like
CATLYK010000002.1.region002	0	0	LAP
JABUDQ010000002.1.region003	2	1	lassopeptide+RRE-containing
CVQP01000007.1.region003	0	0	redox-cofactor
JAPWIR010000002.1.region002	0	0	redox-cofactor
CP129392.1.region001	2	1	lassopeptide
JAHFVG010000009.1.region001	0	0	RiPP-like
CATLZQ010000003.1.region001	0	0	NRPS+redox-cofactor
CATMMV010000002.1.region002	0	0	redox-cofactor+NRPS
CVQP01000007.1.region001	0	0	RiPP-like
CATLYQ010000003.1.region002	0	0	redox-cofactor+NRPS
JAHUTG010000003.1.region001	0	0	NRPS+redox-cofactor
NOZC01000046.1.region001	0	0	redox-cofactor
NOXY01000012.1.region003	2	0	lanthipeptide-class-i
JAASAF010000004.1.region002	0	0	RiPP-like
JALKAI010000001.1.region001	0	0	RiPP-like
CP049748.1.region021	4	4	lassopeptide
NOZM01000025.1.region001	4	4	lassopeptide
CP048814.1.region013	1	0	redox-cofactor
FNDN01000006.1.region002	1	0	redox-cofactor
JADKNM010000072.1.region004	0	0	redox-cofactor+NRPS
JASITC010000003.1.region002	0	0	redox-cofactor+NRPS
JAWLJX010000001.1.region005	1	0	lanthipeptide-class-i
JAWLSA010000001.1.region002	0	0	betalactone+redox-cofactor
NOZJ01000003.1.region001	0	0	betalactone+redox-cofactor
CATLVY010000003.1.region002	1	0	redox-cofactor
JACCFE010000002.1.region017	0	0	NRPS+RiPP-like
JACJDF010000004.1.region008	0	0	NRPS+RiPP-like
CP000431.1.region009	0	0	NRPS+RiPP-like
JASHKW010000012.1.region003	0	0	NRPS+RiPP-like
NOYE01000019.1.region002	1	0	redox-cofactor
VOBD01000001.1.region002	0	0	redox-cofactor
NOZH01000002.1.region002	0	0	LAP
JAASAF010000009.1.region002	0	0	redox-cofactor
NOZN01000035.1.region001	1	0	ranthipeptide
CP064066.1.region001	2	1	lassopeptide
JAHFVG010000081.1.region001	0	0	RiPP-like
JASISW010000012.1.region001	0	0	RiPP-like
FOAW01000003.1.region001	0	0	redox-cofactor
QAOZ01000005.1.region001	0	0	redox-cofactor
BNHJ02000001.1.region014	0	0	thiopeptide+LAP
CP015220.1.region002	0	0	thiopeptide+LAP
CATMGY010000007.1.region001	0	0	LAP
CP110469.1.region017	0	0	RiPP-like
MKKY01000076.1.region001	0	0	NRPS+redox-cofactor
AJJH01000066.1.region001	0	0	RiPP-like
CP093381.1.region001	1	0	RiPP-like
CP009111.1.region025	0	0	NRPS+RiPP-like
FNTL01000004.1.region011	0	0	RiPP-like+NRPS
JASHKV010000001.1.region005	0	0	redox-cofactor
JAUTXY010000008.1.region001	0	0	redox-cofactor
JABUEM010000013.1.region001	3	0	redox-cofactor
JMFD01000020.1.region003	4	3	lassopeptide
BCXF01000009.1.region001	1	0	redox-cofactor
CP048813.1.region009	1	0	redox-cofactor
JMEQ01000002.1.region001	0	0	LAP+NRPS
JABUBS010000008.1.region001	3	0	redox-cofactor
JMET01000039.1.region002	0	0	LAP
NPFM01000034.1.region001	0	0	NRPS+redox-cofactor
CP088975.1.region006	0	0	redox-cofactor+NRPS
JOKB01000066.1.region001	0	0	NRPS+redox-cofactor
NPFS01000010.1.region001	0	0	RiPP-like
FNDN01000008.1.region003	0	0	RiPP-like
NOZC01000003.1.region002	0	0	crocagin+butyrolactone
NOZD01000031.1.region002	0	0	crocagin+butyrolactone
NOYU01000010.1.region001	0	0	LAP
JASHKT010000003.1.region002	0	0	linaridin
SPNG01000010.1.region001	0	0	linaridin
CP054690.1.region013	0	0	redox-cofactor
QQAT01000002.1.region001	0	0	redox-cofactor
JAMOZI010000003.1.region003	0	0	RiPP-like
JAWLKE010000002.1.region002	0	0	redox-cofactor+betalactone
NPFM01000016.1.region001	0	0	RiPP-like
JABFDW010000010.1.region001	0	0	redox-cofactor+NRPS
CP135915.1.region004	0	0	redox-cofactor+lanthipeptide-class-v+lanthipeptide-class-ii+NRPS
JMEW01000021.1.region003	0	0	redox-cofactor
JMFC01000016.1.region002	0	0	LAP
CP049748.1.region013	0	0	redox-cofactor+NRPS
JAFBBK010000001.1.region001	0	0	redox-cofactor
JAFIBH010000001.1.region007	0	0	redox-cofactor
NOYN01000028.1.region001	0	0	NRPS+redox-cofactor
JABUBT010000028.1.region001	0	0	redox-cofactor+NRPS
QEOC01000001.1.region012	0	0	NRPS+RRE-containing
CATLVY010000003.1.region001	0	0	LAP
NOZF01000151.1.region001	3	0	LAP
CP048814.1.region012	1	0	RiPP-like
OBDL01000005.1.region001	0	0	redox-cofactor
SUMD01000003.1.region002	0	0	redox-cofactor
CAJUXZ010000012.1.region002	0	0	RiPP-like
JAWXXY010000012.1.region011	0	0	RiPP-like
CP129465.1.region001	2	1	lassopeptide
FNAB01000003.1.region002	0	0	RiPP-like
RKLN01000005.1.region002	0	0	redox-cofactor
RKLO01000005.1.region002	0	0	redox-cofactor
JAWLKF010000001.1.region002	0	0	redox-cofactor
JAWLRY010000001.1.region002	0	0	redox-cofactor
SCOY01000012.1.region001	0	0	redox-cofactor
VIGH01000005.1.region001	0	0	redox-cofactor
CP048813.1.region010	1	0	RiPP-like
LRRK01000017.1.region001	0	0	redox-cofactor+NRPS
JMFC01000021.1.region002	1	0	redox-cofactor
JABUEG010000002.1.region001	3	2	lassopeptide
CP018063.1.region005	0	0	RiPP-like
NPFR01000003.1.region002	0	0	redox-cofactor
JABUBR010000020.1.region001	0	0	NRPS+lanthipeptide-class-v+lanthipeptide-class-ii
JMLO01000005.1.region002	0	0	redox-cofactor
JABUEN010000067.1.region001	3	2	lassopeptide
JABUEO010000005.1.region001	3	2	lassopeptide
JABUEH010000006.1.region001	3	2	lassopeptide
JABUEI010000021.1.region001	0	0	redox-cofactor
NOYO01000010.1.region001	0	0	redox-cofactor
NPGA01000005.1.region002	0	0	redox-cofactor+betalactone
JALGQE010000001.1.region001	0	0	NRPS+redox-cofactor
JAUSVE010000001.1.region002	0	0	LAP+NRPS
CP049748.1.region003	2	0	lanthipeptide-class-i
JALGQH010000043.1.region001	3	0	RRE-containing
BCXI01000030.1.region001	0	0	redox-cofactor
VBRU01000001.1.region002	0	0	redox-cofactor
NOYL01000022.1.region002	0	0	redox-cofactor
NOYT01000010.1.region001	1	0	ranthipeptide
BCXG01000047.1.region001	0	0	RiPP-like
APMY01000114.1.region001	3	0	RiPP-like
CP048814.1.region008	0	0	RiPP-like
JABUKF010000008.1.region001	0	0	lanthipeptide-class-v+redox-cofactor+lanthipeptide-class-ii+NRPS
JAWLUV010000001.1.region001	0	0	NRPS+lanthipeptide-class-v+lanthipeptide-class-ii+redox-cofactor
NPFN01000004.1.region002	0	0	redox-cofactor
NPFZ01000004.1.region002	0	0	redox-cofactor
JMEM01000013.1.region001	0	0	redox-cofactor+NRPS
JABFAO010000004.1.region002	1	0	redox-cofactor
FZOW01000018.1.region001	1	0	redox-cofactor
JABUBS010000024.1.region001	0	0	NRPS+lanthipeptide-class-v+lanthipeptide-class-ii
LPZL01000120.1.region001	3	0	RRE-containing
JAFBBL010000001.1.region007	0	0	redox-cofactor+NRPS
LS483468.1.region011	0	0	redox-cofactor+NRPS
JAPWIM010000004.1.region002	2	0	redox-cofactor
BCXB01000002.1.region001	0	0	redox-cofactor
CP017014.1.region004	0	0	redox-cofactor
JAJNCL010000002.1.region006	1	0	RRE-containing
JAPWIQ010000004.1.region001	1	1	lassopeptide+RRE-containing
JABUEO010000008.1.region001	3	0	redox-cofactor
RKLO01000003.1.region001	0	0	RiPP-like
JABUBR010000028.1.region001	3	0	redox-cofactor
CAUQEL010000005.1.region001	0	0	redox-cofactor+NRPS
FOJN01000007.1.region001	0	0	redox-cofactor+NRPS
JASHKQ010000001.1.region010	4	0	lanthipeptide-class-v
JAWLSB010000005.1.region005	4	0	lanthipeptide-class-v
NHML01000012.1.region002	0	0	redox-cofactor
BCXI01000007.1.region002	0	0	NRP-metallophore+NRPS+RiPP-like
VBRU01000019.1.region001	0	0	NRP-metallophore+NRPS+RiPP-like
JALGQI010000022.1.region001	0	0	redox-cofactor
LMRR01000002.1.region002	1	0	redox-cofactor
BCXD01000006.1.region001	1	0	RiPP-like
JASHLJ010000006.1.region002	2	2	lanthipeptide-class-iv
JAAXPA010000070.1.region001	0	0	RiPP-like
NOZB01000012.1.region001	0	0	crocagin+butyrolactone
JABUBS010000010.1.region001	0	0	lassopeptide+NRPS
JABUBU010000002.1.region001	0	0	RRE-containing+NRPS
JABAFB010000001.1.region002	0	0	redox-cofactor+NRPS
JABAGQ010000001.1.region001	0	0	NRPS+redox-cofactor
CP015530.1.region001	3	1	lassopeptide
AJLQ01000130.1.region001	0	0	RiPP-like
MKKX01000033.1.region001	0	0	redox-cofactor
BDAM01000011.1.region001	0	0	redox-cofactor+NRPS
NOZN01000026.1.region001	0	0	redox-cofactor
NOZO01000024.1.region001	0	0	redox-cofactor
BCWV01000003.1.region002	0	0	NRPS+lanthipeptide-class-v+lanthipeptide-class-ii+redox-cofactor
CP039254.1.region006	0	0	redox-cofactor+NRPS
CP147846.1.region011	0	0	NRPS+redox-cofactor
NPFT01000024.1.region001	0	0	redox-cofactor
JAHFVG010000006.1.region001	1	0	lanthipeptide-class-v
JASISW010000008.1.region001	2	0	lanthipeptide-class-v
LWHK01000087.1.region001	1	1	lanthipeptide-class-iii
MLYX02000005.1.region001	2	1	lassopeptide
BAWF01000101.1.region001	0	0	RRE-containing
JASHKW010000028.1.region001	1	0	RRE-containing
JALGQH010000019.1.region001	0	0	RiPP-like
NPJZ01000001.1.region003	0	0	RiPP-like
QRCM01000001.1.region005	0	0	bottromycin+RiPP-like
CP054690.1.region006	0	0	RiPP-like
NOYD01000005.1.region002	1	0	redox-cofactor
CP018063.1.region008	0	0	NRPS+redox-cofactor
JABUEE010000009.1.region002	0	0	redox-cofactor
CP039253.1.region003	0	0	NRPS+redox-cofactor
NOXY01000012.1.region001	0	0	RiPP-like
BCXG01000001.1.region002	0	0	redox-cofactor
FNAB01000009.1.region001	0	0	redox-cofactor
CP147846.1.region018	0	0	RiPP-like
APMY01000039.1.region001	1	0	redox-cofactor
JABUEC010000006.1.region001	0	0	redox-cofactor
BCXI01000003.1.region001	0	0	lanthipeptide-class-v
CP032762.1.region004	0	0	lanthipeptide-class-v
CP107551.1.region005	1	0	RiPP-like
JAPWIJ010000005.1.region001	1	0	ranthipeptide
JAWLKG010000032.1.region001	4	0	lanthipeptide-class-iv
BCXH01000009.1.region001	1	0	RiPP-like
SLVY01000025.1.region001	0	0	RiPP-like
CP032762.1.region007	0	0	RiPP-like
CP050953.1.region001	5	0	linaridin
JAUTXY010000007.1.region002	0	0	RiPP-like
FZOW01000005.1.region001	2	0	LAP
MKKY01000091.1.region003	1	0	RiPP-like+lassopeptide+RRE-containing
QAJJ01000014.1.region001	1	0	LAP
CAUQEL010000029.1.region001	4	0	thiopeptide
CP038031.2.region001	3	0	RRE-containing
CP021355.1.region002	0	0	lanthipeptide-class-iv
BMCU01000001.1.region003	2	0	redox-cofactor
JAWLJX010000003.1.region001	1	0	LAP
JAPWIJ010000027.1.region001	0	0	RRE-containing
JAIYEP010000007.1.region001	0	0	NRP-metallophore+NRPS+RiPP-like
JMEW01000021.1.region002	2	0	redox-cofactor
JAASAE010000002.1.region001	0	0	redox-cofactor
JADGNC010000064.1.region001	0	0	redox-cofactor
LPZL01000067.1.region001	2	3	lanthipeptide-class-v+lanthipeptide-class-ii
JALGQH010000034.1.region001	0	0	lanthipeptide-class-iii
JABAGQ010000020.1.region001	1	0	RiPP-like
JAWLRY010000033.1.region001	5	0	LAP
NOYJ01000030.1.region004	0	0	redox-cofactor
JABUBS010000039.1.region001	2	0	lanthipeptide-class-v
CP140264.1.region002	1	0	redox-cofactor
JAWLKF010000010.1.region001	1	1	RRE-containing+lassopeptide
CP147846.1.region003	0	0	RiPP-like
JBALTM010000002.1.region002	1	0	redox-cofactor
NPJZ01000001.1.region002	1	0	lanthipeptide-class-iii
NPFO01000020.1.region001	2	0	redox-cofactor
JMEY01000034.1.region004	0	0	redox-cofactor
JAWLJX010000012.1.region001	0	0	RRE-containing
BMCU01000004.1.region002	0	0	RiPP-like
CP039432.1.region002	0	0	RiPP-like
BCXD01000026.1.region001	2	0	lanthipeptide-class-v
NPFU01000020.1.region001	6	0	redox-cofactor
JABUED010000008.1.region001	1	0	redox-cofactor
AOEX01000016.1.region001	0	0	lanthipeptide-class-iv
JAWLKG010000025.1.region001	0	0	RiPP-like
CP129334.1.region001	2	1	lassopeptide
CP035319.1.region014	0	0	RiPP-like
CP032762.1.region013	0	0	RiPP-like
JAASAE010000012.1.region001	0	0	RiPP-like
JABFAQ010000011.1.region001	0	0	RiPP-like
NOZE01000016.1.region001	1	0	RRE-containing
JAIYEP010000076.1.region001	0	0	RiPP-like
BCXH01000004.1.region002	0	0	RiPP-like
JTIZ01000119.1.region001	0	0	ranthipeptide
CP018064.1.region001	1	0	RRE-containing
JMFB01000021.1.region003	2	0	redox-cofactor
JABFAU010000016.1.region002	0	0	redox-cofactor
AJLQ01000077.1.region001	1	0	RiPP-like
VCBX02000001.1.region019	0	0	lanthipeptide-class-iii
JABUBR010000018.1.region001	1	0	lanthipeptide-class-v
JAIYEP010000021.1.region001	0	0	redox-cofactor
AKKP01000066.1.region001	5	0	RRE-containing
JBBCST010000023.1.region001	2	0	linaridin
CP049744.1.region013	2	0	redox-cofactor
NOZM01000025.1.region002	1	0	redox-cofactor
CP108043.1.region001	0	0	redox-cofactor
JMER01000019.1.region001	0	0	redox-cofactor
