# Supplementary material for: Exploring the Diversity and Specificity of Secondary Biosynthetic Potential in Rhodococcus
Source: Mar Drugs. 2024 Sep 6;22(9):409. doi: 10.3390/md22090409 (PMC11433410; doi:10.3390/md22090409)
Supplement: Supplementary file 1 [file marinedrugs-22-00409-s001.zip › Table S4. Metabolite annotation in metabolomic data of Rhodococcus sp. 3Y1.xlsx]

## Sheet: Sheet1
name	Sum(precursor intensity)	precursor mass	RTMean	Molecular_Family	annotation_approach	Dereplicator+_Compound_Name(Manual correction)	FBMN_Cosine	FBMN_Compound_Name	FBMN_Compound_Smiles	Elicitor_A_Sum	Elicitor_B_Sum	Elicitor_C_Sum	Elicitor_D_Sum	Elicitor_E_Sum	Elicitor_F_Sum	Elicitor_G_Sum
1	2302.7183999999997	441.087	0.4076	98	Non					1089.58	0	0	1213.14	0	0	0
2	4108.55	435.057	0.4274	333	Non					0	0	0	0	0	2608.68	1499.87
3	3962.03	493.143	0.4439	98	Non					0	0	0	0	3962.03	0	0
4	8945.06	367.055	0.4502	110	Non					3456.8	4833.6	0	0	0	654.661	0
5	1354.35	200.023	0.451	8	Non					0	0	1354.35	0	0	0	0
6	6273.76	331.103	0.4515	21	Non					0	0	6273.76	0	0	0	0
7	2336.16	544.13	0.4536	77	Non					0	0	2336.16	0	0	0	0
8	5301.448310000001	310.589	0.4605	21	Non					0	454.665	2817.23	1367.14	0	662.407	0
9	1935.51	629.173	0.4623	357	Non					0	0	1935.51	0	0	0	0
10	1078.73	395.05	0.4673	110	Non					381.313	697.413	0	0	0	0	0
11	1220.09	351.636	0.4684	21	Non					0	0	1220.09	0	0	0	0
12	1412.06	304.035	0.4703	24	Non					0	0	1412.06	0	0	0	0
13	308127.02557000006	244.079	0.4729	8	Non					280.974	6388.54	250913	26741.653459999998	5946.07	15769.3	2087.4586200000003
14	204706	465.169	0.4771	204	Non					0	0	200878	2973.73	0	854.707	0
15	4680.82	302.037	0.4797	24	Non					0	0	4680.82	0	0	0	0
16	2210.35	523.127	0.4797	24	Non					0	0	2210.35	0	0	0	0
17	5386.858270000001	517.11	0.4886	77	Non					0	0	5386.86	0	0	0	0
18	116014.34199999999	351.615	0.4897	21	Non					0	0	116014	0	0	0	0
19	2708.44	689.212	0.4929	12	Non					0	600.423	0	0	0	987.235	1120.78
20	3846.25	527.158	0.4931	12	Non					0	783.794	0	597.057	0	1050.04	1415.36
21	16692.3	204.087	0.4973	40	Non					0	0	16692.3	0	0	0	0
22	14027.1	462.16	0.501	21	Non					0	0	14027.1	0	0	0	0
23	6574.318859999999	168.065	0.5036	40	Non					0	0	6574.318859999999	0	0	0	0
24	9063.64	186.076	0.5097	40	Non					0	0	9063.637060000001	0	0	0	0
25	5817.78	372.621	0.5445	21	Non					0	0	5817.78	0	0	0	0
26	874.91	189.999	0.5483	9	Non					0	0	0	0	0	0	874.91
27	2153.03	150.981	0.5608	368	Non					0	0	0	0	0	1190.61	962.42
28	9525.601700000001	507.179	0.59	24	Non					0	0	9525.6	0	0	0	0
29	834.473	137.001	0.5901	427	Non					0	0	0	0	0	834.473	0
30	981.107	139.049	0.5901	9	Non					0	0	0	0	0	981.107	0
31	1686.9336600000001	393.626	0.6059	81	Non					0	0	1686.9336600000001	0	0	0	0
32	2200.54	414.631	0.6242	81	Non					0	0	2200.54	0	0	0	0
33	1524.29	549.21	0.6256	24	Non					0	0	1524.29	0	0	0	0
34	2802.5798800000002	264.108	0.6267	12	Non					0	0	2802.5798800000002	0	0	0	0
35	1336.69	225.994	0.6326	403	Non					0	455.872	0	880.821	0	0	0
36	146424	286.089	0.642	8	Non					0	751.576	140131	4580.55	0	961.17	0
37	19665.6	549.19	0.6424	24	Non					0	0	19665.6	0	0	0	0
38	467.111	246.113	0.6433	12	Non					0	0	467.111	0	0	0	0
39	332.731	283.086	0.6497	21	Non					0	0	332.731	0	0	0	0
40	3728.8115000000003	302.063	0.6724	8	Non					0	0	3728.8115000000003	0	0	0	0
41	2750.68	283.074	0.7736	21	Non					0	278.012	996.686	741.877	0	0	734.108
42	6541.74	306.081	0.8041	7	Non					1855.87	1020.11	0	669.812	0	2012.7	983.238
43	747.896	267.091	0.8953	22	Non					0	0	487.336	0	0	0	260.561
44	10800.2	231.047	0.9049	407	Non					4325.35	3044.42	1251.67	0	0	2178.81	0
45	1847.75	500.078	0.9055	79	Non					0	0	0	0	0	0	1847.75
46	2276.36	363.116	0.911	12	Non					0	0	2276.36	0	0	0	0
47	985.92	385.098	0.9206	12	Non					0	0	985.92	0	0	0	0
48	1856.5536499999998	229.058	0.9511	11	Non					0	0	0	222.341	0	1634.2128599999999	0
49	5225.42	224.05	0.9543	198	Non					474.361	1089.25	0	1575.4	0	1300.3	786.115
50	5879.746800000001	341.048	0.9545	79	Non					0	0	577.359	1449.55	0	0	3852.8378000000002
51	2272.9849799999997	221.091	0.9637	245	Non					525.452	176.092	341.649	224.13	303.85	514.5322100000001	187.28
52	4263.2	218.03	0.9831	177	Non					325.454	658.461	766.383	449.843	373.541	0	1689.52
53	653.1	348.075	0.9963	444	Non					653.1	0	0	0	0	0	0
54	2139.3	199.105	0.9975	9	Non					0	1660.63	0	0	0	478.666	0
55	2285.24	210.05	1.0391	218	Non					0	0	699.52	0	0	1585.72	0
56	1240.35	245.102	1.0836	22	Non					0	0	1240.35	0	0	0	0
57	3846.04	273.094	1.1552	267	Non					0	0	0	3846.04	0	0	0
58	4972.26	192.123	1.3726	30	Non					0	1088.41	1349.84	708.803	0	1504.49	320.718
59	9489.8	257.098	1.3913	190	Non					0	3156.65	0	585.776	0	2698.99	3048.39
60	4818.656849999999	176.001	1.412	1	Non					0	0	0	0	720.732	0	4097.92
61	13803.4	100.075	1.4167	11	Non					570.797	838.354	1915.1	1521.95	4691.98	2337.37	1927.87
62	3326.3974599999997	275.07	1.4266	145	Non					0	0	0	0	733.121	0	2593.28
63	6386.291299999999	120.044	1.4528	60	Non					874.8435499999999	848.7	371.071	0	604.795	1049.19	2637.69
64	23302.9	192.063	1.4595	30	Non					4638.22	4496.44	3686.3455999999996	5314.08	1359.65	2932.37	875.805
65	757.3439999999998	268.104	1.5261	7	FBMN		0.749448	(2R,3R,4S,5R)-2-(6-amino-9H-purin-9-yl)-5-(hydroxymethyl)tetrahydrofuran-3,4-diol	OCC1OC(N2C=NC=3C(=NC=NC32)N)C(O)C1O	0	0	0	757.344	0	0	0
66	1559.98	249.061	1.6447	355	Non					0	0	0	1559.98	0	0	0
67	2155.21	250.112	1.6596	259	Non					0	0	0	0	0	1660.73	494.476
68	2812.05	134.06	1.7664	11	Non					1575.55	1236.5	0	0	0	0	0
69	2965.66	250.112	2.0495	154	Non					344.749	359.71	0	0	983.231	768.089	509.878
70	4912.55	423.096	2.1299	378	Non					2135.93	2776.61	0	0	0	0	0
71	9144.58	154.086	2.4434	244	Non					4169.55	3422.07	1552.96	0	0	0	0
72	4407.29	202.143	2.6745	11	Non					0	3402.94	0	0	0	0	1004.35
73	4688.61	179.045	2.7504	88	Non					1234	0	0	0	0	3454.61	0
74	2600.2944500000003	107.049	2.8085	32	Non					0	0	0	0	594.683	2005.61	0
75	221520	250.093	3.1015	7	Non					15347.3	20655.066499999997	25229.9	47852.76320000001	38734.97610000001	29199.936400000002	44500.4
76	9390.67	205.097	3.6329	23	Non					192.454	1000.7417600000001	1801.8947699999999	1775.0664299999999	1496.57	1411.95	1711.99
77	1313.45	575.158	3.6939	47	Non					0	0	0	0	1313.45	0	0
78	522.989	410.146	3.7019	37	Non					522.989	0	0	0	0	0	0
79	357.335	540.232	3.7113	37	Non					0	0	0	0	0	0	357.335
80	1035.96	575.159	3.737	47	Non					0	0	0	0	1035.96	0	0
81	4266.82	559.187	3.7809	47	Non					0	584.765	0	0	512.754	0	3169.2981600000003
82	740.963	410.146	3.8006	37	Non					740.963	0	0	0	0	0	0
83	4979.8342299999995	290.147	3.8102	379	Non					1059.75	1125.9987800000001	594.498	1607.78	0	591.805	0
84	5162.08	248.089	4.0557	304	Non					535.495	0	0	0	1530.18	1502.46	1593.95
85	1624.5421000000001	420.21	4.238	188	Non					0	0	0	0	1624.5421000000001	0	0
86	1968.81	243.076	4.253	35	Non					0	1968.81	0	0	0	0	0
87	3059.3	447.169	4.265	239	Non					0	0	0	0	3059.3	0	0
88	13758.9	243.076	4.2868	35	Non					557.267	372.541	2235.58	1916.35	2163.6920999999998	281.553	6231.93
89	3955.2509899999995	427.228	4.3412	166	Non					0	0	818.449	1458.8	722.657	207.589	747.759
90	6523.823890000001	404.237	4.3589	282	Non					1005.72	1015.29	1046.49	854.997	0	1311.47	1289.85
91	3732.27	457.239	4.4754	87	Non					0	0	870.594	779.34	531.257	572.875	978.2083399999999
92	2346.87	480.231	4.4871	55	Non					0	0	0	0	2346.87	0	0
93	15068.7	472.244	4.5135	87	Non					0	0	3020.67	4126.89	2312.13	2175.22	3433.79
94	1299.17	367.164	4.5141	55	Non					0	0	0	0	1299.17	0	0
95	3087.1950300000003	473.226	4.5154	208	Non					0	0	458.78	908.327	724.248	353.884	641.956
96	27232.237500000003	249.12	4.5204	22	Non					0	0	4976.93	0	9545.28	0	12710
97	1265.01	368.144	4.5232	55	Non					0	0	0	0	1265.01	0	0
98	14646.027339999999	221.128	4.8075	349	Non					919.111	746.008	1642.85	0	2701.08	1597.92	7039.0626999999995
99	3161.1530000000002	511.113	4.9043	425	Non					0	0	0	0	3161.1530000000002	0	0
100	3641.69	256.06	4.9088	22	Non					0	0	0	0	3641.69	0	0
101	12219.2	281.101	4.9248	93	Non					252.829	286.486	510.054	2342.75	5137.103300000001	1144.0641500000002	2545.94
102	3155.2	283.02	4.9291	383	Non					0	0	0	0	3155.2	0	0
103	16164.111299999999	473.105	5.0595	12	Non					1638.17	3982.18	1213.1	1013.34	567.871	4441.76	3307.7
104	24404.043700000002	160.075	5.1005	319	Non					10386.9	0	0	0	4155.87	3680.23	6181.06
105	1879.06	280.106	5.1485	16	Non					268.547	0	344.494	495.875	346.487	0	423.658
106	34905.55503999999	204.101	5.2429	46	Non					2305.24	2416.63	4430.709699999999	6645.71	4468.17	4524.57	10114.5
107	9932.24	124.075	5.26	323						3839.97	4274.41	1817.86	0	0	0	0
108	540.3634599999998	204.107	5.2622	46	Non					0	0	540.363	0	0	0	0
109	13706.9	281.09	5.319	93	Non					0	0	1245.16	2343.96	5347.02	881.8940600000001	3888.8424999999997
110	12018.9	202.086	5.3509	11	Non					4075.94	1041.78	1839.6	1733.1741000000002	983.32	1016.12	1329.01
111	10205.793169999999	204.104	5.3614	46	Non					741.589	432.857	1109.39	1141.26	934.357	2162.91	3683.4314000000004
112	136637	261.123	5.3812	23	Non					684.206	654.316	37025.625799999994	51150.1	0	0	47122.3
113	895.021	405.053	5.4371	405	Non					0	0	0	0	895.021	0	0
114	2701.71	303.074	5.4686	9	Non					0	0	0	0	1824.84	0	876.871
115	8620.44	240.063	5.5117	450	Non					889.715	606.303	1841.79	495.976	1191.55	571.65	3023.46
116	4451.13	299.142	5.5381	195	Non					0	0	323.916	658.28	603.69	1715.96	1149.28
117	5986.588119999999	283.126	5.5494	183	Non					0	0	1204	1398.9103599999999	956.807	1069.94	1356.92
118	561.297	540.213	5.5724	37	Non					0	0	0	561.297	0	0	0
119	12821.2	164.093	5.5751	261	Non					816.236	2253.61	0	2368.76	371.02909999999997	3842.22	3169.3
120	11902.7	282.575	5.6048	41	Non					0	0	1218.37	2374	722.127	4115.36	3472.88
121	15473.789859999999	251.119	5.6266	19	Non					1489.71	4273.85	1179.78	586.896	655.325	4174.93	3113.3
122	482.46682999999996	200.063	5.6411	406	Non					254.982	227.484	0	0	0	0	0
123	3089.3595299999997	299.142	5.6841	223	Non					0	0	526.134	745.585	673.542	413.563	730.535
124	1264.32	303.086	5.6926	332	Non					946.204	0	0	0	318.118	0	0
125	1256.64	405.127	5.751	12	Non					0	0	1256.64	0	0	0	0
126	81930.7	211.143	5.9303	302	Non					0	0	0	0	81930.7	0	0
127	2444.38	199.053	5.9486	9	Non					0	0	0	0	242.326	0	2202.06
128	10696.210709999998	241.095	5.9852	431	Non					1459.28	1470.82	1513.84	2973.28	595.696	1189.49	1493.8
129	4899.97	409.183	5.989	159	Non					539.761	1208.11	0	961.458	0	1360.03	830.614
130	1890.59	475.2	5.9932	167	Non					0	0	0	0	1890.59	0	0
131	1189.9800599999999	269.039	5.9997	242	Non					0	0	0	0	205.812	0	984.168
132	2432.54	448.242	6.0022	102	Non					0	0	0	0	2432.54	0	0
133	1136.43	277.131	6.1435	10	Non					0	0	0	0	1136.43	0	0
134	146971	201.102	6.2151	41	Non					7490.17	13739.6	19159.355199999998	26991.456499999997	18631.482500000002	28711.202299999997	32248.2
135	1369.8742300000001	296.144	6.2716	7	Non					0	0	0	407.33	422.197	257.28	283.067
136	1639.0796500000001	475.2	6.3159	451	Non					0	0	0	0	1639.0796500000001	0	0
137	2839.19	553.334	6.3229	417	Non					0	376.998	468.011	1994.18	0	0	0
138	4719.5848000000005	277.129	6.3374	10	Non					0	0	0	0	4719.5848000000005	0	0
139	1266.14	448.24	6.4181	102	Non					0	0	0	0	1266.14	0	0
140	1704.44	345.084	6.4638	3	Non					0	0	652.399	0	0	0	1052.04
141	3603.44	231.005	6.5027	9	Non					0	0	0	1966.15	1637.3	0	0
142	767.801	342.076	6.5319	3	Non					0	0	0	0	0	0	767.801
143	24012.351310000005	184.036	6.5327	164	Non					467.738	749.058	6000.26	1723.7983199999999	1500.87	3507.29	10063.3
144	33349.1	162.054	6.548	60	Non					1556.64	1426.14	6834.23	2428.2231300000003	2232.45	5788.27	13083.2
145	7507.660599999999	307.166	6.5559	12	Non					0	0	0	0	7507.660599999999	0	0
146	565385	307.139	6.5638	12	Non					0	0	0	0	565385	0	0
147	2069.1414999999997	214.083	6.5707	273	Non					0	0	0	0	0	2069.1414999999997	0
148	1465.39	345.155	6.6071	10	Non					0	0	0	0	1465.39	0	0
149	9546.18	275.136	6.6268	170	Non					0	384.36	1727.69	2472.98	1481.86	779.413	2699.89
150	402.774	311.158	6.6391	23	Non					0	0	0	190.157	0	0	212.617
151	3201.75	189.088	6.6543	246	Non					1347.07	1233.05	621.631	0	0	0	0
152	9100.199030000002	220.097	6.6985	280	Non					1526.09	369.129	990.874	0	1377.02	2523.69	2313.4
153	5736.513440000001	295.142	6.7089	22	Non					0	0	0	0	5487.535400000001	248.978	0
154	3280.1030499999997	460.184	6.7249	10	Non					0	0	463.791	2235.48	0	580.831	0
155	5049.1885999999995	214.047	6.7383	376	Non					0	0	1628.52	0	627.932	0	2792.73
156	3458.73	324.134	6.7453	9	Non					1955.71	929.641	0	0	573.377	0	0
157	11966.6	192.065	6.7522	306	Non					0	511.556	3830.09	0	1525.32	782.885	5316.78
158	11303.3	289.129	6.7746	12	Non					0	0	0	0	11303.3	0	0
159	5274.27	201.16	6.8538	11	Non					0	5274.27	0	0	0	0	0
160	3265.94	202.047	6.8608	10	Non					0	0	0	0	0	839.896	2426.04
161	7624.08	249.145	6.9165	411	Non					786.562	1551.95	646.827	1494.5	0	1791.42	1352.81
162	1325.1	386.163	6.9581	147	Non					0	398.223	0	0	0	926.875	0
163	1329.5605500000001	589.252	6.9882	10	Non					634.536	695.024	0	0	0	0	0
164	9064.110480000001	541.205	7.006	10	Non					597.653	748.771	1413.4439699999998	1715.56	0	3009.69	1578.99
165	4492.4	519.224	7.0093	435	Non					0	464.278	725.4930999999999	1112.76	0	1381.63	808.237
166	27345.8	325.068	7.0291	103	Non					2425.08	5463.94	2537.04	5844.46	0	6065.73	5009.6
167	6245.26	307.152	7.0918	12	Non					294.899	0	0	0	4342.3703000000005	804.636	803.354
168	2812.1293299999998	164.107	7.0987	11	Non					490.502	392.606	0	791.272	478.568	659.182	0
169	16298.7	337.158	7.1534	3	Non					0	0	0	1050.68	14460.947400000001	0	787.029
170	6562.736510000001	300.084	7.2091	3	Non					0	702.262	774.014	632.025	641.146	2872.53	940.755
171	397.741	200.063	7.2602	11	Non					397.741	0	0	0	0	0	0
172	11917.164180000002	225.101	7.2719	9	Non					0	0	0	2322.1	2262.69	2302.11	5030.27
173	12962.263270000001	203.118	7.2846	11	Non					1874.29	1875.56	1723.43	3455.73	953.125	1902.2133099999999	1177.92
174	10675.880840000002	247.093	7.2894	201	Non					1100.9	3383.97	984.139	1517.07	633.303	168.546	2887.96
175	4340.2	144.081	7.2969	22	Non					0	2042.22	1705.81	0	0	592.169	0
176	9140.15	425.084	7.2971	7	Non					918.059	1405.94	939.078	2205.67	514.29	1625.87	1531.24
177	7865.49	403.1	7.3291	7	Non					564.414	1328.74	552.94	1676.69	0	1608.26	2134.44
178	3970.38	247.093	7.3844	265	Non					0	0	0	0	0	3970.38	0
179	4439.9375199999995	208.133	7.4684	11	Non					251.357	362.276	0	3826.3	0	0	0
180	900.656	311.164	7.5011	23	Non					180.082	0	0	224.766	0	0	495.808
181	6960.56	105.033	7.5303	32	Non					2557.46	2379.88	1085.5	488.338	449.382	0	0
182	465.6	311.159	7.5347	23	Non					0	0	0	465.6	0	0	0
183	3017.75	265.14	7.6559	18	Non					0	0	0	0	0	3017.75	0
184	5602.046850000001	230.115	7.7073	373	Non					752.873	808.216	402.223	2828.56	810.179	0	0
185	1264.23	305.124	7.8086	10	Non					0	0	0	0	1264.23	0	0
186	817.085	234.11	7.843	95	Non					0	0	0	0	0	0	817.085
187	128433	147.091	7.8569	32						13027.6	19916.994300000002	16875.4	21893.7	8465.55	21829.974700000002	26423.383199999997
188	24838.408739999988	279.154	7.8654	7	Non					1710.78	4180.78	3114.62	4756.53	1108.85	4120.463659999999	5846.38
189	1264.53	234.112	7.8703	95	Non					0	0	0	0	0	0	1264.53
190	266913	279.133	7.8775	7	Non					55038.3	106160	24481.3	25809.2	0	0	55423.6
191	9908.37	165.075	7.9166	225	Non					437.62	437.467	3250.41	2359.6486999999997	0	0	3423.23
192	6321.733329999999	619.272	7.9224	235	Non					0	0	2515.57	1558.2649999999999	0	0	2247.8955300000002
193	6536.2579000000005	387.107	7.9381	7	Non					614.894	1435.41	519.192	1207.31	0	1442.39	1317.06
194	7201.725769999999	409.089	7.9425	7	Non					795.2	1478.29	639.577	1113.27	445.446	1315.81	1414.13
195	2389.6	293.164	8.0065	10	Non					0	0	0	0	1981.01	0	408.584
196	4523.02	201.16	8.0167	11	Non					0	4523.02	0	0	0	0	0
197	1196.35	276.165	8.0443	30	Non					0	0	445.317	0	0	751.0301099999999	0
198	10379.9	292.176	8.0468	10	Non					0	0	0	0	10036	0	343.905
199	5058.18	269.172	8.0879	384	Non					1161.71	0	2004.0046200000002	740.354	0	440.911	711.1953599999999
200	32286.610800000002	291.175	8.0909	10	Non					0	0	0	0	29870.5	2416.11	0
201	2208.86	305.125	8.1576	10	Non					0	0	0	0	2208.86	0	0
202	10790.030910000001	130.065	8.1691	32	Non					2088.81	781.801	630.117	0	0	3599.27	3690.03
203	1443.3	242.117	8.1924	17	Non					0	1443.3	0	0	0	0	0
204	23491.3	269.172	8.2089	421	Non					4951.27	0	9979.61	2311.28	478.888	2327.88	3442.33
205	1095.25	281.09	8.2265	7	Non					1095.25	0	0	0	0	0	0
206	1664.97	281.092	8.2292	7	Non					1262.26	402.709	0	0	0	0	0
207	199643	313.127	8.2609	3	Non					2985.55	915.63	0	231.346	189914	3809.26	1787.3531000000003
208	2884.1	222.196	8.2828	295	Non					0	2884.1	0	0	0	0	0
209	3450.76	293.164	8.3004	10	Non					0	0	0	0	3075.81	0	374.953
210	17005.847909999997	236.175	8.3082	11	Non					5723.07	5942.64	2434.7854199999997	1035.13	0	864.948	1005.2719300000001
211	3508.8997999999997	242.085	8.3303	317	Non					0	375.985	0	0	0	3132.9145399999998	0
212	695.0370800000001	230.12	8.3442	71	Non					0	341.787	0	0	353.25	0	0
213	9451.04	284.132	8.3836	2	Non					1579.53	2622.68	822.122	0	565.604	853.341	3007.77
214	41766.42630000001	291.175	8.3951	10	Non					0	0	0	647.886	37234.4	3884.12	0
215	3769.28	242.104	8.4014	17	Non					2187.22	889.388	324.107	0	0	0	368.56
216	18553.186149999998	269.172	8.4121	254	Non					3517.8	0	10014	1126.23	0	1543.1662999999999	2351.96
217	43524.08039999999	291.174	8.4217	10	Non					0	0	0	0	27624.481799999998	12461.703300000001	3437.9
218	1862.2	300.17	8.462	41	Non					0	0	588.376	386.225	0	0	887.595
219	18994.3	308.125	8.4627	1	Non					0	0	0	0	7981.85	10825.9	186.646
220	2268.52	243.091	8.5151	35	Non					865.573	764.274	419.645	0	0	219.029	0
221	2519.22	285.076	8.5348	338	Non					0	0	0	0	0	2519.22	0
222	5685.63	230.115	8.5593	71	Non					1579.93	2242.29	981.66	0	881.744	0	0
223	67157.4	291.171	8.5663	10	Non					858.542	0	1206.57	696.683	34411.5	22109.1	7875.04
224	598.252	359.982	8.5696	9	Non					0	0	0	0	598.252	0	0
225	1997.63	208.133	8.6056	8	Non					0	1997.63	0	0	0	0	0
226	5414.362459999999	292.186	8.6116	10	Non					0	0	0	0	5414.36	0	0
227	3163.7981699999996	265.077	8.6322	341	Non					508.221	546.25	777.353	571.141	0	228.553	532.281
228	203.239	241.09	8.6586	9	Non					0	0	203.239	0	0	0	0
229	813.6824799999999	322.132	8.6737	445	Non					0	0	602.192	211.49	0	0	0
230	41786.1	322.152	8.6918	224	Non					0	344.147	2368.07	8268.02	27743.013700000003	0	3062.88
231	1959.64	292.177	8.7094	10	Non					0	0	0	0	1959.64	0	0
232	6465.7	322.164	8.7227	371	Non					290.327	289.415	376.784	352.086	1463.01	0	3694.08
233	39419.7	200.07	8.7302	11	Non					3021.74	1834.26	2988.6059999999998	7049.4	2548.43	13275.348600000001	8701.88
234	10636.5	295.057	8.8011	374	Non					1281.84	1966.06	1135.57	1793.69	0	1862.28	2597.03
235	1025.97	287.086	8.8118	12						0	715.02	0	0	0	0	310.946
236	5722.22	287.091	8.8157	12						470.591	1269.75	409.939	1041.31	0	1450.81	1079.83
237	5984.2101299999995	425.084	8.8216	7	Non					566.923	1194.24	552.876	1197.3	0	1368.3	1104.56
238	57579.35048000001	258.149	8.8528	342	Non					8439.12	9009.71	5037.79	4577.42	6194.17	9377.93	14943.2
239	3804.45	322.163	8.8621	272	Non					0	0	0	0	558.845	0	3245.6
240	5484.21	403.1	8.8804	7	Non					355.662	975.099	320.89	877.059	0	1164.64	1790.86
241	8602.67	370.243	8.8853	30	Non					1355.65	1560.76	1028.9146999999998	1640.15	558.561	1834.66	623.967
242	20829.5	303.15	8.8988	10	Non					565.723	690.179	0	0	19573.6	0	0
243	9487.96	209.153	8.9331	1						578.29	1883.28	488.541	2466.4916000000003	0	2404.5553499999996	1666.8
244	14703.6	280.13	8.938	16	Non					1768.86	2217.08	1226.53	1170.08	1561.65	2702.18	4057.2
245	1430.31	362.168	8.9471	108	Non					459.529	586.883	383.901	0	0	0	0
246	32191.747299999995	286.143	8.9498	2	Non					4930.58	1473.6	6854.66	0	4553.45	1453.97	12925.5
247	167690	321.154	8.9672	12	Non					0	0	474.514	0	165070	734.134	1411.15
248	77314.60680000001	307.057	8.9893	151	Non					9096.17	15366.1	7650.3	12815.2	3709.54	15677	13000.2
249	4758.86	591.126	8.9908	7	Non					411.963	1144.48	324.608	811.774	0	1248.92	817.116
250	2075.37	285.097	8.997	107	Non					0	666.951	0	369.814	0	584.296	454.304
251	89758.6	285.075	9.041	107	Non					8782.08	19962.2	7179.05	14863.3	283.391	22281.5	16407.1
252	7098.678980000001	308.127	9.115	155	Non					1484.64	0	1896.42	0	0	280.48	3437.13
253	6861.3859999999995	339.166	9.1507	22	Non					0	0	0	0	6861.3859999999995	0	0
254	10755.821499999998	531.127	9.1847	7	Non					1211.3	1867.99	1020.23	1776.36	635.346	2286.98	1957.61
255	15859.548840000001	401.068	9.1859	82	Non					1773.38	3153.75	1290.48	2850.3	685.884	3467.17	2638.57
256	9088.53	255.089	9.1881	230	Non					0	0	1591.52	1564.34	1220.15	2054.5	2658.01
257	7329.3	528.097	9.19	82	Non					754.044	1551.57	609.804	1382.02	0	1743.65	1288.22
258	1180.34	162.091	9.1936	278	Non					0	0	0	0	0	0	1180.34
259	2301.06	288.093	9.1948	284	Non					0	622.78	0	437.301	264.953	976.03	0
260	6047.7033599999995	321.177	9.2044	12	Non					0	0	0	0	6047.7033599999995	0	0
261	4179.61	339.08	9.2695	157	Non					321.329	1238.46	321.416	739.641	0	808.593	750.169
262	3899.81	204.12	9.2798	7	Non					407.596	0	0	1053.39	875.2664500000001	657.157	906.4
263	506.513	336.177	9.2805	7	FBMN		0.7925760000000001	N6-isopentyl adenosine		0	0	0	0	0	506.513	0
264	447.631	468.227	9.3147	108	Non					198.127	249.504	0	0	0	0	0
265	6116.905599999999	231.136	9.3254	329	Non					716.05	1231.76	574.708	1113.48	0	1379.48	1101.43
266	1691.37	368.185	9.3285	67	Non					0	0	985.133	0	360.575	0	345.661
267	2173.46	312.127	9.3373	3	Non					0	0	0	426.876	0	0	1746.58
268	521.313	334.154	9.3593	41						0	0	0	0	0	0	521.313
269	35171.127029999996	321.155	9.3635	12	Non					0	0	0	0	33701.5	1098.51	371.162
270	4118.338839999999	251.125	9.3638	298	Non					419.715	1155.43	296.418	481.555	0	993.135	772.09
271	4233.09	426.227	9.3668	17	Non					0	982.594	970.45	0	0	375.053	1904.99
272	430.973	366.163	9.3813	213	Non					0	0	0	0	0	0	430.973
273	5973.67	290.137	9.4119	122	Non					466.745	0	0	0	615.901	0	4891.02
274	13116.4	237.105	9.4352	9	Non					1353.11	0	0	4981.568920000001	929.267	2308.14	3544.3532999999998
275	6937.473260000001	344.185	9.4551	17						0	295.63	1645.81	0	0	195.895	4800.14
276	7906.392099999999	277.06	9.4774	275	Non					1623.2	802.92	1725.3	0	0	2825.64	929.327
277	8090.591780000001	291.168	9.4805	10	Non					0	0	0	0	7185.86	180.186	724.551
278	3367.19	623.21	9.4875	434	Non					1177.1	1426.56	763.536	0	0	0	0
279	18760.1	305.161	9.5076	10						0	0	0	0	18760.1	0	0
280	8319.801000000001	287.082	9.5503	106	Non					888.185	1642.59	849.635	1451.55	549.043	1681.13	1257.68
281	4549.742109999999	245.073	9.551	9	Non					668.857	1246.46	354.84	0	0	1694.89	584.691
282	50296.3	307.057	9.5511	344	Non					0	50296.3	0	0	0	0	0
283	31983.4	591.126	9.5547	7	Non					2881.84	6619.08	2788.45	5419.47	1438.29	7763.16	5073.12
284	2677.5791099999997	446.084	9.5563	439	Non					0	685.686	0	590.383	0	883.382	518.128
285	4100.54	591.148	9.5602	7	Non					0	877.831	399.903	858.071	0	1085.17	879.562
286	972.4677800000001	287.089	9.5633	106	Non					0	403.529	0	0	0	0	568.939
287	4328.71	303.086	9.6232	12	Non					452.189	884.261	404.744	873.997	0	1049.84	663.677
288	73250.81658000001	147.091	9.6452	72	Non					14258.1	8982.92	11893.4	12684	977.336	19269.7	5185.39
289	1726.17	144.044	9.6486	60	Non					0	0	0	0	0	1726.17	0
290	8901.69	253.04	9.6496	266	Non					0	0	0	0	387.406	8121.75	392.535
291	9711.711249999998	231.058	9.652	23	Non					0	0	0	0	371.489	8921.562439999998	418.66
292	1666.15	192.138	9.6862	11	Non					0	0	0	1666.15	0	0	0
293	5313.026819999999	203.111	9.6877	25	Non					713.421	2648.0466499999998	0	0	0	0	1951.56
294	3776.96	212.145	9.6885	25	Non					0	0	0	0	0	0	3776.96
295	3461.1458000000002	343.105	9.6905	31	Non					0	0	1736.07	790.26	0	0	934.813
296	3111.94	426.227	9.698	17	Non					0	369.811	752.353	0	0	319.984	1669.79
297	12858.634230000001	368.185	9.7027	67	Non					2268.5	760.875	1766.7	1781.37	585.109	983.127	4712.96
298	6564.849659999999	235.13	9.7092	200	Non					1002.57	1496.89	610.792	991.977	0	1668.87	793.744
299	5633.62	199.088	9.7292	211	Non					5633.62	0	0	0	0	0	0
300	2826.91	367.209	9.7318	415	Non					0	1109.81	0	0	0	1156.86	560.235
301	34537.7	181.131	9.7819	32	Non					0	17695.1	0	0	0	1077.51	15765.1
302	44686.3	301.07	9.8203	289	Non					4652.62	7122.07	4029.11	9611.92	1844.6	13763	3662.92
303	33911.5	323.052	9.8246	432	Non					4080.36	5228.18	3527.06	7098.46	1731.46	9244.4	3001.61
304	3495.4591599999994	207.138	9.8371	11						451.259	652.206	0	842.793	0	1245.48	303.724
305	4207.75	237.102	9.8698	9	Non					0	0	0	562.279	391.743	3253.73	0
306	10269.214550000002	313.095	9.8749	31	Non					434.559	369.749	3731.49	1486.85	758.715	801.3	2686.55
307	7074.176759999999	442.222	9.8826	66	Non					0	0	267.637	1913.8	960.743	2934.1821600000003	997.818
308	2214.78	464.204	9.8913	263	Non					0	0	0	298.74	556.329	1087.16	272.549
309	8848.72	223.086	9.8923	398	Non					940.759	1450.27	1075.44	0	0	5011.49	370.76
310	305.366	245.077	9.9084	160	Non					0	0	0	0	0	305.366	0
311	2400.3813999999998	291.112	9.9375	31	Non					0	0	1225.05	469.48	0	0	705.85
312	1878.48	244.128	9.9744	40	Non					572.298	732.391	573.793	0	0	0	0
313	4904.25	329.089	9.9884	19	Non					0	0	1976.58	640.024	0	0	2287.64
314	6914.014830000001	273.066	10.0414	120	Non					844.924	1033.97	773.953	1370.26	458.259	1700.2	732.453
315	10264.369999999999	563.095	10.042	7	Non					1153.34	1463.33	1055.42	1921.2	546.98	3031.5	1092.59
316	5407.0416700000005	295.048	10.0485	222	Non					787.693	783.439	660.902	1114.65	0	1439.85	620.51
317	7506.44	293.064	10.0567	216	Non					1007.6	0	1028.95	1810.42	654.108	2018.64	986.717
318	3047.25	169.077	10.0592	3	Non					3047.25	0	0	0	0	0	0
319	10411.3	267.011	10.0717	412	Non					0	0	7160.03	0	0	0	3251.23
320	5566	213.004	10.0767	296	Non					0	0	3867.5	0	0	0	1698.5
321	1253.42	330.216	10.0873	65	Non					0	0	0	228.485	0	225.643	799.293
322	22349.441950000004	330.206	10.0878	65	Non					2817.46	0	4579.76	3051	2908.93	6475.35	2516.95
323	1288.98	185.008	10.0945	402	Non					0	0	1288.98	0	0	0	0
324	18613.450910000003	352.188	10.0949	2	Non					2100.24	767.004	3289.42	2540.81	2348.61	4806.51	2760.86
325	2877.67	209.114	10.1068	271	Non					0	818.819	0	0	1197.05	0	861.793
326	3501.0081099999998	464.204	10.1086	292	Non					0	0	0	0	282.89	2901.08	317.04
327	3132.54	328.136	10.1753	20	Non					0	0	395.028	543.937	0	605.183	1588.39
328	4436.47	323.053	10.1799	410	Non					450.045	528.68	459.525	812.817	257.217	1436.41	491.771
329	6315.19	301.071	10.1949	189	Non					656.69	944.554	645.158	1184.49	0	2243.81	640.493
330	6082.776099999999	251.025	10.2233	19	Non					0	0	573.426	945.142	1369.95	2169.13	1025.12
331	70125.5	307.057	10.2331	303	Non					0	203.85	31757.8	216.576	0	459.571	37487.7
332	5446.842680000001	229.043	10.2335	23	Non					0	0	512.802	897.28	1211.62	1888.26	936.884
333	24941.3	212.143	10.2485	25	Non					1101.65	5868.37	0	6814.92	324.503	0	10831.851900000001
334	7482.432699999999	392.183	10.3001	243	Non					870.823	457.355	847.16	0	1122.37	3143.8	1040.93
335	14522.328539999999	352.19	10.3621	4	Non					2351.7105300000003	606.631	2520.33	646.734	1935.85	3888.99	2572.08
336	13114.678100000001	305.161	10.383	10	Non					0	0	0	0	13114.678100000001	0	0
337	3862.8312899999996	352.146	10.3848	1	Non					0	0	1685.29	327.528	553.894	780.8519699999999	515.263
338	3529.95	466.219	10.4227	38	Non					292.466	0	308.828	146.955	552.533	1566.2111300000001	662.956
339	6484.89	279.157	10.4336	16	Non					216.854	1538.03	443.744	705.506	0	2535.79	1044.97
340	1898.8311600000002	279.152	10.4342	16	Non					0	566.374	0	0	0	849.134	483.323
341	4867.12	307.102	10.5179	268	Non					1481.38	1521.6	978.251	0	0	885.886	0
342	16648.9	207.091	10.5507	358	Non					5927.2	5801.56	3223.49	0	698.658	998.013	0
343	170.855	352.168	10.5827	185	Non					0	0	0	0	0	170.855	0
344	3622.7092000000002	324.124	10.5918	9	Non					0	0	0	0	3409.24	0	213.473
345	5995.072050000001	352.148	10.596	1	Non					0	0	1179.83	555.681	0	2944.3774000000003	1315.18
346	628.159	403.09	10.6072	233	Non					0	0	0	0	0	0	628.159
347	3363.1175000000003	426.227	10.6268	43						0	0	2057.29	0	0	0	1305.83
348	7439.85	354.206	10.6359	6	Non					1237.4	259.962	1588.78	235.808	1196.22	1720.5145400000001	1201.17
349	4666.621349999999	434.233	10.6364	1	Non					751.321	1113.47	413.324	403.026	0	822.407	1163.07
350	16833.529669999996	212.142	10.6677	25	Non					531.552	2656.11	803.621	0	0	893.584	11948.7
351	5452.661899999999	412.241	10.7044	49	Non					2107.33	2124.61	1220.73	0	0	0	0
352	1462.87	369.137	10.7076	387	Non					0	0	0	0	1462.87	0	0
353	17618.4	444.237	10.7119	43						1141.59	0	3897.31	2442.32	1598.2	4490.06	4048.95
354	5756.855199999999	412.249	10.7119	70	Non					1082.06	1226.5639999999999	701.788	550.385	1172.37	1023.69	0
355	18524.165019999997	466.219	10.7141	38	Non					1020.42	0	3112.7795699999997	2283.77	632.077	5379.03	6096.092700000001
356	18510.6	434.231	10.7469	1	Non					3350.4488600000004	4562.53	3027.0739000000003	1430.41	2267.45	2633.32	1239.3776699999999
357	12137.2	426.227	10.8161	394						0	317.328	1278.89	1124.69	4134.52	3201.56	2080.16
358	14322.5	442.222	10.8966	66	Non					1769.27	496.249	2495.6	1557.49	299.047	6465.855509999999	1239.01
359	4936.41	517.226	10.8997	12	Non					627.289	895.412	430.998	846.313	0	1270.33	866.072
360	9830.42	396.256	10.9175	20	Non					728.172	2113.24	633.691	1647.07	322.061	3100.17	1286.01
361	8238.58	436.248	10.921	1	Non					625.196	1798.83	460.448	1726.8	541.674	2260.99	824.632
362	1388.62	261.103	10.9571	346	Non					0	0	0	332.298	765.0519300000001	291.268	0
363	4519.52	227.118	10.9705	35	Non					1743.24	1806.54	969.752	0	0	0	0
364	12965.5	368.183	10.983	112	Non					2249.75	428.786	3438.46	891.5020999999999	1978.1	1481.87	2496.9858099999997
365	16643	436.245	10.9856	1	Non					2917.04	1015.15	409.632	1741.25	3718.05	3797.08	3044.76
366	4630.0076500000005	320.162	10.9944	232	Non					518.242	0	441.525	644.711	826.977	1427.2	771.351
367	39540.6	412.244	10.9949	49	Non					6006.47	8343.66	5275.94	4936.570500000001	3799.3419400000002	5519.84	5658.742480000001
368	4121.6630399999995	399.178	11.0057	220	Non					601.467	0	0	265.529	0	2888.37	366.296
369	17482	298.18	11.0062	6	Non					1723.09	957.172	3180.5164699999996	1028.55	2529.28	4890.13	3173.2291099999998
370	8554.19	366.113	11.0113	78	Non					0	702.03	0	2036.04	507.528	1059.86	4248.73
371	2077.3	372.216	11.0302	127	Non					267.82	0	1087.82	0	340.65	0	381.006
372	7810.32	408.216	11.0318	348	Non					1533.14	280.268	315.783	836.415	3007.35	305.749	1531.61
373	10093.837069999998	432.213	11.0457	300	Non					1615.41	1223.4152199999999	1559.87	1313.42	1302.79	193.644	2885.28
374	9799.96	346.201	11.0578	2						1200.91	0	2702.21	447.637	1564.08	2313.12	1572
375	3554.42	366.118	11.0585	78	Non					0	289.485	0	312.847	201.181	245.666	2505.24
376	13272.2	410.232	11.0602	17	Non					0	3793.48	3027.63	1449.5828000000001	330.562	0	4670.94
377	9910.812349999998	344.133	11.0826	197	Non					244.494	573.619	243.486	2178.51	504.982	1221.36	4944.36
378	15739	396.254	11.0843	20	Non					3073.5977700000003	1594.62	597.866	2182.8923000000004	2523.91	4569.03	1197.12
379	20727.8	334.141	11.0878	31	Non					0	1156.03	0	4119.11	0	10597.446899999999	4855.22
380	255674.48641000004	312.159	11.0983	2						4297.3739399999995	18167.4	9356.71	44138	13421.7	98511.11019999998	67782.2
381	2408.0748799999997	448.211	11.1049	250	Non					0	0	435.281	0	818.894	304.589	849.3112199999999
382	19245.373209999998	434.23	11.111	1	Non					3186.43	2579.5044399999997	943.047	4038.97	3582.98	1077.22	3837.21
383	23008.324409999997	314.166	11.1154	2	Non					0	0	0	904.797	18830.4	1976.47	1296.64
384	42237.8	414.263	11.1549	2	Non					6534.37	7387.34	3946.94	6421.7	4043.1686899999995	7341.629860000001	6562.63
385	7533.8044199999995	348.157	11.1553	125	Non					1706.59	1001.75	625.85	0	1433.27	1301.91	1464.43
386	13064.260579999998	436.266	11.1586	1	Non					2461.63	1766.95	0	1865.8340600000001	1473.55	2647.27	2849.02
387	223519	436.245	11.1617	1	Non					37664.6	33077.266330000006	20221	30072.309400000002	23351.4	40709.8	38422.1
388	187309.82216999997	396.253	11.1621	2	Non					30807.410000000003	27011.317600000002	17630.093100000002	27063.2	19668.701250000002	32807.2	32321.970800000003
389	707.6323299999999	326.192	11.1652	207	Non					0	326.986	0	0	191.534	0	189.112
390	10848.469839999998	312.182	11.1733	2	Non					186.393	518.172	405.107	3466.37	644.1531500000001	3183.4842500000004	2444.7948300000003
391	27116.6	470.217	11.1772	27	Non					0	1557.07	4727.39	5341.09	4144.9	899.773	10446.4
392	11344.571579999998	312.16	11.1781	2						0	0	933.3982799999999	1159.88	7421.32	1829.98	0
393	1459.7901599999998	412.269	11.194	70	Non					668.6911299999999	0	0	0	276.014	0	515.085
394	20763.7	444.238	11.2011	43						725.199	0	895.772	2468.5714199999998	1516.1205599999998	7265.14	7892.94
395	50207.58035999999	426.228	11.2088	43	Non					638.902	807.607	3475.2	10063.7	4929.03	20602.4	9690.72
396	4317.4	344.176	11.214	396	Non					0	777.337	0	1114.88	0	758.1633899999999	1667.0160999999998
397	119191.34129999999	428.243	11.2236	2						4329.12	6691.7296400000005	15003.575799999999	17189.9	13177	30349.1	32450.961000000003
398	28281.248430000007	450.224	11.2326	395	Non					1399.72	696.632	3533.6	3319.58	3801.2834999999995	6914.76	8615.670600000001
399	12047.4	448.21	11.2537	1	Non					252.521	0	407.85	1089.13	1732.15	6022.87	2542.9
400	30370.1	326.175	11.2629	6	Non					5262.9	3262.9957999999997	3133.75	2147.76	4038.77	7028.420300000001	5495.52
401	6283.868799999999	344.133	11.2826	388	Non					378.397	1180.68	507.999	1090.09	281.426	454.31	2390.97
402	20187.452240000002	300.195	11.2882	6	Non					3821.5604999999996	3397.95	1339.58	2671.32	1681.3	3645.33	3630.41
403	6956.433230000001	322.178	11.2904	203	Non					1372.9666499999998	1285.8	0	998.428	567.928	1345.6	1385.72
404	3960.2323499999998	529.089	11.3007	350	Non					361.005	946.945	0	789.759	0	1296.3	566.224
405	26858.6	426.228	11.3214	2	Non					0	652.571	1764.7903999999999	4844.112050000001	2252.97	11531.9	5812.26
406	4158.3	368.184	11.3501	112						0	0	325.694	0	828.263	2460.13	544.212
407	22894.306049999996	412.245	11.3646	57	Non					2887.8765000000003	2247.9429099999998	2035.9303599999998	2301.98	3658.29	2983.13	6779.16
408	51041.2	434.229	11.3654	1	Non					4669.81	3548.57	3078.4193999999998	5584.6674299999995	11212.2	6507.431130000001	16440.1
409	950.3980300000001	294.188	11.3822	6	Non					0	0	0	339.059	0	611.339	0
410	18807.285359999998	320.161	11.3848	293	Non					4004.8	0	2048.85	3409.83	4317.95	268.147	4757.7
411	525.332	320.182	11.3962	240	Non					0	0	0	0	258.753	0	266.579
412	51535.43018999999	412.247	11.4021	4	Non					5322.1221000000005	2738.3091999999997	4054.5434999999998	5279.1	12184.500399999999	7356.01	14600.844089999999
413	2318.4	414.284	11.4064	2	Non					257.853	0	0	397.555	341.182	979.859	341.947
414	3048.97	561.115	11.4188	7	Non					0	749.704	0	613.219	0	1212.39	473.66
415	4291.494839999999	412.241	11.4273	49	Non					699.349	587.442	2332.5724800000003	0	0	252.56	419.572
416	27777.5	426.227	11.4335	2	Non					1491.34	1002.6	573.563	3426.2	3895.8477999999996	10114.2	7273.78
417	9863.497879999999	448.21	11.4337	38	Non					0	0	506.216	1585.76	870.445	4486.55	2414.53
418	8108.51	327.178	11.4471	3	Non					931.89	547.281	344.145	3112.34	790.565	903.0532499999999	1479.23
419	2051.93	371.24	11.4661	59	Non					0	916.884	0	0	0	715.221	419.821
420	60865.22520000001	341.043	11.48	10	Non					0	0	0	0	60865.2	0	0
421	6448.67	334.177	11.5014	1	Non					346.421	570.976	1125.97	1854.83	651.5301099999999	878.041	1020.89
422	46243.8	410.232	11.5073	20	Non					8268.109190000001	6909.83	5759.611800000001	5690.54	5717.349539999999	6180.78	7717.59
423	707.002	448.204	11.5085	38	Non					0	0	0	0	0	0	707.002
424	3672.5	431.198	11.5093	448	Non					253.807	243.672	0	0	185.803	898.23	2090.99
425	3947.87	438.282	11.5134	94	Non					704.229	447.552	0	527.003	805.492	543.794	919.803
426	103649.17935000002	398.268	11.5196	6	Non					18389.1	11303.7	7683.99	14723.4	14503.6	15310.713360000002	21734.7
427	11906.8	448.209	11.523	241	Non					806.734	0	434.662	1095.2423199999998	2869.4192599999997	4357.598980000001	2343.16
428	3913.4804700000004	398.289	11.53	6	Non					673.468	433.177	0	791.4222400000001	699.334	494.887	821.193
429	13520.4	436.248	11.5302	1	Non					1690.52	2839.3	513.495	1742.1396800000002	2166.04	1728.64	2840.27
430	1499.98	307.151	11.546	212	Non					1048.08	0	0	0	0	0	451.897
431	87609.6	438.26	11.5464	1	Non					19072.8	12591.722600000001	7843.26	14301	14407.062319999999	10045.216999999999	9348.45
432	20173.994290000006	418.235	11.5486	18	Non					2405.36	2790.2191000000003	3061.42	3382.32	1633.0298699999998	1935.22	4966.42
433	2347.75	388.151	11.5597	1	Non					0	0	525.1	0	0	1822.65	0
434	17263.617540000003	366.169	11.571	27	Non					1349.32	0	2164.22	973.59	1496.12	8463.94	2816.4201000000003
435	11773.5	326.173	11.5817	27	Non					539.179	2018.41	637.515	421.11	2740.25	1912.97	3504.03
436	2377.87	366.147	11.5976	27	Non					238.102	0	326.942	0	315.466	291.581	1205.78
437	62061.7	339.045	11.6033	10	Non					0	0	1125.06	0	60936.685399999995	0	0
438	5661.46	430.256	11.6451	2	Non					388.158	0	255.95	312.406	3030.7	1303.1461199999999	371.093
439	292739.80542999995	328.19	11.6614	48	Non					45246.9	28816.8	16600.1	35255.4	45151.816530000004	65114.609899999996	56554.2
440	5517.37	330.197	11.6674	11	Non					707.932	509.857	0	711.571	889.14	1444.7	1254.17
441	9680.59	328.211	11.6764	48	Non					1568.2	827.267	0	1311.28	1778.26	2071.75	2123.83
442	27329.085519999997	436.245	11.6781	199	Non					4655.83	1543.66	658.576	3341.33	5018.32	4570.68	7540.7
443	4204.23	350.191	11.694	214	Non					599.486	505.368	0	193.677	772.187	1433.83	699.687
444	105916.24073000002	350.172	11.6973	247	Non					15812.022970000002	10471.595919999998	5023.17	12383.9	16417.629399999998	23728.4	22079.4
445	9469.7	362.172	11.7167	1	Non					1471.88	635.635	0	470.463	1642.15	2964.8118999999997	2284.77
446	18867.399680000002	312.195	11.7298	4	Non					3102.01	868.56	2329.02	1782.78	3862.62	2761.2679399999997	4161.14
447	7477.23	412.24	11.7301	2	Non					944.65	442.388	1110.66	330.922	892.574	2001.61	1754.42
448	40490.2	334.177	11.7312	1	Non					5036.19	2244.09	6414.36	7589.5380000000005	6214.1	5277.97	7713.99
449	1245.16	294.191	11.7312	4	Non					0	0	0	1245.16	0	0	0
450	310.827	340.209	11.7321	6	Non					0	0	0	0	310.827	0	0
451	9010.787350000002	326.172	11.7398	27	Non					0	1221.99	4290.45	2835.31	0	663.037	0
452	11372.803100000001	352.189	11.7462	6	Non					3452.09	2959.15	1199.9482600000001	500.758	1009.24	1014.93	1236.68
453	7334.2115699999995	432.219	11.753	18	Non					1711.8600000000001	1672.73	888.336	530.437	1908.76	0	622.09
454	4724.35	328.182	11.791	48	Non					0	684.274	1021.99	1072.0973199999999	0	1319.25	626.734
455	6343.641549999999	529.089	11.7952	131	Non					588.378	1511.29	380.013	1108.08	0	1672.7	1083.19
456	60581.355429999996	434.23	11.8165	1	Non					9813.88	3998.12	5281.58	9258.17	11215.8	2983.38	18030.469729999997
457	4074.04	299.142	11.8412	3	Non					2302.33	1771.71	0	0	0	0	0
458	3167.7369099999996	436.266	11.8465	1	Non					1269.4	0	0	484.095	0	805.696	608.541
459	29030.709509999997	438.26	11.8653	94	Non					2464.06	1062.88	1435.72	1146.33	1913.3	6974.11	14034.3
460	97068.6	412.248	11.8706	2	Non					15137.4	4053.06	9037.75	12597.5	17667.6	13900.7	24674.6
461	14592.057649999999	432.214	11.8838	18	Non					3375.7021000000004	2372.84	1302.79	675.086	2838.46	1197.5367999999999	2829.65
462	154484	452.24	11.8852	1	Non					15659.3	5405.65	15837.7	18182.2	26140.461750000002	38010.601299999995	35248.1
463	2981.78	412.269	11.8894	2	Non					866.057	0	0	0	747.513	389.093	979.114
464	61349.03632999999	430.258	11.9046	2						6803.67	1319.51	5277.97	6943.02	9288.42	17294.6	14421.845829999998
465	19047.2	294.183	11.9082	187	Non					5347.51	1968.47	2790.81	4182.445299999999	980.53	3035.43	742.056
466	20025.8	448.209	11.9115	1	Non					762.319	0	377.684	2450.49	1811.37	6928.208119999999	7695.684939999999
467	5945.183499999999	414.283	11.9126	1	Non					1435.1	0	0	0	2265.93	0	2244.16
468	112343.77983000003	414.263	11.9386	1	Non					25641.757410000002	3508.93	3497.21	8066.14	28563.7	12100.320740000001	30965.7
469	3554.76	430.198	11.9397	2	Non					1632.17	1058.67	0	0	447.199	0	416.718
470	5025.5371700000005	454.247	11.9409	321	Non					766.846	0	351.063	280.918	914.15	1257.9	1454.6649200000002
471	2867.3245100000004	294.202	11.9418	6	Non					516.377	221.823	600.282	912.889	324.534	0	291.42
472	7243.3	394.237	11.9517	4						2894.39	2929.75	1419.16	0	0	0	0
473	36464.3	294.185	11.953	4	Non					7727.83	9584.11	6468.23	4143.45	2986.7	2114.21	3439.74
474	2095.17	416.219	11.9606	1	Non					0	2095.17	0	0	0	0	0
475	34578.325079999995	450.224	11.9618	1	Non					1750.15	771.105	3806.0787800000003	5987.27	3937.2555700000003	5619.86	12706.604599999999
476	72576.85783000001	294.184	11.9622	4	Non					9695.77	8682.62	12541.4	12748.173599999998	7917.89	8831.086000000001	12159.9
477	3841.56	349.166	11.9716	337	Non					0	0	0	3841.56	0	0	0
478	1168.78	275.161	11.9774	419	Non					0	178.011	990.77	0	0	0	0
479	6443.520899999999	259.128	11.984	89	Non					261.417	515.932	0	1086.0659999999998	2372.32	0	2207.79
480	1692.3593999999998	374.172	11.9852	416	Non					958.372	733.987	0	0	0	0	0
481	1093.18	259.135	11.9957	89	Non					0	0	0	0	601.623	0	491.553
482	1186.93	515.263	11.9978	262	Non					0	0	0	1186.93	0	0	0
483	2295.87	179.143	12.0005	3	Non					0	0	0	0	1098.45	0	1197.42
484	1565.34	149.096	12.0149	72	Non					1105.34	0	0	0	0	0	459.998
485	708.45	375.221	12.0354	226	Non					0	328.406	0	0	0	380.044	0
486	3949.05	227.119	12.0404	143	Non					0	569.788	0	1086	2293.27	0	0
487	10001.1	408.216	12.0405	51	Non					1528.98	2398.77	1317.26	0	1918.08	974.7081400000001	1863.26
488	33786.970250000006	360.232	12.0532	4	Non					6075.19	3047.77	1515.82	3206.07	10051.1	3415.28	6475.77
489	41310.2	418.234	12.0533	1	Non					7852.9903300000005	6104.46	3457	4663.31	6230.62	5255.7	7746.14
490	38472.02814999999	412.248	12.0669	2	Non					1586.37	1141.18	4045.8530699999997	7987.79	13707.808599999998	6008.08	3994.9431999999997
491	52178.554249999994	428.242	12.0669	2						4017.71	1308.87	2401.7151400000002	7497.817859999999	4204.1167399999995	17821.8	14926.549120000001
492	4295.73	453.189	12.0724	92	Non					0	0	380.992	0	474.925	0	3439.81
493	5750.75	438.229	12.0913	6	Non					1998.26	2000.13	1023.9	0	242.743	0	485.718
494	21575.116159999998	438.258	12.0935	1	Non					4825.11	628.57	376.469	1435.24	6098.5	1640.9528500000001	6570.27
495	5266.61	313.237	12.1059	3						0	1705.03	314.878	876.072	0	1447.16	923.465
496	3036.9867000000004	331.248	12.1141	3	Non					0	1080.47	0	512.963	0	849.246	594.31
497	55659.11230000001	394.237	12.1167	4	Non					21319	19635.9	11712.1	0	2992.07	0	0
498	2712.31	355.236	12.125	237	Non					0	1130.96	0	733.956	0	0	847.39
499	1895.93	366.168	12.1289	1	Non					0	0	0	0	196.801	1699.13	0
500	79594.10551000001	416.219	12.1357	1	Non					22150.2	20426.6	11452.2	7802.69	7191.920700000001	4187.1	6383.407999999999
501	6630.974109999999	416.237	12.1357	1	Non					2807.5885399999997	2068.78	935.924	0	553.88	0	264.804
502	1056	382.144	12.1404	22	Non					0	0	0	0	0	0	1056
503	2292.4015099999997	409.161	12.1408	258	Non					0	0	1324.99	0	0	967.407	0
504	14636.9	317.172	12.1474	238	Non					360.875	0	997.713	2120.4	3050.32	4467.68	3639.9
505	1520.9	464.24	12.1526	86	Non					0	0	0	0	1151.27	0	369.627
506	14703.366820000001	247.166	12.1661	330	Non					0	4305.32	0	0	3441.24	0	6956.800590000001
507	1731.0412000000001	352.196	12.1728	6	Non					388.067	1129.16	0	0	0	213.81	0
508	6515.82	193.119	12.1967	385	Non					781.666	0	0	0	2884.64	0	2849.51
509	3098.5	460.209	12.202	305	Non					1274.82	1226	597.675	0	0	0	0
510	22290.3	416.279	12.2021	1	Non					5973.63	254.29	649.416	1752.62	5917.96	2023.05	5719.3
511	59641.6	454.256	12.2119	1	Non					5987.21	2060.6907499999998	7145.505760000001	5325.15	8443.45	15743.5	14936.1
512	19013.537469999996	432.274	12.2158	2	Non					2557.64	220.534	1646.79	1162.87	3135.75	5307.11	4982.836499999999
513	2510.19	360.127	12.2396	2	Non					1661.37	0	0	0	0	0	848.823
514	1334.1925399999998	414.284	12.2483	118	Non					231.567	0	0	0	361.543	353.702	387.381
515	20733.270029999996	414.263	12.2552	2	Non					3234.8	288.432	1594.03	1768.86	3928.39	5773.0711200000005	4145.69
516	265362	360.231	12.2635	2	Non					46370.9	31615.4	25690.2	40257.5	34234.8	35383.6	51810
517	9413.994840000001	360.253	12.2657	2	Non					1834.22	1296.3471100000002	352.293	1188.77	1357.67	1551.69	1833
518	327425.0216499999	418.235	12.2669	1	Non					53002.070999999996	41096.95308000001	33695.265100000004	50255.1	42224.3	45138.3	62013
519	76747.51295000002	378.242	12.2682	2	Non					12690.5	9774.52	7834.77	11303.7	10129.7	10475.2	14539.1
520	4013.1183499999997	418.273	12.2713	1	Non					1044.64	536.9374700000001	0	383.611	725.524	486.934	835.473
521	53244.3	428.242	12.278	2						1888.08	4904.67	9550.72	13600.5	3974.3486000000003	10602.1	8723.907899999998
522	1730.3208300000001	416.235	12.2799	1	Non					876.502	413.428	0	0	164.834	0	275.557
523	3611.82	261.143	12.289	141	Non					0	0	0	0	1595.67	476.336	1539.82
524	3705.01	250.112	12.3106	7	Non					958.378	1553.23	1193.3937999999998	0	0	0	0
525	1396.16	396.263	12.3174	20	Non					698.673	0	280.362	0	0	0	417.122
526	3774.7266600000003	250.111	12.3194	7	Non					1015.92	0	0	604.424	0	629.028	1525.35
527	5578.66	207.174	12.3259	229						0	1905.1	586.403	0	1137.21	0	1949.94
528	4582.540779999999	324.196	12.3264	422	Non					190.096	459.09	0	1702.7	379.501	676.791	1174.37
529	3495.1431500000003	378.262	12.3396	2	Non					589.457	562.79	0	484.507	1001.54	331.132	525.713
530	10472.9	338.042	12.3415	255	Non					0	2189.03	6596.79	592.76	571.716	0	522.557
531	962.894	316.06	12.3457	236	Non					0	0	962.894	0	0	0	0
532	14642.389169999999	418.255	12.3649	1	Non					3204.3941999999997	2509.8779000000004	256.65	1090.6657500000001	1753.8	2295.5	3531.5015000000003
533	21984.052520000005	434.23	12.3734	18	Non					3118.49	1159.9	2477.36	1390.22	2803.85	7085.439469999999	3948.7956099999997
534	26825.096890000004	416.219	12.3876	1	Non					4861.350700000001	5337.44	2001.71	4282.88	3988.9407300000003	1319.99	5032.79
535	6391.974679999999	342.206	12.393	6	Non					1414.48	0	0	417.111	1603.78	1058.46	1898.14
536	629.926	436.266	12.4019	1	Non					0	0	0	0	331.225	0	298.7
537	55533.90664000001	394.237	12.4077	4						7999.13	18287.9	9508.486060000001	4839.77	5022.77	3336.2	6539.7
538	2635	233.153	12.4106	372	Non					0	753.815	398.242	0	0	425.179	1057.76
539	384.217	448.226	12.4114	1	Non					0	0	0	0	0	384.217	0
540	3122.2391000000002	434.232	12.4117	18	Non					0	659.182	425.561	527.255	466.96	0	1043.28
541	7837.52	307.188	12.4167	365	Non					0	2293.91	479.823	652.491	0	3020.49	1390.82
542	8725.45	273.146	12.4185	253	Non					0	3054.08	290.292	702.2	0	0	4678.87
543	2988.52	352.182	12.4196	6	Non					1749.4	209.032	0	0	514.774	0	515.319
544	2444.0845600000002	400.207	12.4223	104	Non					0	1616.05	0	828.034	0	0	0
545	43409.7	410.232	12.4332	308	Non					0	946.321	7976.85	1521.29	1382.79	22470.8	9111.647540000002
546	9861.38	432.214	12.4365	2	Non					1343.31	0	948.595	1159.29	1713.08	1672.75	3024.3531199999998
547	13572.267210000002	448.209	12.4387	1	Non					745.177	0	488.109	1250.81	3240.93	4228.42	3618.83
548	6949.88	294.182	12.4431	6	Non					797.36	269.714	809.604	2735.68	1054.6	242.778	1040.15
549	38609.8	396.253	12.4471	4	Non					1505.58	3288.3513799999996	3064.6	3417.41	15427.5	7811.98	4094.34
550	52254.01797000001	412.248	12.4612	20	Non					9351.27	2883.22	1758.87	8038.480689999999	2471.15	12239.9	15511.1
551	73207.4	360.232	12.4889	2	Non					13309	7724.45	5625.72	11522.263900000002	10709.4	8919.55	15397.1
552	1879.0538999999999	325.094	12.4918	31	Non					0	0	597.338	0	0	0	1281.72
553	328289.72335000004	418.235	12.5042	1	Non					52450.05959999999	29588.422300000002	24981.356399999997	52780.2	56475.9	42115.319480000006	69898.4
554	2495.65	416.236	12.5186	1	Non					1156.3	776.142	376.601	0	186.601	0	0
555	58751.73908000001	434.23	12.5186	18	Non					7345.8200799999995	4160.33	3271.6	7441.14	13345.3	7510.17	15677.3
556	15003.084819999998	432.219	12.5396	354	Non					1024.06	487.607	581.065	1984.9097600000002	1893.91	5438.72	3592.81
557	2750.4505499999996	529.089	12.5434	392	Non					371.764	644.969	0	559.341	0	737.354	437.022
558	15676.524870000001	418.255	12.5445	1	Non					3445.29	1541.28	788.577	2206.27	1052.6	2642.9	3999.6034200000004
559	10848.650609999999	354.206	12.5494	6	Non					1571.99	1449.3	363.474	1644.21	1363.4	2098.64	2357.64
560	5139.44	344.18	12.5507	2	Non					0	0	0	0	248.219	4891.22	0
561	80497.23870000003	426.227	12.558	433	Non					3879.45	3308	6840.852499999999	15242.119600000002	9551.69	21167	20508.150900000004
562	1198.52	277.216	12.5609	42						0	0	0	0	0	347.443	851.075
563	1826.8812400000002	400.21	12.5686	104	Non					0	818.135	0	1008.7457400000001	0	0	0
564	3216.07	296.194	12.5777	2	Non					459.722	152.544	300.399	829.681	536.356	388.587	548.777
565	1948.56	438.248	12.5839	105	Non					472.62787000000003	560.839	218.405	0	255.354	215.249	226.081
566	3673.03	392.221	12.5881	192	Non					1978.76	1367.7	326.568	0	0	0	0
567	201998.80993999998	378.242	12.5969	4	Non					37456.827300000004	11498.451360000001	10701.6	31555.6	41781.4	22312.6	46692.243239999996
568	6116.99	380.256	12.6073	29	Dereplicator+	9'-hydroxy Aurachin D				1586.76	0	0	340.295	1722.53	668.315	1799.09
569	13292.502100000002	436.242	12.6087	1	Non					935.7609299999999	763.2685700000001	332.647	1290.51	4957.11	2077.76	2935.4535499999997
570	14942	448.209	12.6091	1	Non					1132.76	0	224.992	1670.0783800000002	2088.43	3718.07	6107.65
571	19795.540909999996	362.247	12.6176	29	Dereplicator+	9'-hydroxy Aurachin D				5486.15	1188.74	0	1444.72	5070.34	1245.81	5359.77
572	7377.8569800000005	432.225	12.6249	14	Non					383.912	0	430.186	336.197	5218.31	430.69	578.565
573	7941.755550000001	396.273	12.6349	56	Non					1633.76	1033.42	0	840.092	1274.69	975.169	2184.64
574	5748.189109999999	454.256	12.6359	165	Non					636.564	0	956.624	247.26	1297.48	1578.11	1032.15
575	131201.26432000002	396.253	12.6363	20	Non					22865.2	22586.1	18854.9	22650	5283.1594700000005	10747.8	28214.2
576	7863.96	412.242	12.6379	2	Non					0	762.835	1745.9905899999999	1272.55	547.647	942.049	2592.8945999999996
577	36748.3	416.225	12.6511	1	Non					14363.8	9460.481639999998	7642.1279700000005	1275.2603600000002	1538.07	1028.1	1440.4395799999998
578	23311.874239999997	452.24	12.6554	1						1922.12	768.559	0	1281.22	2857.4	13138.9	3343.66
579	915.812	453.188	12.6661	375	Non					0	0	227.116	0	0	0	688.696
580	6785.33	464.238	12.6714	86	Non					0	0	435.194	3240.91	1115.28	1273.7568999999999	720.185
581	21447.886000000002	430.258	12.6805	1						2303.11	0	0	609.011	2844.11	13012.4	2679.27
582	5327.06	334.177	12.6825	393	Non					921.022	202.235	476.882	901.6503599999999	1164.38	470.761	1190.14
583	14338.060730000001	326.176	12.6897	51						4072.63	862.483	1485.71	1209.2081699999999	0	1653.45	5054.58
584	1479.1003799999999	438.202	12.69	6	Non					274.038	369.878	476.108	359.076	0	0	0
585	11126.587980000002	312.164	12.6979	9	Non					0	730.838	0	607.826	8564.06	689.286	534.58
586	5313.14	354.223	12.701	6	Non					0	895.413	1106.56	1012.47	0	1234.4	1064.3
587	11181.551350000002	350.172	12.7019	364	Non					552.5569399999999	833.1945800000001	2344.17	1807.8409299999998	432.685	3268.41	1942.69
588	4235.37	462.224	12.7023	124	Non					488.676	987.3823600000001	0	1483.37	365.409	527.341	383.198
589	54125.19207000001	410.232	12.7201	285	Non					15504.7	1744.6	9227.8	8619.76	2663.03	9701.240300000001	6664.048000000001
590	12935.2	440.243	12.7265	6	Non					1244.38	1836.06	926.418	4488.57	777.51	1218.82	2443.45
591	26777.1	420.249	12.7311	2	Non					6347.32	1251.3814499999999	820.761	2761.52	6313.39	2144.31	7138.41
592	22887.226310000002	434.235	12.7347	1	Non					884.784	0	0	1632.0208499999999	16160	956.272	3254.12
593	44222.243800000004	355.245	12.7366	11	Non					3015.41	12224	2253.34	5229.09	1351.58	13983.2	6165.62
594	3134.96	279.232	12.7397	16	Non					0	1104.46	0	415.855	0	1107.77	506.871
595	2029.77	362.262	12.7399	29	Non					0	0	0	1500.48	243.882	0	285.409
596	5524.3958600000005	377.228	12.7424	377	Non					0	1074.2	235.282	582.597	1425.95	1590.29	616.08
597	5694.8	376.227	12.7462	2	Non					0	0	0	0	5694.8	0	0
598	3813.16	297.242	12.7495	80	Non					249.208	1214.57	0	483.03	0	1285.38	580.98
599	6264.61	438.222	12.7547	105	Non					1415.42	1383.89	1362.7758800000001	436.797	418.067	0	1247.66
600	5558.26	235.169	12.7637	158	Non					0	1372.4304200000001	1699.22	231.242	149.065	552.777	1553.5209399999999
601	5088.3	376.188	12.7678	1	Non					284.777	1076.07	0	1246.36	484.895	666.955	1329.2406999999998
602	17827.7	354.206	12.776	6	Non					2311.9933499999997	2596.48	1337.55	4679.83	1165.39	2026	3710.44
603	8428.09	357.084	12.7807	3	Non					0	920.813	1713.08	1492.24	0	2788.86	1513.09
604	6417.09	335.102	12.7836	3	Non					0	784.644	1381.18	1133.18	311.445	1785.53	1021.11
605	18507.2	412.241	12.7851	2	Non					1335.85	1134.08	6403.95	1980.16	1305.16	1564.95	4783.098270000001
606	16958.9	450.224	12.79	18	Non					453.529	0	720.5396499999999	2629.02	2366.9663600000003	6129.81	4659.01
607	3933.93	394.258	12.7993	339	Non					1109.61	717.917	288.385	286.6	819.832	289.259	422.321
608	9443.21	273.145	12.8046	370	Non					0	214.033	3319.17	350.914	1225.44	1828.35	2505.31
609	20791.6	436.245	12.8119	1	Non					3752.33	591.084	916.2940800000001	2802.46	2863.66	2746.9587300000003	7118.7640200000005
610	6567.475600000002	426.227	12.8157	54						0	0	0	0	1031.38	5536.09	0
611	110809.04448999999	428.243	12.8206	196						4542.43	9232.42	16456.5	26427.9	8182.576000000001	16828.9	29138.317499999997
612	65355.8	410.232	12.8326	360						8871.59	15301.7	6773.5	8968.67	2574.55	16917.6	5948.2
613	65350.97341000001	412.247	12.8346	2	Non					6099.36	5417.889990000001	10975.738000000001	9510.832699999999	7150.24	9645.23	16551.7
614	984.398	453.167	12.838	193	Non					0	0	0	0	0	0	984.398
615	53182.79609999999	355.245	12.8677	11	Non					3360.61	15185.9	2744.82	6973.53	1614.7	16182.5	7120.73
616	37708.317919999994	376.226	12.8744	2	Non					2297.9485999999997	2303.47	1773.1	6239.12	5696.31	13581.5	5816.88
617	4147.67	297.242	12.8753	80	Non					0	1449.5	0	585.55	0	1473.67	638.948
618	9833.87	396.273	12.8765	1	Non					2002.94	809.186	0	2011.0296400000002	1620.11	1342.33	2048.28
619	171396	396.253	12.8795	1						31191.1	16106.401520000001	10198.743550000001	33522.6	26205.9	22342.9	31828.1
620	3484.64	279.231	12.8831	16	Non					0	1209.06	0	483.124	0	1237.64	554.817
621	16103.865850000002	420.25	12.887	1	Non					4331.73	810.97	712.0679700000001	2081.36	2922.43	1498.14	3747.18
622	8712.844729999999	412.251	12.8931	2	Non					0	550.481	0	2738.62	2715.2045000000003	617.551	2090.99
623	206.868	380.279	12.8967	29	Non					206.868	0	0	0	0	0	0
624	217249	418.235	12.8993	1	Non					38275.8	24632.8	20227	39722.9	30186.3	26433.327400000002	37771.2
625	11826.6	418.255	12.9	1	Non					2542.18	1499.29	679.5513599999999	1684.07	1500.88	1468.19	2452.43
626	18370.9	380.258	12.9019	29	Dereplicator+	4'-hydroxy Aurachin D				3748.53	1776.37	1437.5149700000002	2506.37	3191.28	1724.0254100000002	3986.85
627	34910.1	378.242	12.9033	114	Dereplicator+	Aurachin C 4',5'-Didehydro(E-)				5904.82	6840.056140000001	6818.636930000001	7749.860420000001	1616.8764600000002	2451.36	3528.47
628	13371.659199999998	350.172	12.9287	36						3344.5156700000002	633.578	1301.53	0	3912.77	1822.52	2356.74
629	23106.282629999994	569.235	12.9303	7	Non					939.212	1593.86	3359.9104899999998	9283.13	3277.29	0	4652.884900000001
630	3448.35	309.204	12.9308	397	Non					0	1069.34	349.536	0	0	1272.57	756.905
631	2137.06	321.11	12.9322	7	Non					0	1545.4175599999999	0	591.638	0	0	0
632	6605.01	310.18	12.9333	2	Non					595.8666599999999	228.161	2662.77	0	457.968	1997.5	662.747
633	2732.39	237.145	12.9455	184	Non					0	0	0	1120.98	0	0	1611.42
634	8711.35	335.219	12.9487	3	Non					0	2052.08	527.838	1934.49	242.421	2321.71	1632.8
635	5027.09	275.159	12.9552	130	Non					0	0	1225.91	915.361	0	1219.04	1666.78
636	178814.46042000008	434.229	12.962	1						8316.647099999998	10701.493310000002	21041	28049.2	21084.1	44189.8	45432.143899999995
637	81638.16182000001	394.237	12.966	17	Non					12636.3	6133.83	7260.2083299999995	12167.453099999999	14551	9865.93	19023.5
638	8076.88	434.251	12.9721	1	Non					0	0	492.642	675.851	1274.61	2547.48	3086.3023700000003
639	16658.750910000002	380.258	12.9775	115	Dereplicator+	9'-hydroxy Aurachin D				3460.91	552.268	365.343	2718.76	3935.22	1647.18	3979.06
640	52972.104620000006	275.161	12.983	428	Non					0	9688.2	17034.7	4096.54	2271.31	5137.19	14744.142930000002
641	70432.3	350.174	13.0064	36						17480.4	4954.55	2956.8	2496.4483600000003	17012.8	5901.81	19629.446949999998
642	19080.088349999998	378.243	13.0096	352	Non					2310.17	3168.96	1898.11	2245.15	2651.0337499999996	2122.33	4684.34
643	1646.21	444.274	13.0102	1						0	0	0	0	0	1646.21	0
644	16227.237640000003	377.229	13.0111	3	Non					733.813	1388.58	1485.5891700000002	2701.2345400000004	1256.91	4722.87	3938.2489400000004
645	20608.341630000003	420.25	13.0124	1	Non					3528.61	1823.97	2514.5926700000005	2299.88	3866.96	2151.69	4422.63
646	2409.61	466.255	13.0147	206	Non					0	0	0	0	0	2409.61	0
647	1391.37	394.259	13.046	4	Non					168.119	346.408	0	0	282.439	594.402	0
648	62433.949870000004	418.234	13.0471	1	Non					16199.246500000001	8909.68	4243.94	2189.97	12436.899440000001	5318.445100000001	13135.764500000001
649	6602.719750000001	452.24	13.0526	1						401.754	0	187.656	347.073	555.415	3690.4091500000004	1420.41
650	36519.6	450.224	13.0547	96	Non					570.551	2237.49	7097.43	4723.47	4092.34	3137.81	14660.531449999999
651	2755.2257999999997	430.257	13.0628	1						0	0	0	208.418	342.925	1491.15	712.735
652	60494.8	355.245	13.0977	3	Non					682.945	15929.1	4428.26	10437.7	2476.69	15471.5	11068.7
653	3078.29	279.232	13.1035	16	Non					0	1011.26	0	547.226	0	816.356	703.446
654	1997.5971299999997	295.12	13.1055	12	Non					0	605.387	0	0	881.228	0	510.982
655	2313.24	315.253	13.108	3						0	741.389	0	396.888	0	724.268	450.697
656	2164.69	350.194	13.1108	36	Non					676.535	0	0	0	740.264	0	747.892
657	2343.9097199999997	355.266	13.1171	3	Non					0	729.38	0	444.878	0	775.519	394.132
658	12561.838049999998	412.248	13.1183	2	Non					0	613.107	2938.29	2370.1647000000003	1498.72	0	5141.55
659	3888.31	259.166	13.1208	227	Non					0	2569.52	0	0	336.621	0	982.161
660	85222.52772999999	396.253	13.1215	56	Non					17984.8	9720.55	7604.51	11136.854350000001	14018	6158.98	18598.8
661	4959.71	309.203	13.1252	144	Non					0	1129.42	369.136	0	333.206	1959.16	1168.79
662	9581.81	415.26	13.1343	14	Non					548.396	0	0	2239.29	1515.95	1812.07	3466.1047700000004
663	340.833	277.171	13.1464	129	Non					0	0	340.833	0	0	0	0
664	9540.878009999999	392.221	13.1583	6	Non					2127.65	1095.25	375.518	1039.44	1617.12	1289.82	1996.08
665	6429.15	437.193	13.1774	92	Non					0	324.158	2592.6652000000004	1858.37	217.923	611.059	824.974
666	56265.119430000006	434.231	13.1857	1						0	1211.26	5937.69	9358.71	2393.59	31871.1	5492.811999999999
667	29140.8	412.242	13.1939	2	Non					1154.09	1413.26	3000.73	1912.93	1203.46	17774.8	2681.5421300000003
668	45734.2	394.238	13.2044	1	Non					12437.816620000001	2663.6220000000003	1638.81	6034.523939999999	2494.7971500000003	15823.3	4641.34
669	4022.79	448.245	13.2072	7	Non					756.208	0	0	0	0	1847.51	1419.07
670	1025.95	263.161	13.2125	209	Non					0	0	0	0	0	1025.95	0
671	3062.2124800000006	396.273	13.2205	56	Non					1169.0174299999999	268.93	0	196.966	440.053	0	987.245
672	1223.99	350.183	13.2407	36	Non					0	0	0	0	472.932	751.056	0
673	6149.0580199999995	398.29	13.2456	91	Non					520.839	940.518	0	1463.99	560.191	1436.96	1226.5542599999999
674	51119.7	298.179	13.2498	2	Non					4155.33	2381.68	12536.4	6367.4863000000005	7407.8	6650.436830000001	11620.620200000001
675	130804	398.268	13.2547	91						14827.4	19188	8780.199700000001	24526.965220000002	12921.2	27389.149899999997	23171.1
676	7296.02	420.271	13.2599	50	Non					980.5120499999999	1311.42	0	1382.62	750.935	1653.8670699999998	1216.67
677	13640.316869999999	324.17	13.2656	9	Non					0	9046.4	0	0	0	0	4593.92
678	2882.87	380.257	13.2813	4	Non					0	0	0	604.354	964.488	266.098	1047.93
679	116337.61965999998	420.25	13.2895	50	Non					14137.196200000002	17231.9	8067.35	19813.7	12632.576200000001	23485.5	20969.3
680	4597.297520000001	416.236	13.2897	269	Non					1026.77	217.818	0	658.486	995.244	0	1698.98
681	9055.7	326.175	13.3026	51	Non					0	1371.83	915.486	0	4049.63	2718.75	0
682	504.574	410.232	13.3074	2	Non					0	0	0	0	504.574	0	0
683	4405.0560000000005	207.135	13.327	257	Non					809.734	0	0	0	1844.4	0	1750.92
684	19643.1	432.217	13.332	14	Non					654.552	0	955.235	6666.29	2148.3985700000003	3981.4767500000003	5237.17
685	1342.75	432.264	13.3589	14	Non					496.58243000000004	0	0	0	412.111	233.968	200.088
686	56419.21467999999	434.231	13.3709	1	Non					2516.1	3472.4658999999997	4659.59	6277.88	4189.798919999999	19222.7	16080.7
687	27384.093090000002	396.253	13.3893	20	Non					8278.32	1623.6396399999999	901.359	1795.81	5389.7	4161.59	5233.68
688	8434.4	436.245	13.3895	1	Non					517.124	0	823.599	835.5991200000001	1268.9490300000002	3375.89	1613.24
689	13528.362700000001	310.18	13.403	142	Non					1153.62	1224.53	2484.31	1850.76	1146.13	2499.8093599999997	3169.21
690	1806.11	415.236	13.4177	14	Non					0	0	1806.11	0	0	0	0
691	295.473	277.171	13.4349	325	Non					0	0	295.473	0	0	0	0
692	991.5414900000001	335.24	13.4716	3	Non					0	269.403	0	284.989	0	437.15	0
693	34283.2	335.219	13.4758	3	Non					1447.63	7768.77	2144.62	6975.72	1180.09	9705.76	5060.57
694	12711.492129999999	229.079	13.4771	85	Non					770.485	1482.4978999999998	1486.93	1976.93	2178.44	748.322	4067.8842499999996
695	10084.1	229.081	13.4827	85	Non					572.701	1111.2529299999999	1485.85	1883.1615600000002	1000.9581499999999	637.655	3392.52
696	42167.50557000001	412.248	13.4927	1	Non					3832.45	1890.68	1851.44	4606.57	4711	19401.3	5874.09
697	9657.51	309.204	13.5	363						0	1081.96	668.238	3796.1745700000006	1838.22	1037.26	1235.66
698	1070.52	354.218	13.5122	274	Non					0	404.7	0	0	0	665.821	0
699	10007.658040000002	551.251	13.5168	96	Non					0	649.433	2621.83	0	0	1571.2726400000001	5165.12
700	5738.2	253.177	13.5341	210	Non					0	0	0	1373.54	0	0	4364.66
701	11344.9	422.261	13.5399	315	Non					2108.4	767.806	1915.8413999999998	2256.81	1174.9662899999998	2403.44	717.662
702	998.966	378.262	13.5525	4	Non					475.159	345.692	0	0	0	0	178.116
703	3789.4321099999997	277.175	13.5554	88	Non					0	0	2632.25	0	0	0	1157.18
704	18176.033629999998	412.241	13.5839	1	Non					531.53	1584.05	2331.46	3708.83	3765.94	2504.4986200000003	3749.73
705	369103.77687999996	410.232	13.5922	2						12612.8	36009.2	48299.8	51471.54139999999	41589.9	82234.2	96886.2
706	24149.1	434.229	13.6231	283	Non					0	732.781	5307.8652600000005	3929.9651000000003	3034.7993500000002	4131.52	7012.217949999999
707	68740.4	410.232	13.6251	2						3262.14	2339.33	1892.9939000000002	13015.7	21832.4	12834.3	13563.7
708	1301.23	408.247	13.6398	1	Non					0	0	0	0	0	1084.57	216.659
709	2065.82	415.263	13.6464	14	Non					171.135	0	0	643.992	642.9547299999999	0	607.7401600000001
710	49932.076440000004	432.214	13.6502	14						1054.82	3649.96	5654.6	11871.9	11043.8	15274.479299999999	1382.49
711	2012.98	239.161	13.6616	161	Non					0	0	0	2012.98	0	0	0
712	6620.04	225.184	13.6843	3						474.961	0	0	1507.69	2235.87	0	2401.52
713	6696.85	287.159	13.6884	73	Non					534.328	354.731	0	1644.5	2053.64	0	2109.65
714	977.599	287.167	13.6944	73	Non					0	0	0	0	502.001	0	475.598
715	6848.9830999999995	295.226	13.7131	121						0	2383.38	0	714.045	0	3214.12	537.441
716	7367.14	422.266	13.7135	83	Non					0	4532.29	0	0	0	0	2834.85
717	51091.8	400.284	13.7197	52	Non					8903.51	6015.52	2554.16	7475.68	6357.68	10602	9183.3
718	35532.6	252.193	13.7272	286	Non					2676.87	4631.55	5910	6470.5	4101.45	5398.23	6344.04
719	884.606	422.287	13.7311	83	Non					0	0	0	0	0	497.697	386.909
720	6439.02	313.233	13.7338	3						0	1106.79	0	383.665	596.607	3310.59	1041.38
721	12306.9	432.24	13.7393	14	Non					1267.29	750.008	840.387	3031.95	1436.67	1186.39	3794.2365499999996
722	3574.74	220.167	13.7524	123	Non					0	1526.27	1354.32	0	0	0	694.151
723	35503.4	400.224	13.777	52	Non					8981.68	8738.89	5801.72	5535.87	1685.68	1973.13	2786.41
724	8626.937019999998	412.239	13.8011	61	Non					0	632.644	910.799	1478.96	1223.3029999999999	1199.13	3182.1
725	103462.77255999997	432.214	13.8035	3						1783.3434399999999	9128.51	16345.290820000002	13434	6743.34	27207	28821.290399999998
726	294705	410.232	13.8119	2						10856.743879999998	24085.6	42261.40319999999	39510.7	25562.430650000002	68059.6	84368.8
727	5962.5388699999985	412.245	13.8155	61	Non					0	379.527	1311.66	1345.2174400000001	982.4861000000001	1063.46	880.192
728	38199.6	432.222	13.8312	14	Non					1169.82	5904.48	7892.26	4094.08	4503.35	6615.547100000001	8020.05
729	4024.7824499999997	357.201	13.8399	13	Non					0	1188.56	450.444	0	0	1457.18	928.597
730	2425.49	400.294	13.869	52	Non					911.457	278.732	234.058	0	0	612.444	388.795
731	2848.69	426.263	13.8707	1	Non					0	0	0	0	0	2848.69	0
732	3752.81	263.216	13.8858	28	Non					0	0	720.21	908.599	0	1262.83	861.164
733	10534.7	301.192	13.8881	277	Non					1399.69	1061.7	1087.1	1914.68	1789.0444100000002	1554.1	1728.41
734	24419.329670000006	323.159	13.8938	174	Non					1972.58	2315.2244499999997	3578.03	4748.24	3697.17	2707.3547599999997	5400.729969999999
735	6410.970240000001	392.224	13.95	4	Non					1805.85	1070.88	343.345	0	527.16	697.346	1966.39
736	4165.75	352.193	13.9588	380	Non					1194.55	1053.83	0	0	348.099	764.373	804.896
737	8490.624389999999	414.263	13.9735	2	Non					840.434	0	388.729	366.511	1400.53	5080.36	414.055
738	2986.43	474.285	13.9858	313	Non					0	0	0	888.014	0	0	2098.41
739	2644.2943699999996	331.209	13.998	19	Non					0	671.155	0	1459.7460999999998	513.393	0	0
740	1306.2789500000001	337.212	13.998	13	Non					0	310.167	0	387.477	0	387.578	221.056
741	7756.452809999999	432.239	14.0147	3	Non					891.314	606.295	895.203	1060.34	689.611	1908.32	1705.37
742	3553.0625099999997	359.216	14.0247	182	Non					0	830.888	267.727	909.997	0	976.133	568.317
743	8436.37	225.184	14.0256	3						0	0	0	4622.34	1773.68	0	2040.35
744	1518.74	331.171	14.0266	9	Non					0	0	0	1212.03	306.704	0	0
745	1229.02	287.167	14.0297	194	Non					0	0	0	0	584.142	0	644.878
746	7574.33	207.174	14.0324	3	Non					0	0	0	4231.504800000001	1561.63	0	1781.2
747	5197.56	457.222	14.0633	14	Non					0	0	483.431	579.328	0	2134.51	2000.2901200000001
748	13169	360.229	14.0986	2	Non					2954.7278499999998	1434.15	555.106	1709.82	2951.11	685.17	2878.92
749	31747.3	400.224	14.1013	1	Non					8964.686300000001	4951.77	1456.31	4492.15	5152.335370000001	1013.18	5716.84
750	1417.76	365.288	14.1051	26	Non					0	0	0	0	849.074	0	568.687
751	12765.6	408.225	14.1177	34	Non					4038.65	0	1867.46	2155.04	0	3586.08	1118.38
752	8612.35	359.217	14.1252	288	Non					269.834	1676.93	609	2587.41	325.93	1890.05	1253.2
753	12667.349400000001	402.223	14.1302	1	Non					261.448	1056.86	0	584.373	0	684.252	10080.4
754	21551.9	378.242	14.1345	4	Non					3015.11	3387.72	2735.9	3800.52	2858.93	1582.04	4171.71
755	14631.1	400.224	14.1481	1	Non					2197.32	1045.7935400000001	3490.5056999999997	1542.5243799999998	2561.85	318.482	3474.61
756	6267.17	199.173	14.1595	3						1373.32	437.191	0	395.251	1825.19	0	2236.23
757	157243	402.24	14.1675	1	Non					17114.1	32800.054800000005	16726.7	30489.016370000005	7289.51	30422.2	22401.2
758	809.228	351.295	14.1677	28	Non					0	307.042	0	0	0	502.186	0
759	1255.12	428.279	14.1794	1						0	0	0	0	0	1255.12	0
760	1362.07	450.261	14.1794	312						0	0	0	0	0	1362.07	0
761	6742.99	415.246	14.2279	14	Non					0	0	754.321	2137.05	708.034	1218.11	1925.48
762	21942.2	402.239	14.2443	1	Non					8294.76	0	521.817	2880.3	10054.3	0	191.038
763	41802.11155000001	221.151	14.2491	404	Non					8869.68	853.598	680.539	2501.65	13293.5	0	15603.2
764	464.531	395.294	14.2512	11	Non					464.531	0	0	0	0	0	0
765	3608.61	163.148	14.2572	316	Non					896.425	0	0	0	1225.75	0	1486.44
766	7852.85	448.227	14.2576	318	Non					0	0	978.37	775.106	315.121	3800.64	1983.62
767	6261.49	181.158	14.2605	3	Non					1439.61	0	0	425.285	1985.2	0	2411.39
768	15850.254400000002	307.228	14.2641	42						0	0	0	5120.38	6331.01	4398.87	0
769	9215.353120000002	364.255	14.2671	11	Non					1134.16	1590.12	499.346	1788.29	621.261	2084.52	1497.66
770	10498.4	402.26	14.2769	1	Non					1345.9	1989.29	598.091	1687.98	736.337	1537.2	2603.6
771	3206.4957600000002	175.123	14.3016	25	Non					0	921.378	0	2285.12	0	0	0
772	23969.7	362.247	14.3094	2	Dereplicator+	Aurachin Q				11642.5	0	0	702.457	0	0	11624.8
773	1310.1228699999997	461.328	14.349	139	Non					0	0	0	0	400.829	909.294	0
774	59005	318.182	14.3601	294	Non					10465.1	2211.59	4737.43	12011.013069999999	9644.29	8145.63	11789.9
775	1332.44	416.233	14.3751	99	Non					0	146.239	0	449.337	232.538	504.324	0
776	106202	362.247	14.386	2	Dereplicator+	Aurachin Q				6254.42	0	611.57	32230.701199999996	15036.9	16367.497500000001	35701.251000000004
777	3673.4483199999995	339.248	14.3862	324	Non					0	362.768	723.509	365.482	0	418.074	1803.62
778	10294.4	365.279	14.4107	26	Non					1985.21	1165.79	963.916	2156.32	1450.72	655.656	1916.82
779	111567.94745000002	394.237	14.4199	347	Non					24472.500099999997	10967.2	10366.906949999999	10298.9	18904.9	12276.848750000001	24280.598299999998
780	708.5665100000001	500.356	14.4447	28	Non					0	229.474	0	0	243.481	235.612	0
781	2721.9187300000003	398.271	14.4501	6	Non					765.657	0	196.057	290.086	460.189	643.119	366.811
782	12087.5	410.236	14.4646	54	Non					0	0	1511.95	1979.7390999999998	1906.58	3129.08	3560.12
783	12962.661999999998	297.242	14.4806	3						403.654	2757.51	914.695	2504.5	0	4097.78	2284.52
784	243374	402.24	14.4934	1	Non					38450.7	40739.9	35498.8	40457.2	19859.5	26846.5	41521.4
785	10764.151730000001	549.357	14.4936	186	Non					985.294	481.491	886.402	896.1904999999999	1932.86	3504.0898899999997	2077.83
786	13844.7	402.261	14.5026	1	Non					2266.28	2165.54	2020.3349799999999	2128.94	1015.76	1258.32	2989.5047000000004
787	20764.3	279.19	14.5176	16	Non					1840.33	910.0345199999999	0	8647.18	4331.64	0	5035.11
788	821.979	408.239	14.5203	34	Non					0	0	0	0	0	0	821.979
789	31001.6	378.242	14.5255	4	Non					6439.72	3021.56	2827.29	3850.9598499999997	309.552	10442.6	4109.9
790	2951.67	365.288	14.5584	26	Non					1145.57	779.589	0	0	243.92	0	782.584
791	36426.21634999999	380.257	14.5765	4	Dereplicator+	Aurachin C				4954.89	2923.65	2944.54	6021.444210000001	5964.79	3238.23	10378.7
792	20076.6	364.261	14.5766	101	Dereplicator+	Aurachin D				2105.23	3088.7726000000002	2376.0696000000003	2377.2183999999997	3150.31	2200.45	4778.58
793	5702.447340000001	364.258	14.5792	101	Non					5057.69	0	0	0	311.76	0	332.994
794	18315.320710000004	410.232	14.5902	54	Non					1706.73	1373.34	980.944	1455.0761599999998	452.385	10225.7	2121.1
795	864.735	453.967	14.6072	90	Non					0	0	0	0	0	864.735	0
796	8679.44	301.134	14.6145	25	Non					2522.61	2409.79	1994.79	0	878.262	873.989	0
797	14879.892920000002	418.234	14.6148	1	Non					3509.01	1389.65	1867.39	1439.15	1076.19	3800.72	1797.78
798	823.384	451.971	14.6259	90	Non					0	0	0	0	0	823.384	0
799	8926.582219999998	334.919	14.645	426	Non					0	0	0	0	660.576	8266.006660000001	0
800	9120.583949999998	332.922	14.647	175	Non					0	0	0	0	641.343	8479.24	0
801	28191.543299999998	267.192	14.6478	367	Non					982.5142000000001	0	465.558	2011.35	12762.2	421.556	11548.4
802	5547.069770000001	376.226	14.6665	4	Non					1668.4	403.441	0	0	1434.33	724.236	1316.67
803	15968.270099999998	404.253	14.6748	1	Non					4290.33	3814.0308999999997	2626	1625.42	647.738	1472.22	1492.5318200000002
804	7374.558159999999	400.224	14.6798	1	Non					1366.91	0	0	1878.85	1364.58	254.675	2509.54
805	2988.15	281.145	14.6873	150	Non					0	2795.05	0	193.095	0	0	0
806	1502.3	582.342	14.6902	9	Non					0	1502.3	0	0	0	0	0
807	3222.11	279.152	14.7329	16	Non					0	1277.5531700000001	277.074	459.303	382.529	221.842	603.809
808	35054.7	392.221	14.7397	4	Non					8478.961299999999	2330.4494999999997	773.339	1679.11	8320.48	3754.89	9717.48
809	26376.1	301.13	14.7552	180	Non					7076.54	6406.23	6194.08	250.823	2931.86	3130.38	386.168
810	113019.65003999995	394.236	14.7609	152	Non					16674.2	7274.3423299999995	3817.4528400000004	10576.242900000001	12733.4	38041.1	23902.911500000002
811	1490.51	579.292	14.7661	297	Non					0	1490.51	0	0	0	0	0
812	2639.47	520.256	14.768	447	Non					1102.66	0	0	1155.65	0	381.155	0
813	1837.54	303.19	14.7703	281	Non					0	0	0	969.641	445.786	0	422.108
814	20729.386700000003	267.192	14.7885	264	Non					0	0	0	20729.386700000003	0	0	0
815	3550.8383000000003	243.133	14.911	153	Non					0	0	0	3550.8383000000003	0	0	0
816	5880.28	416.218	14.9264	99	Non					0	0	417.12	391.634	910.911	3327.9	832.713
817	19425.627290000004	420.25	14.9606	1	Non					888.566	2016.55	3936.3496999999998	5869.91	1020.3760500000001	4766.275299999999	927.603
818	2202.83	295.23	14.9894	414	Non					0	370.319	0	1233.45	0	376.719	222.339
819	474.967	480.217	14.9966	59	Non					0	0	0	0	0	0	474.967
820	159957.80769000007	364.263	14.9986	6	Dereplicator+	Aurachin D				30521.6	19967.6	22630.320649999998	26433	16922.7	15353.474850000002	28129.1
821	160820.64449999994	404.255	15.0019	146	Non					30193.862269999998	18892.7	21555.9	26588.4	17737.3	15798.376529999998	30054.2
822	5457.9418399999995	404.276	15.0074	276	Non					1728.5106799999999	671.632	511.243	844.587	798.539	0	903.431
823	6072.17	253.216	15.015	140	Non					2554.53	0	0	1906.23	771.112	0	840.294
824	4748.64	542.233	15.0186	111	Non					2251.88	925.415	414.027	393.42	0	763.902	0
825	34520.5	402.24	15.021	1	Non					3880.72	4919.99	3012.34	7604.2	1650.37	3825.88	9627.05
826	7085.525339999999	480.199	15.0241	59	Non					0	726.684	813.534	1586.94	0	1091.53	2866.83
827	79704.50159999999	396.252	15.0302	2	Non					13530.1	4694.9613899999995	4104.05	9343.89	17401.259850000002	6959.29	23670.9
828	5730.1035600000005	440.207	15.0352	44	Non					0	631.611	705.266	1542.2	0	486.092	2364.94
829	23459.686989999995	382.273	15.0413	17	Non					3403.36	2877.23	3178.94	9020.72	969.707	2121.82	1887.9116099999999
830	84617.6	418.235	15.0456	1	Non					5392.35	7995.05	14936	16826	4002.3190300000006	14547.5	20918.343170000004
831	38553.5	404.255	15.0462	1	Non					6080.24	4929.4834599999995	1801.5	8341.34	2911.3421399999997	1614.38	12875.161600000001
832	5303.79	293.226	15.0482	369	Non					645.364	2001.6	0	2394.32	0	0	262.514
833	11241.9	310.182	15.0569	9	Non					738.989	1238.76	910.45	271.826	937.538	1686.85	5457.456700000001
834	1766.5206899999998	320.198	15.0592	418	Non					890.997	0	0	0	442.874	0	432.65
835	9907.820559999998	382.281	15.0601	17	Non					837.063	2232.18	1273.26	3086.37	524.527	795.914	1158.5
836	7210.876649999999	298.216	15.0626	6	Non					2308.16	548.286	1048.69	606.469	1206.2	0	1493.08
837	6729.617110000001	418.235	15.0684	221	Non					230.757	447.317	699.636	1950.21	0	1317.12	2084.57
838	2044.6194400000002	271.226	15.0713	3						548.764	0	0	1495.86	0	0	0
839	2541.09	285.242	15.0728	3	Non					727.817	0	0	1813.2748700000002	0	0	0
840	487.794	380.278	15.0834	113	Non					0	0	0	0	0	0	487.794
841	2726.74	382.274	15.095	386						1711.45	0	1015.29	0	0	0	0
842	7960.81	396.252	15.1046	2	Dereplicator+	Aurachin RE				0	302.452	1320.8930599999999	1375.78	0	2995.61	1966.07
843	14321.147259999998	382.272	15.11	4						5143.82	3033.94	1798.8	356.867	1470.8	0	2516.92
844	2970.65	382.281	15.1334	4	Non					2539.25	0	431.394	0	0	0	0
845	1396.43	365.266	15.1416	26	Non					0	920.077	0	0	0	0	476.354
846	1104.92	271.226	15.1622	3						0	0	0	1104.92	0	0	0
847	38173.90699000001	380.257	15.1655	113						3337.5148999999997	5240.95	3674.36	8620.33	1820.8899299999998	4573.6789100000005	10906.182069999999
848	12621.7	253.216	15.17	3						548.323	0	0	10428.668699999998	816.564	0	828.146
849	1259.7217099999998	416.245	15.1728	63	Non					582.923	0	0	0	0	348.942	327.857
850	2119.24	235.205	15.176	3						0	0	0	2119.24	0	0	0
851	9238.543269999996	341.206	15.1862	3	Non					406.245	1605.95	593.544	2739.55	347.168	2194.86	1351.22
852	15792.6	396.246	15.2324	2	Non					0	508.156	2089.25	2368.61	3354.05	3624.5069999999996	3848.0468699999997
853	14451.7	392.221	15.2329	126	Non					2035.22	0	0	2054.63	2927.37	1317.11	6117.41
854	16273.6	425.24	15.263	3	Non					954.718	4839.73	2809.39	850.836	0	2606.75	4212.14
855	9788.262400000001	416.219	15.2656	63	Non					0	476.164	1228.6	1165.06	285.776	4739.38	1893.29
856	832.3155499999999	329.21	15.2768	19	Non					0	199.909	0	418.512	213.895	0	0
857	721821	394.237	15.2832	2	Non					80301	48441.9	78502.2	96870.7	104783.57763000001	117693.78689999999	195228
858	3543.5827500000005	394.283	15.3055	2	Non					835.303	0	0	0	1059.17	370.86	1278.25
859	838.9884599999998	394.284	15.3072	2	Non					0	0	0	0	0	0	838.988
860	1692.11	255.231	15.3819	3						0	0	0	1692.11	0	0	0
861	3820.5	491.167	15.407	345	Non					0	0	0	0	1816.87	0	2003.63
862	1235.61	237.221	15.4083	3						0	0	0	1235.61	0	0	0
863	2385.72	478.238	15.4505	351	Non					0	0	0	0	1148.24	0	1237.48
864	15083.625099999997	420.25	15.4648	1	Non					0	0	4867.97	1843.21	0	0	8372.45
865	2327.65	418.235	15.4649	69	Non					0	355.56	0	679.245	0	0	1292.85
866	2772.7241700000004	416.219	15.4657	69	Non					0	0	519.771	0	0	612.811	1640.14
867	20066.654870000002	380.258	15.4751	2	Dereplicator+	Aurachin B				1150.12	1792.4007000000001	6072.32	4967.02	0	0	6084.8
868	843.572	420.27	15.4814	1	Non					0	0	323.384	0	0	0	520.188
869	1442.81	362.257	15.4953	429	Non					1442.81	0	0	0	0	0	0
870	2609.05	554.261	15.5057	3	Non					0	1748.2	429.111	0	0	431.735	0
871	18049.762600000002	404.255	15.5251	334	Non					6348.482400000001	2366.68	4966.05	847.054	1750.78	0	1770.72
872	9783.18	382.281	15.5292	100	Non					2870.38	834.668	1593.2102300000001	0	547.754	0	3937.1630999999998
873	31643.7	382.273	15.5296	100						7025.99	5239.274600000001	3785.7	821.224	1698.27	0	13073.275599999999
874	31417.5	398.268	15.5836	6	Non					8160.56	317.712	1129.5774900000001	1252.52	8603.82	1288.54	10664.7
875	2217.45	311.258	15.6021	3						0	0	0	962.16	0	891.499	363.796
876	957.2674000000001	299.18	15.6081	74	Non					0	0	509.025	0	448.242	0	0
877	3677.19	267.231	15.6148	109	Non					1926.38	0	0	915.575	372.036	0	463.201
878	5658.94	396.252	15.6387	172	Non					0	427.131	460.655	1526.66	0	947.7223799999999	2296.78
879	2289.72	418.234	15.6561	270	Non					0	0	0	612.73	0	0	1676.99
880	6433.1	299.185	15.6597	74	Non					1411	0	1222.74	0	1755.8999000000001	0	2043.47
881	2330.13	398.266	15.6769	353	Non					0	0	958.265	0	611.467	0	760.396
882	2839.56	663.454	15.7152	58	Non					0	640.032	0	1363.23	0	836.298	0
883	23598.112100000002	263.236	15.7173	3						871.178	4195.68	1326.31	7610.24	695.841	5654.13	3244.72
884	3088.17	641.472	15.7183	58	Non					0	644.619	0	1521.16	0	922.394	0
885	661.708	641.467	15.7188	58	Non					0	0	0	0	0	661.708	0
886	7288.14	323.246	15.7218	420	Non					0	1378.06	484.219	2455.66	0	1843.39	1126.81
887	1236.8	263.243	15.722	3	Non					0	1236.8	0	0	0	0	0
888	1730.94	388.279	15.7521	135	Non					0	0	0	0	0	0	1730.94
889	10645.4	510.21	15.7678	156	Non					0	0	451.368	1134.42	2062.7398000000003	2473.38	4523.48
890	5327.89	470.218	15.7733	44	Non					0	0	211.461	528.778	1103.07	1220.06	2264.52
891	1028.5	331.221	15.7912	19	Non					0	0	0	729.18	299.324	0	0
892	2544.5631200000003	343.243	15.8003	3	Non					281.217	440.712	0	913.103	0	501.441	408.091
893	5594.09	245.226	15.812	42	Both		0.61542	Linoleic acid	CCCCCC=CCC=CCCCCCCCC(=O)O	548.864	1013.42	0	1823.75	0	1433.41	774.646
894	7085.27	321.271	15.8437	3	Non					0	2273.42	0	2023.1	0	2788.76	0
895	13327.957789999999	420.258	15.8516	1	Non					2385.3662299999996	1526.88	1722.91	1738.1	1403.51	2954.53	1596.66
896	1663.93	349.234	15.8538	446	Non					0	1227.93	0	0	436.004	0	0
897	3103.56	420.25	15.88	1	Non					0	0	1762.62	356.111	0	0	984.835
898	16564.758840000002	294.186	15.9068	6	Non					3896.94	1221.62	330.832	2012.37	3373.64	609.37	5119.98
899	289.243	501.99	15.9073	326	Non					0	0	0	0	289.243	0	0
900	16118.161699999999	384.229	15.9302	1	Non					6590.63	2371.26	1595.65	2341.86	769.691	1123.58	1325.4931000000001
901	4358.313520000001	309.239	15.9796	256	Non					902.591	0	0	349.471	1879.81	0	1226.44
902	8415.88	294.185	15.992	6	Non					1586.82	848.486	0	199.723	2297.84	0	3483.0183700000002
903	1221.74	348.202	16.0294	97	Non					0	0	0	1221.74	0	0	0
904	1281.6408700000002	406.152	16.0313	9	Non					0	439.737	0	0	841.903	0	0
905	2947.49	348.207	16.04	97	Non					0	631.224	0	2316.26	0	0	0
906	10342	321.264	16.0736	336	Non					3010.74	1131.89	0	2357.41	0	722.178	3119.8190000000004
907	514.522	362.268	16.0916	4	Non					514.522	0	0	0	0	0	0
908	230.562	406.154	16.0959	9	Non					0	230.562	0	0	0	0	0
909	16147.558379999999	384.229	16.1086	1	Non					5781.896699999999	2260.39	1290.14	3146.21	920.389	1184.94	1563.6
910	6380.6314600000005	360.232	16.1113	4	Non					0	202.254	0	0	0	0	6178.38
911	10318.2	365.266	16.1176	26	Non					1830.99	1562.02	1117.44	3894.7	0	494.668	1418.43
912	15634.5	313.273	16.1413	3						3888.63	1606.42	0	6031.82	1280.28	1320.27	1507.06
913	1626.77	253.253	16.1492	3	Non					915.87	0	0	710.9	0	0	0
914	175428.52409999998	362.247	16.2259	4	Dereplicator+	Aurachin D 8',9'-Didehydro(E-)				36661.1	41590.8	31937.4	20873.4	12827.677300000001	16258.4	15279.8
915	23838.7	394.237	16.2333	163						3213.27	1682.29	2045.9238999999998	3858.48	4339.43	890.9705899999999	7808.36
916	4789.86	323.28	16.2655	134	Non					0	0	0	3296.16	0	1493.71	0
917	14128.867149999998	283.263	16.2686	3	Both		0.666829	OLEATE	CCCCCCCC/C=C\\CCCCCCCC(=O)O	831.056	1458.81	662.467	6919.22	411.926	2441.5	1403.89
918	1847.6150599999996	247.242	16.2746	42						0	0	0	1405.34	0	442.272	0
919	1051.54	645.504	16.2849	168	Non					0	0	0	1051.54	0	0	0
920	172451	384.229	16.296	1	Non					42987.3	27896.353300000002	21583.6	33969.4	16618.3	13709.1	15687.223599999998
921	3652.3191499999994	745.469	16.3025	111	Non					2571.9301299999997	637.545	442.844	0	0	0	0
922	8027.06	384.25	16.3085	1	Non					2419.39	1441.4531900000002	778.049	1215.31	629.363	680.185	863.3076599999999
923	5171.81	299.257	16.3304	3						2685.01	172.513	0	2314.29	0	0	0
924	138030	386.244	16.3835	50	Non					26965.3	27378.1	8596.118699999999	28633.839000000004	2178.41	27447.1	16831.3
925	249954.92614000003	364.263	16.3924	4						39458.6	38253.4	27547.463880000003	56535	16107.6	43959.18206000001	28093.6
926	1771.43	325.231	16.3936	356	Non					0	0	0	1771.43	0	0	0
927	6457.5	380.257	16.4174	436						5050.34	0	614.337	792.824	0	0	0
928	14202.461800000001	364.262	16.4315	4						11464.7	0	0	0	0	0	2737.73
929	1868.79	404.003	16.4489	45	Non					0	0	0	0	0	1868.79	0
930	1940.36	406	16.4489	9	Non					0	0	0	0	0	1940.36	0
931	2463.78	425.985	16.4489	45	Non					0	0	0	0	0	2463.78	0
932	2489.64	427.982	16.4489	45	Non					0	0	0	0	0	2489.64	0
933	1671.18	771.505	16.4519	231	Non					0	552.482	0	0	496.959	621.736	0
934	736.238	810.577	16.456	28	Non					0	0	0	0	0	736.238	0
935	5496.72	313.183	16.4701	116	Non					0	0	0	666.62	904.181	1200.55	2725.37
936	11948.4	397.238	16.4774	340	Non					1862.0243699999999	1786.7793000000001	1585.05	1380.94	931.138	1794.68	2607.82
937	3060.1132400000006	400.228	16.4923	287	Non					0	460.95	0	2249.34	349.826	0	0
938	4393.69	603.334	16.5084	12	Non					1885.7697200000002	0	0	515.4	1384.58	0	607.942
939	460.803	330.258	16.5136	19	Non					0	0	0	0	460.803	0	0
940	592.079	727.445	16.5421	279	Non					0	0	0	0	0	592.079	0
941	14216.932920000001	364.262	16.5495	4						1243.59	404.295	1160.8	3223.42	3251.54	4475.84	457.442
942	5329.95	294.184	16.5806	4	Non					1616.44	0	0	0	1818.04	0	1895.47
943	30108.1	378.247	16.5893	57	Dereplicator+	Aurachin K				3424.86	2895.88	4712.42	5678.72	1051.38	10197.1	2147.69
944	776.9433899999999	324.287	16.6048	28						0	380.155	0	0	0	396.789	0
945	7715.23	388.253	16.6076	361	Non					742.828	3624.0029000000004	0	2164.77	0	760.809	422.828
946	5829.19	279.195	16.6303	311	Non					0	5344.15	0	485.036	0	0	0
947	877.189	593.386	16.6579	391	Non					0	254.634	0	177.37	0	445.185	0
948	10856.186040000002	366.27	16.6698	6	Non					1221.97	2559.2147999999997	415.442	3649.79	621.228	1130.93	1257.6127999999999
949	2680.42	676.482	16.6823	30	Non					0	557.181	0	0	650.712	1472.53	0
950	14867.198260000001	402.24	16.6962	1	Non					5899.26	1340.83	2189.33	2215.2111299999997	0	2697.4539999999997	525.12
951	5715	378.242	16.7151	2	Dereplicator+	Aurachin K				4808.36	0	906.635	0	0	0	0
952	1047.28	383.3	16.7382	68	Non					0	0	0	359.774	687.502	0	0
953	1906.07	302.241	16.7578	320	Non					0	0	0	605.171	0	0	1300.9
954	2152.3139600000004	523.366	16.7759	449	Non					758.518	186.394	0	258.584	353.958	594.859	0
955	3935.522830000001	313.181	16.808	169	Non					186.256	153.628	0	626.219	500.43366000000003	1332.25	1136.7343799999999
956	358.576	280.263	16.8117	3						0	0	0	0	0	0	358.576
957	344.6314700000001	368.278	16.8148	11	Non					344.631	0	0	0	0	0	0
958	11829.921180000001	427.317	16.9297	3	Non					0	7037.56	308.206	0	247.136	567.842	3669.18
959	8481.88	366.296	16.9419	6	Non					2293.96	0	354.892	3959.2101700000003	633.064	356.086	884.6664499999999
960	56728.710380000004	388.263	16.9436	252	Non					14841.8	3400.7553000000003	9876.67	10535.2	5455.4861900000005	4396.46	8222.32
961	8500.773000000001	365.265	16.9737	26	Non					0	0	0	0	0	0	8500.77
962	3493.8396900000007	575.407	16.9864	423	Non					227.051	0	0	0	0	3266.7883600000005	0
963	3769.62	328.26	16.99	19	Non					0	1657.4	0	0	2112.22	0	0
964	4258.18	339.257	16.9929	119	Non					482.785	683.778	0	1540.43	424.423	0	1126.77
965	695.798	659.286	16.9948	137	Non					0	0	0	0	695.798	0	0
966	2054.0627600000003	368.285	17.0217	11	Non					1477.29	0	0	0	576.774	0	0
967	3580.55	353.215	17.0446	138	Non					1523.6	0	0	0	457.83	704.203	894.9132999999999
968	234.445	333.258	17.0473	390	Non					0	234.445	0	0	0	0	0
969	1268.0369799999999	382.281	17.079	2	Non					389.628	0	637.924	0	0	240.485	0
970	5046.5919300000005	382.273	17.0878	2	Non					1318.89	0	1992.62	0	0	976.38	758.708
971	1584.28	404.255	17.0971	299	Non					383.447	0	850.427	0	0	0	350.403
972	503.61425999999994	435.304	17.164	9	Non					0	0	0	0	503.61425999999994	0	0
973	14809.065610000001	392.259	17.1645	34	Non					1918.4	3325.14	1812.67	3115.56	988.837	2075.02	1573.44
974	1144.36	358.26	17.2223	314	Non					0	1144.36	0	0	0	0	0
975	31314.7	378.242	17.233	57	Dereplicator+	Aurachin K				27401.5	2024.1792799999998	0	0	0	1889.07	0
976	4177.44	392.257	17.2372	34	Non					4177.44	0	0	0	0	0	0
977	2622.9479499999998	340.281	17.2617	217	Non					0	0	0	1787.26	0	835.692	0
978	2734.11	336.322	17.3053	291	Non					0	2734.11	0	0	0	0	0
979	960.6460599999999	347.236	17.3646	132	Non					0	455.116	0	192.063	313.467	0	0
980	6692.225439999999	391.282	17.4056	13	Non					0	0	0	6462.28	229.944	0	0
981	31455	392.258	17.4333	34	Non					12776.3	4369.0969000000005	3344.92	4386.45	1336.05	2235.01	3007.17
982	1739.66	383.223	17.4351	335	Non					0	0	0	946.851	792.808	0	0
983	9641.76	313.211	17.4835	3	Non					1565.96	0	0	0	823.618	6521.02	731.163
984	5587.27	313.215	17.4989	3	Non					702.529	0	0	0	279.423	4605.32	0
985	1527.78	413.273	17.5885	13	Non					0	0	0	1223.02	304.765	0	0
986	1642.3225400000001	252.23	17.6141	202	Non					352.555	0	0	0	0	1289.77	0
987	739.799	413.306	17.6155	366	Non					0	0	0	0	739.799	0	0
988	5192.348220000001	541.28	17.6253	128	Non					1869.01	0	614.227	518.304	424.027	0	1766.7786999999998
989	870.365	221.169	17.6375	399	Non					0	0	0	0	0	0	870.365
990	7543.574949999999	388.271	17.6642	171	Non					6230.3	778.754	0	234.841	299.678	0	0
991	820.5928299999998	221.169	17.8032	234	Non					0	0	0	0	0	0	820.593
992	1874.39	379.317	17.838	215	Non					0	1874.39	0	0	0	0	0
993	6338.018040000001	381.319	17.8674	400	Non					2812.05	0	0	2536.29	989.678	0	0
994	31665.012649999997	362.247	17.8745	4						12723.7	1198.59	441.117	359.246	4925.76	733.057	11283.555600000002
995	6452.07	495.381	17.9523	205	Non					0	3923.4404999999997	0	0	0	340.175	2188.4525000000003
996	10006.353659999999	483.322	17.9728	438	Non					1367.23	1240.63	0	1967.25	1328.4	2945.1699500000004	1157.67
997	6896.5933700000005	483.326	17.9733	362	Non					0	714.602	0	1276.95	1066.51	2717.75	1120.78
998	144167	362.247	18.0327	4						53151.917400000006	10736.5	4314.3326400000005	9635.53	18815.9	6510.68	41002.313460000005
999	287.601	393.317	18.0558	191	Non					0	287.601	0	0	0	0	0
1000	3341.5946999999996	355.273	18.2077	103	Non					0	1144.7	0	0	2196.89	0	0
1001	1725.7734400000002	440.207	18.3034	44	Non					0	0	210.409	417.753	0	0	1097.61
1002	1169.89	286.274	18.3417	328	Non					0	0	0	818.522	0	351.364	0
1003	3245.0379699999994	382.322	18.4117	382	Non					0	1699.99	0	232.691	815.416	0	496.946
1004	1608.24	445.12	18.4564	437	Non					1154.77	0	0	453.463	0	0	0
1005	25216.6	343.258	18.4574	173	Non					2589.98	0	0	925.7095300000001	1347.92	19700.4	652.6748299999999
1006	2005.5352800000005	365.293	18.4787	68	Non					0	648.874	0	753.933	0	0	602.729
1007	4004.48	361.372	18.5132	343	Non					590.252	596.697	1028.85	930.3619100000001	415.978	442.335	0
1008	904.2568699999999	338.389	18.5501	441	Non					0	0	0	904.2568699999999	0	0	0
1009	10430.6	242.284	18.6086	109	Non					0	4117.85	0	5039.41	0	670.696	602.647
1010	335.555	743.487	18.6844	3	Non					0	0	0	0	335.555	0	0
1011	600.451	478.353	18.6866	162	Non					0	265.118	0	0	335.334	0	0
1012	2208.3000599999996	387.286	18.7887	309	Non					0	1459.79	0	0	0	0	748.512
1013	2770.4603500000003	701.517	18.7945	5	Non					807.785	0	684.199	0	0	0	1278.48
1014	3012.51	563.443	18.7973	3	Non					0	1907.26	0	0	0	0	1105.25
1015	354.609	374.322	18.8125	133	Non					0	0	0	0	0	0	354.609
1016	1229.0418700000002	727.534	18.8834	5	Non					833.092	0	395.95	0	0	0	0
1017	3943.33	557.859	18.8963	33	Non					0	0	0	0	1710.43	0	2232.9
1018	7212.7440000000015	463.322	18.9041	301	Non					0	7212.74	0	0	0	0	0
1019	4386.59	557.859	18.9524	33	Non					0	0	0	500.34	1159.16	722.278	2004.82
1020	1126.67	421.318	18.9906	359	Non					0	496.315	0	394.329	236.029	0	0
1021	2399.35	761.576	19.0144	15	Non					0	0	0	2399.35	0	0	0
1022	2761.2	623.43	19.0399	9	Non					0	870.753	0	0	1890.44	0	0
1023	596.552	787.591	19.0927	15	Non					0	0	0	596.552	0	0	0
1024	20685.2	564.867	19.1354	33	Non					2216.77	301.934	2202.88	1941.33	4248.62	2825.3465200000005	6948.31
1025	1686.32	559.36	19.2259	53	Non					0	1686.32	0	0	0	0	0
1026	1052.55	551.379	19.2623	53	Non					0	840.511	0	0	212.038	0	0
1027	1026.39	775.59	19.2623	15	Non					0	0	0	1026.39	0	0	0
1028	670.374	603.495	19.2782	13	Non					0	0	0	670.374	0	0	0
1029	33997.93762000001	729.549	19.3146	5	Non					7135.27	3151.8124399999997	4812.94	2854.16	3269.9590500000004	4529.22	8244.569739999999
1030	2031.77	571.875	19.3683	33	Non					0	0	0	0	1664.15	0	367.623
1031	1127.15	362.248	19.3746	2						0	0	0	468.086	0	659.062	0
1032	33236.8	755.564	19.4034	5	Non					7695.02	1648.2056400000001	3524.2846999999997	2876.15	4213.73	5719.61	7559.78
1033	1914.0171599999999	901.745	19.4741	13	Non					0	841.316	0	1072.7	0	0	0
1034	686.0812400000002	789.626	19.4964	15	Non					0	0	0	686.081	0	0	0
1035	611.101	617.531	19.5026	148	Non					0	611.101	0	0	0	0	0
1036	3528.24	789.606	19.506	15	Non					0	0	0	3528.24	0	0	0
1037	820.0887700000001	725.517	19.5247	178	Non					0	428.262	0	0	391.826	0	0
1038	7506.41	781.58	19.5388	5	Non					787.737	1190.3133699999998	1326.78	1224.57	0	2171.55	805.456
1039	4849.938029999999	815.622	19.5543	15	Non					0	0	0	4849.938029999999	0	0	0
1040	9016.77	743.564	19.6039	5	Non					1619.7562699999999	816.013	2469.5085599999998	613.363	0	529.004	2969.12
1041	6321.24	578.882	19.6082	33	Non					777.106	0	368.319	442.022	1719.55	786.642	2227.6051500000003
1042	9062.43	769.58	19.6724	5	Non					2176.43	0	1650.9371999999998	352.658	692.759	1496.52	2693.1254200000003
1043	360.47	769.599	19.6754	5	Non					360.47	0	0	0	0	0	0
1044	1168.99	803.621	19.7575	15	Non					0	0	0	1168.99	0	0	0
1045	215.358	757.581	19.7673	5	Non					0	0	0	0	0	0	215.358
1046	5497.99	755.593	19.7726	8	Non					194.509	0	2862.33	0	0	2441.15	0
1047	1599.53	755.581	19.7818	8	Non					0	0	526.905	0	0	1072.63	0
1048	41795.8	757.58	19.8751	5	Non					12007	5921.06	6240.06	0	3448.48	1876.7	12302.5
1049	9476.83	757.602	19.8781	5	Non					1681.26	1259.5401299999999	2060.47	582.633	496.432	1081.15	2315.34
1050	16268.6	783.616	19.9415	5	Non					3472.24	675.264	1798.3220000000001	1686.3379600000003	2391.67	2875.2	3369.58
1051	103475.23951000001	783.596	19.9526	5	Non					17268.6	8565.2	12949.200540000002	11959	14220.1	18666.6	19846.6
1052	4404.008250000001	783.573	19.953	5	Non					1116.87	0	485.71	0	501.723	1397.25	902.456
1053	4791.78	771.596	20.0245	5	Non					1749.6473700000001	378.146	1301.33	232.833	0	0	1129.82
1054	1515.46	539.419	20.0258	8	Non					0	0	0	403.559	338.395	390.977	382.529
1055	2809.18	817.636	20.0294	15	Non					0	0	0	2809.18	0	0	0
1056	2465.91	843.653	20.0526	15	Non					0	0	0	2465.91	0	0	0
1057	12941.862659999999	809.611	20.07	5	Non					2551.6	1297.8376600000001	1612.77	1149.02	1162.88	3242.71	1925.0394999999999
1058	6340.571999999999	821.683	20.0732	228	Non					0	6340.57	0	0	0	0	0
1059	1136.4	821.702	20.0732	389	Non					0	1136.4	0	0	0	0	0
1060	337.068	843.672	20.086	15	Non					0	0	0	337.068	0	0	0
1061	11940.2	797.611	20.0877	5	Non					3451.94	486.246	1355.75	304.676	1382.84	2644.48	2314.25
1062	543.429	797.631	20.0917	5	Non					543.429	0	0	0	0	0	0
1063	4115.13	722.552	20.0957	8	Non					0	0	4115.13	0	0	0	0
1064	3331.99	681.526	20.1259	8	Non					0	1575.48	610.943	0	0	1145.57	0
1065	1561.75	748.568	20.1335	307	Non					0	0	1561.75	0	0	0	0
1066	9186.194249999999	771.596	20.1783	290	Non					1987.2	1058.96	2140.07	857.393	0	467.992	2674.58
1067	12762.405850000003	797.611	20.2311	5	Non					2727.35	1073.76	1586.87	813.159	1290.64	1827.0959400000002	3443.5282700000002
1068	3276.88	683.542	20.2439	413	Non					1865.15	0	0	363.81	619.497	0	428.423
1069	28166.9	583.469	20.246	13	Non					2026.38	9082.78	1222.62	7095.77	864.053	7875.33	0
1070	2554.47	583.491	20.2512	13	Non					0	887.776	0	884.496	0	782.2	0
1071	889.24	797.633	20.2527	5	Non					460.266	0	0	0	0	0	428.974
1072	443.398	695.562	20.3813	8	Non					443.398	0	0	0	0	0	0
1073	2863.97	574.383	20.3948	53	Non					669.071	2194.9	0	0	0	0	0
1074	35872.93676999999	785.611	20.427	5	Non					7156.749529999999	4701.846100000001	5527.196400000001	4537.26	2903.66	4054.44	6991.7937999999995
1075	48101.476010000006	537.416	20.4453	443	Non					7416.91	5623.74	3344.1121599999997	9433.24	7979.58	7098.4	7205.5
1076	48779.087700000004	515.412	20.4456	64	Non					7657.57	6524.37	3770.25	8977.48	7793.66	6869.388719999999	7186.37
1077	1415.3	515.434	20.4532	64	Non					0	446.809	0	467.673	0	500.818	0
1078	4772.57	785.632	20.5041	5	Non					1315.21	725.6976500000001	977.8767499999999	0	0	381.605	1372.18
1079	53972.9	811.627	20.5572	5	Non					11061.7	3825.27	4075.5735400000003	6595.52	7724.17	8649.03	12041.641599999999
1080	7686.7	811.647	20.5615	5	Non					2139.53	0	0	722.733	1025.13	1273.3869300000001	2525.9188000000004
1081	39171.26119999999	585.485	20.5989	13	Non					2578.09	11321.6	2233.92	11218.2	1180.98	10255.6	382.844
1082	29533	709.558	20.6097	8	Non					15010.2	5573.44	1415.83	2132.17	1603.54	3797.87	0
1083	408.794	589.498	20.6166	260	Non					408.794	0	0	0	0	0	0
1084	390.291	837.663	20.6647	5	Non					390.291	0	0	0	0	0	0
1085	4706.224459999999	837.642	20.6647	5	Non					1697.25	0	498.171	0	721.844	629.557	1159.4
1086	3425.77	709.578	20.6773	8	Non					2118.32	773.011	0	0	0	534.443	0
1087	2986.27	776.6	20.6781	8	Non					0	0	2986.27	0	0	0	0
1088	5188.64	913.688	20.685	401	Non					2707.29	0	0	0	977.553	0	1503.8
1089	8934.84	750.586	20.7358	8	Non					440.64	0	8494.200400000002	0	0	0	0
1090	2388.56	735.572	20.7537	179	Non					1903.77	484.796	0	0	0	0	0
1091	13831.822249999997	711.57	20.782	84	Non					7352.46	413.527	0	956.326	2114.27	1401.15	1594.09
1092	9111.938699999999	723.569	20.8038	8	Non					5126.12	1792.29	1245	0	0	948.524	0
1093	4621.02	825.638	20.8193	5	Non					2336.11	0	0	532.779	619.746	550.44	581.943
1094	673.766	893.739	20.8514	76	Non					673.766	0	0	0	0	0	0
1095	2831.42	749.584	20.8539	442	Non					1709.61	0	624.873	0	0	496.945	0
1096	7765.0910699999995	893.72	20.8843	76	Non					1728.62	350.101	1463.71	0	1522.1	0	2700.56
1097	4515.5	561.485	20.99	13	Non					465.606	1515.68	0	1370.41	0	1163.81	0
1098	4914.66	587.5	21.0767	13	Non					0	1634.38	0	1722.96	0	1557.32	0
1099	43052.4	737.589	21.1392	8	Non					22172.6	8492.96	1554.42	2038.51	3186.5625999999997	4967.02	640.28
1100	1598.96	725.589	21.1641	149	Non					1598.96	0	0	0	0	0	0
1101	2335.0337799999998	813.642	21.2216	5	Non					1370.42	0	491.55	0	0	0	473.063
1102	6986.72	839.658	21.2673	5	Non					2662.51	0	503.276	0	938.773	1239.52	1642.63
1103	528.126	839.679	21.2685	5	Non					528.126	0	0	0	0	0	0
1104	14754.174600000002	778.616	21.2871	8	Non					0	0	14754.174599999998	0	0	0	0
1105	1411.52	778.637	21.3062	8	Non					0	0	1411.52	0	0	0	0
1106	5836.79	804.63	21.3487	8	Non					0	0	5836.79	0	0	0	0
1107	474.999	804.612	21.3536	8	Non					0	0	474.999	0	0	0	0
1108	1426.27	557.468	21.3612	424	Non					0	0	0	0	0	0	1426.27
1109	9048.603799999999	739.6	21.3631	331	Non					1923.58	682.523	0	990.425	2051.3	1605.92	1794.86
1110	306.353	804.612	21.378	8	Non					0	0	306.353	0	0	0	0
1111	5242.75	763.605	21.3927	408	Non					3293.93	904.257	0	0	0	561.221	483.341
1112	10425.9	751.602	21.4425	8	Non					6541.435299999999	1786.84	1290.13	0	0	807.533	0
1113	11322.186279999998	631.526	21.485	39	Non					853.313	0	961.202	806.223	548.286	6005.73	2147.44
1114	7697.15	739.605	21.5142	84	Non					7697.15	0	0	0	0	0	0
1115	1188.5049999999999	631.536	21.5715	39	Non					510.475	0	0	0	0	678.03	0
1116	3120.23	657.541	21.5728	75	Non					2454.58	665.65	0	0	0	0	0
1117	3193.4341000000004	547.502	21.6166	310	Non					2127.1	1066.34	0	0	0	0	0
1118	1047.38	695.528	21.6548	322	Non					0	0	0	0	370.979	676.403	0
1119	2281.73	559.484	21.6612	327	Non					1413.24	0	0	0	0	0	868.494
1120	3588.22	669.44	21.68	409	Non					0	0	0	0	1608.65	0	1979.57
1121	3759.86	647.458	21.685	136	Non					0	0	0	0	1645.42	0	2114.43
1122	38130.2	765.62	21.8658	8	Non					20116.8	6251.45	1235.65	2218.13	3171.4	3944.7313999999997	1192.11
1123	5680.16	771.647	21.8971	62	Non					0	0	5680.16	0	0	0	0
1124	4386.29	765.641	21.938	219	Non					3409.28	977.011	0	0	0	0	0
1125	3098.81	1047.74	22.0021	381	Non					0	0	0	0	0	3098.81	0
1126	5161.85	806.647	22.0079	8	Non					0	0	5161.85	0	0	0	0
1127	5004.83	791.636	22.0217	249	Non					4054.99	949.837	0	0	0	0	0
1128	10993.774720000001	633.542	22.1914	39	Non					4087.62	0	0	1620.03	1729.8	975.6713199999999	2580.66
1129	600.52	633.562	22.2118	39	Non					600.52	0	0	0	0	0	0
1130	2654.59	779.635	22.2586	440	Non					2654.59	0	0	0	0	0	0
1131	9507.14	799.677	22.2774	62	Non					0	0	0	9507.14	0	0	0
1132	8379.39	793.648	22.2933	430	Non					5555.75	0	462.709	0	1019.16	656.719	685.061
1133	15792.5	963.727	22.327	248	Non					1184.14	3500.42	0	4786.85	0	2213.58	4107.51
1134	919.982	767.656	22.3624	181	Non					919.982	0	0	0	0	0	0
1135	4570.49	767.635	22.3673	251	Non					4570.49	0	0	0	0	0	0
1136	2346.25	685.572	22.4378	75	Non					1621.94	724.305	0	0	0	0	0
1137	3365.78	575.535	22.4987	117	Non					2162.75	1203.02	0	0	0	0	0
1138	10172.7	875.709	22.5147	176	Non					6199.63	0	2419.56	0	0	0	1553.5
1139	5349.82	901.746	22.9782	13	Non					2031.69	0	935.944	564.388	0	677.03	1140.76
